# Supplementary material for: Hydrogen-Rich Water Attenuates Diarrhea in Weaned Piglets via Oxidative Stress Alleviation
Source: Biology (Basel). 2025 Aug 5;14(8):997. doi: 10.3390/biology14080997 (PMC12383420; doi:10.3390/biology14080997)
Supplement: Supplementary file 1 [file biology-14-00997-s001.zip]

Archive with 3 entries (3 files):
- Table S1 Intestinal villus height and crypt depth.xlsx
- Table S2 Gut microbiota analysis.xlsx
- Table S3 Liver metabolomics data.xlsx
