# Supplementary material for: Hydrogen-Rich Water Attenuates Diarrhea in Weaned Piglets via Oxidative Stress Alleviation
Source: Biology (Basel). 2025 Aug 5;14(8):997. doi: 10.3390/biology14080997 (PMC12383420; doi:10.3390/biology14080997)
Supplement: Supplementary file 1 [file biology-14-00997-s001.zip › Table S1 Intestinal villus height and crypt depth.xlsx]

## Sheet: Sheet1
Intestine	Sample	Villus height	Crypt depth	Villus height	Crypt depth	Villus height	Crypt depth	Villus height	Crypt depth	Villus height	Crypt depth	Villus height	Crypt depth	Villus height	Crypt depth	Villus height	Crypt depth	Villus height	Crypt depth	Average villus height	Average crypt depth	VH/CD
Duodenum	c1	567.91	202.95	396.15	285.96	418.98	254.96	426.03	229.69	325.55	302.25	472.47	306.09	447.37	436.87	564.78	441.58	418.97	313.12	448.69	308.163	1.45601
Duodenum	c2	321.8	398.334	315.75	361.6	384.69	249.39	379.88	269.44	320.03	297.52	309.29	293.27	487.81	322.22	421.68	376.13	239.33	247.71	353.362	312.846	1.12951
Duodenum	c3	352.15	494.93	348.45	423.98	410.13	319.64	455.78	276.89	458.65	400.46	372.74	387.12	379.21	322.33	393.6	312.69	333.29	365.73	389.333	367.086	1.06061
Duodenum	c4	504.34	284.14	563.14	314.86	579.18	282.99	488.56	397.58	559.8	432.76	453.68	272.35	564.26	353.26	456.67	205.52	434.59	241.07	511.58	309.392	1.6535
Duodenum	c5	406.07	433.47	414.96	409.82	508.17	396.3	425.55	369.3	391.78	389.31	385.36	279.84	497.09	451.67	448.08	418.85	414.65	396.89	432.412	393.939	1.09766
Duodenum	c6	367.07	332.08	451.02	229.66	417.61	307.91	396.03	265.5	496.01	345.47	431.4	313.19	532.5	286.15	501.87	327.46	492.98	358.37	454.054	307.31	1.47751
Duodenum	h1	477.64	270.57	453.17	252.69	364.91	250.46	449.43	262.84	399.47	289.31	403	263.24	600.7	242.74	530.7	261.38	476.44	271.75	461.718	262.776	1.75708
Duodenum	h2	311.05	245.26	408.82	216.7	508.15	256.59	352.47	203.75	344.72	206.38	358.67	217.61	474.85	275.07	426.03	204.59	539.89	313.3	413.85	237.694	1.7411
Duodenum	h3	460.27	308.1	495.26	261.76	429.09	234.51	407.23	457.92	415.18	286.35	387.52	261.76	401.01	312.57	413.52	305.16	316	267.73	413.898	299.54	1.38178
Duodenum	h4	450.18	306.46	690.62	233.45	438.54	280.98	481.92	234.06	644.5	269.92	437.53	358.93	691.11	224.69	509.11	327.63	638.12	297.8	553.514	281.547	1.96598
Duodenum	h5	387.25	279.51	541.29	235.99	476.6	271.49	527.31	296.47	501.31	333.72	547.66	223.94	516.01	227.3	560.01	271.49	452.6	378.06	501.116	279.774	1.79114
Duodenum	h6	391.12	296.56	410.47	330.15	515.63	277.98													439.073	301.563	1.45599
Jejunum	c1	431.24	321.67	357.01	178.58	339.17	158.84	348.67	240.98	398.88	253.81	623.12	226.02	443.63	263.43	448.02	282.87	399.16	312.51	420.989	248.746	1.69245
Jejunum	c2	439.96	148.17	423.69	162.98	346.08	181.1	379.57	245.84	408.36	290.65	358.63	154.36	351.67	242.47	445.01	254.01	341.17	185.97	388.238	207.283	1.87298
Jejunum	c3	441.52	311.28	397.33	263.67	424.21	355.28	372.87	309.84	492.26	272.74	373.2	267.41	463.32	360.9	414.41	369.84	494.12	281.13	430.36	310.232	1.38722
Jejunum	c4	459.65	348.81	444.51	338.63	411.13	271.1	417.37	220.33	377.56	294.04	421.01	283.84	433.37	244.71	497.48	318.95	466.07	284.39	436.461	289.422	1.50804
Jejunum	c5	361.52	339.17	378.14	264.64	457.18	226.2	467.48	250.89	438.18	303.09	460.39	316.34	457.68	260.86	422.34	247.48	440.3	216.7	431.468	269.486	1.60108
Jejunum	c6	519.01	170.92	518.2	202.39	469.4	290.65	407.51	252.01	474.61	250.64	338.84	222.25	433.37	218.3	394.12	172.44	353.38	258.24	434.271	226.427	1.91793
Jejunum	h1	435.83	250.47	334.56	234.81	463.49	201.8	547.77	227.02	490.78	149.46	468.07	268.05	564.93	224.16	344.11	235.09	456.3	146.83	456.204	215.299	2.11894
Jejunum	h2	408.71	186.43	349.38	230.76	371.27	180.75	345.16	233.09	331.33	199.57	293.68	156.59	300.28	70.33	356.13	215.65	316.05	173.22	341.332	182.932	1.86589
Jejunum	h3	527.06	258.76	673.96	173.34	547.2	213.67	642.86	282.99	456.44	182.47	615.07	260.21	600.08	324.13	424.35	264.53	501.87	192.34	554.321	239.16	2.31778
Jejunum	h4	388.68	303.91	564.14	328.43	379.19	292.33	469.09	185.97	487.53	264.34	449.03	175.62	467.72	217.25	525.64	263.57	586.22	280.22	479.693	256.849	1.86761
Jejunum	h5	472.15	186.92	524.39	192.74	503.21	233.91	530.35	220.97	512.15	298.02	504.8	149.88	455.99	152.46	543.3	194.35	471.57	263.65	501.99	210.322	2.38677
Jejunum	h6	540.94	264.21	543.57	257.78	491.7	148.51	478.15	306.16	484.63	323.78	427.18	267.73	454.57	253.03	477.84	160.17	377.13	202.39	475.079	242.64	1.95796
Ileum	c1	389	215.65	385.21	167.1	348.04	210.46	374.86	125.15	265.25	177.59	257.61	147.6	289.53	252.44	287.64	253.62	322.13	213.24	324.363	195.872	1.65599
Ileum	c2	239.3	211.94	274.83	199.54	262.84	215.12	211.13	211.17											247.025	209.442	1.17944
Ileum	c3	361.29	198.68	384.48	205.52	283.27	183.82	291.16	281.73	246.68	144.88	409.88	149.93	324.7	267.41	292.84	221.1	355.59	159.95	327.766	201.447	1.62706
Ileum	c4	285.98	173.83	242.27	149.08	371.27	142.07	388.71	157.31	256.95	215.75	235.02	188.69	274.94	102.27	338.42	163.63	282.99	109.63	297.394	155.807	1.90874
Ileum	c5	415.59	117.86	373.84	175.34	335.77	236.95	438.56	150.45	369.65	109.44	424.5	171.7	364.8	136.42	393.89	121.23	374.07	215.65	387.852	159.449	2.43245
Ileum	c6	262.93	194.35	398.89	148.36	387.62	123.46	416.01	122.63	348.22	237.75	263.05	210.27	283.99	245.18	321.43	252.95	279.51	177.59	329.072	190.282	1.72939
Ileum	h1	289.99	130.47	240.81	99.03	323.02	71.63	276.38	98.53	220.97	140.56	361.82	195.66	373.2	122.92	323.87	102.76	284.39	121.41	299.383	120.33	2.48802
Ileum	h2	287.34	147.6	432.67	261.3	438.67	202.64	327.98	178.54	336.4	146.63	336.6	201.23	432.17	134.38	509.11	141.32	414.65	181.96	390.621	177.289	2.2033
Ileum	h3	413.33	112.31	379.14	160.83	348.83	162.54	285.84	131.77	355.04	104.6	357.09	167.9	314.31	174.08	375.47	213.1	291.75	202.04	346.756	158.797	2.18365
Ileum	h4	414.38	132.2	381.38	173.71	432.8	197.07	422.64	150.64	378.09	169.58	394.38	209.55	428.07	176.79	370.25	234.9	370.51	212.47	399.167	184.101	2.16819
Ileum	h5	354.08	127.39	367.9	98.17	409.11	164.02	465.52	116.77	405.01	134.8	339.36	158.17	311.96	138.12	312.36	144.83	272.35	127	359.739	134.363	2.67736
Ileum	h6	316.54	282.64	400.91	252.69	406.22	288.3	521.85	234.51	369.82	184.82	433.89	168.37	399.89	175.7	351.57	220.33	289.95	226.52	387.849	225.987	1.71625
