# Supplementary material for: Hydrogen-Rich Water Attenuates Diarrhea in Weaned Piglets via Oxidative Stress Alleviation
Source: Biology (Basel). 2025 Aug 5;14(8):997. doi: 10.3390/biology14080997 (PMC12383420; doi:10.3390/biology14080997)
Supplement: Supplementary file 1 [file biology-14-00997-s001.zip › Table S2 Gut microbiota analysis.xlsx]

## Sheet: allsample.all.abundance
Phylum	Class	Order	Family	Genus	Species	C1_KN	C2_KN	C3_KN	C4_KN	C5_KN	C6_KN	C1_HN	C2_HN	C3_HN	C4_HN	C5_HN	C1_MN	C2_MN	C3_MN	C4_MN	C5_MN	C6_MN	C1_JN	C2_JN	C3_JN	C4_JN	C5_JN	C6_JN	C1_FB	C2_FB	C3_FB	C4_FB	C5_FB	C6_FB	H1_KN	H2_KN	H3_KN	H4_KN	H5_KN	H6_KN	H1_HN	H3_HN	H4_HN	H5_HN	H6_HN	H1_MN	H2_MN	H3_MN	H4_MN
Unassigned	Unassigned	Unassigned	Unassigned	Unassigned	Unassigned	151	0	0	0	0	0	839	2	76	4	5739	0	0	0	0	0	0	0	0	0	0	0	0	0	0	0	0	0	0	0	0	0	0	0	0	9	0	9	0	0	0	0	0	0
Aenigmarchaeota	Deep_Sea_Euryarchaeotic_Group_DSEG	uncultured_archaeon	uncultured_archaeon	uncultured_archaeon	uncultured_archaeon	0	0	0	0	0	0	0	0	0	0	17	0	0	0	0	0	0	0	0	0	0	0	0	0	0	0	0	0	0	0	0	0	0	0	0	0	0	0	0	0	0	0	0	0
Aenigmarchaeota	unclassified_Aenigmarchaeota	unclassified_Aenigmarchaeota	unclassified_Aenigmarchaeota	unclassified_Aenigmarchaeota	unclassified_Aenigmarchaeota	0	0	0	0	0	0	0	0	0	0	2	0	0	0	0	0	0	0	0	0	0	0	0	0	0	0	0	0	0	0	0	0	0	0	0	0	0	0	0	0	0	0	0	0
Euryarchaeota	Methanobacteria	Methanobacteriales	Methanobacteriaceae	Methanobrevibacter	unclassified_Methanobrevibacter	0	0	3	0	0	0	0	2	0	0	0	0	0	0	0	0	0	0	0	0	0	0	0	0	0	0	0	0	0	0	0	0	0	0	0	0	0	0	0	0	0	0	0	0
Euryarchaeota	Methanobacteria	Methanobacteriales	Methanobacteriaceae	Methanosphaera	uncultured_archaeon	0	0	0	0	0	0	0	0	0	0	0	0	0	0	0	0	0	0	3	0	0	0	0	0	0	0	0	0	0	0	0	0	0	0	0	0	0	0	0	0	0	0	0	0
Halobacterota	Methanosarcinia	Methanosarciniales	ANME_2c	uncultured_Methanosarcinales_archaeon	uncultured_Methanosarcinales_archaeon	0	0	0	0	0	0	0	0	0	0	0	0	0	0	0	0	7	0	0	0	0	0	0	0	0	0	0	0	0	0	0	0	0	0	0	0	0	0	0	0	0	0	0	0
unclassified_Archaea	unclassified_Archaea	unclassified_Archaea	unclassified_Archaea	unclassified_Archaea	unclassified_Archaea	15	0	0	0	0	0	44	0	3	0	642	0	0	0	0	0	0	0	0	0	0	0	0	0	0	0	0	0	0	0	0	0	0	0	0	3	0	0	0	0	0	0	0	0
Acidobacteriota	Aminicenantia	Aminicenantales	uncultured_Aminicenantes_bacterium	uncultured_Aminicenantes_bacterium	uncultured_Aminicenantes_bacterium	0	0	0	0	0	0	0	0	0	0	0	0	0	0	0	0	0	0	0	0	0	0	0	0	0	0	0	0	0	0	0	0	0	0	0	0	0	0	0	0	0	0	0	0
Acidobacteriota	Blastocatellia	11_24	uncultured_proteobacterium	uncultured_proteobacterium	uncultured_proteobacterium	0	0	0	0	0	0	0	0	0	0	0	0	0	0	0	0	0	0	0	0	0	0	0	0	0	0	0	0	0	0	0	0	0	0	0	0	0	0	2	0	0	0	0	0
Acidobacteriota	Blastocatellia	Blastocatellales	Blastocatellaceae	unclassified_Blastocatellaceae	unclassified_Blastocatellaceae	0	0	0	0	0	0	0	0	0	0	0	0	0	0	0	0	0	0	0	3	0	0	0	0	0	0	0	0	0	0	0	0	0	0	0	0	0	0	0	0	0	0	0	0
Acidobacteriota	Holophagae	Subgroup_7	unclassified_Subgroup_7	unclassified_Subgroup_7	unclassified_Subgroup_7	0	0	0	0	0	0	0	0	0	0	0	0	2	0	0	0	0	5	0	0	0	0	0	0	0	0	0	0	0	0	0	0	0	0	0	0	0	0	0	0	0	0	0	0
Acidobacteriota	Holophagae	Subgroup_7	uncultured_Acidobacteriales_bacterium	uncultured_Acidobacteriales_bacterium	uncultured_Acidobacteriales_bacterium	0	0	0	0	0	0	0	0	0	0	0	0	0	0	0	0	0	0	0	0	0	0	0	0	0	0	0	0	0	0	0	0	3	0	0	0	0	0	0	0	0	0	0	0
Acidobacteriota	Thermoanaerobaculia	Thermoanaerobaculales	Thermoanaerobaculaceae	Subgroup_10	unclassified_Subgroup_10	0	0	0	0	0	2	0	0	0	0	0	0	0	0	0	0	0	0	0	0	0	0	0	0	0	0	0	0	0	0	0	0	0	0	0	0	0	0	0	0	0	0	0	0
Acidobacteriota	Vicinamibacteria	Vicinamibacterales	Vicinamibacteraceae	unclassified_Vicinamibacteraceae	unclassified_Vicinamibacteraceae	0	0	0	0	0	0	2	0	0	0	0	0	0	0	0	0	0	0	3	0	0	0	0	0	0	0	0	0	0	0	0	0	0	0	0	0	0	0	0	0	0	0	0	0
Acidobacteriota	Vicinamibacteria	Vicinamibacterales	unclassified_Vicinamibacterales	unclassified_Vicinamibacterales	unclassified_Vicinamibacterales	0	0	0	0	0	0	0	0	0	0	0	0	0	0	0	0	0	0	0	0	0	0	0	0	3	0	0	0	0	0	0	0	0	0	0	0	0	0	0	0	0	0	0	0
Actinobacteriota	Acidimicrobiia	Actinomarinales	unclassified_Actinomarinales	unclassified_Actinomarinales	unclassified_Actinomarinales	0	0	0	0	0	0	0	0	0	0	0	0	0	0	0	0	2	0	2	0	0	0	0	0	0	0	0	0	0	0	0	0	0	0	0	0	0	0	0	0	0	0	0	0
Actinobacteriota	Acidimicrobiia	IMCC26256	unclassified_IMCC26256	unclassified_IMCC26256	unclassified_IMCC26256	0	0	0	0	0	0	0	0	0	0	0	0	0	0	0	0	0	0	0	0	0	0	0	0	0	0	0	0	0	0	0	0	3	0	0	0	0	0	0	0	0	0	0	0
Actinobacteriota	Acidimicrobiia	Microtrichales	Iamiaceae	Iamia	unclassified_Iamia	0	0	0	0	0	0	0	0	0	0	0	0	0	0	0	0	0	0	0	0	0	0	0	0	0	0	0	0	0	0	0	0	0	0	3	0	0	0	0	0	0	0	0	0
Actinobacteriota	Acidimicrobiia	Microtrichales	Ilumatobacteraceae	CL500_29_marine_group	unclassified_CL500_29_marine_group	0	0	0	0	0	0	0	2	0	0	0	0	0	0	0	0	0	0	0	0	0	0	0	0	0	0	0	0	0	0	0	0	0	0	0	0	0	0	0	0	0	0	0	0
Actinobacteriota	Acidimicrobiia	Microtrichales	unclassified_Microtrichales	uncultured_Iamiaceae_bacterium	unclassified_Microtrichales	0	0	0	0	0	0	0	0	0	0	0	0	0	0	0	0	0	0	0	0	2	0	0	0	0	0	0	0	0	0	0	0	0	0	0	0	0	0	0	0	0	0	0	0
Actinobacteriota	Actinobacteria	Actinomycetales	Actinomycetaceae	Actinobaculum	Actinobaculum_suis	0	0	4	0	0	0	0	0	0	0	0	0	0	0	0	0	0	0	0	0	0	0	0	0	0	0	0	0	0	0	0	0	0	0	0	0	0	0	0	0	0	0	0	0
Actinobacteriota	Actinobacteria	Actinomycetales	Actinomycetaceae	Actinomyces	Actinomyces_howellii	0	0	0	0	0	0	0	0	0	0	0	0	0	0	0	0	0	0	0	0	0	0	0	0	0	0	0	0	0	0	0	4	0	0	0	0	6	0	0	0	0	0	0	0
Actinobacteriota	Actinobacteria	Actinomycetales	Actinomycetaceae	Actinomyces	Actinomyces_minihominis	0	0	2	0	0	0	0	0	0	0	0	0	0	0	0	0	0	0	0	0	0	0	0	0	0	0	0	0	0	0	0	0	0	0	2	0	0	0	0	0	0	0	0	0
Actinobacteriota	Actinobacteria	Actinomycetales	Actinomycetaceae	Actinomyces	unclassified_Actinomyces	0	6	4	0	11	0	0	4	0	3	0	0	0	0	0	3	0	0	0	0	0	0	0	0	0	0	0	0	0	5	15	6	0	0	16	4	5	0	0	2	0	0	0	0
Actinobacteriota	Actinobacteria	Actinomycetales	Actinomycetaceae	Arcanobacterium	unclassified_Arcanobacterium	0	0	0	0	0	0	0	0	0	0	0	0	0	0	0	0	0	0	0	0	0	0	0	0	0	0	0	0	0	0	0	0	0	0	0	0	0	0	0	0	0	0	0	0
Actinobacteriota	Actinobacteria	Actinomycetales	Actinomycetaceae	Flaviflexus	Flaviflexus_salsibiostraticola	0	3	0	0	0	0	0	0	0	0	0	0	0	0	0	0	0	0	0	0	0	0	0	0	0	0	0	0	0	0	0	0	0	0	0	0	0	0	0	0	0	0	0	0
Actinobacteriota	Actinobacteria	Actinomycetales	Actinomycetaceae	Flaviflexus	unclassified_Flaviflexus	0	40	4	0	0	0	0	47	0	0	0	0	0	0	0	0	0	0	0	0	0	0	0	0	0	0	0	0	0	0	0	0	0	0	97	0	0	4	0	0	0	0	0	6
Actinobacteriota	Actinobacteria	Actinomycetales	Actinomycetaceae	Trueperella	Trueperella_pyogenes	0	0	0	0	0	0	0	0	0	0	0	0	0	0	0	0	0	0	0	0	0	0	0	0	0	0	0	0	0	0	0	0	0	5	0	0	0	0	0	0	0	0	0	0
Actinobacteriota	Actinobacteria	Actinomycetales	Actinomycetaceae	Trueperella	unclassified_Trueperella	0	0	0	0	0	0	0	0	0	0	0	0	0	0	0	0	0	0	0	0	0	0	0	0	0	0	0	0	0	0	0	3	0	0	0	0	0	0	0	0	0	0	0	0
Actinobacteriota	Actinobacteria	Bifidobacteriales	Bifidobacteriaceae	Bifidobacterium	Bifidobacterium_animalis	0	4	0	0	0	0	0	0	0	0	0	0	0	0	0	0	0	0	0	0	0	0	0	0	0	0	0	0	0	0	0	0	0	0	0	0	0	0	0	0	0	0	0	0
Actinobacteriota	Actinobacteria	Bifidobacteriales	Bifidobacteriaceae	Bifidobacterium	unclassified_Bifidobacterium	17	0	14	9	6	0	0	7	0	0	0	0	0	0	0	0	0	0	0	0	0	0	0	0	0	0	0	4	0	4	3	18	0	10	3	4	5	0	3	0	0	0	0	0
Actinobacteriota	Actinobacteria	Bifidobacteriales	Bifidobacteriaceae	unclassified_Bifidobacteriaceae	unclassified_Bifidobacteriaceae	0	0	0	0	0	0	0	0	0	0	0	0	0	0	0	0	0	0	0	0	0	0	0	0	0	0	0	0	0	0	0	0	0	0	0	0	5	0	0	0	0	0	0	0
Actinobacteriota	Actinobacteria	Corynebacteriales	Corynebacteriaceae	Corynebacterium	Corynebacterium_ammoniagenes	0	0	142	147	193	177	0	0	0	0	0	0	0	0	0	0	0	0	0	0	0	0	0	0	0	0	0	0	0	161	0	86	1025	163	0	0	0	61	74	0	0	0	0	0
Actinobacteriota	Actinobacteria	Corynebacteriales	Corynebacteriaceae	Corynebacterium	Corynebacterium_aurimucosum	0	0	60	62	80	97	0	0	0	0	0	0	0	0	0	0	0	0	0	0	0	0	0	0	0	0	0	0	0	98	0	0	0	78	0	0	0	0	24	0	0	0	0	0
Actinobacteriota	Actinobacteria	Corynebacteriales	Corynebacteriaceae	Corynebacterium	Corynebacterium_bacterium_AIR_NUS_08	2	5	0	0	3	0	0	13	0	0	0	0	0	0	0	0	0	0	0	0	0	0	8	0	0	0	0	0	0	0	0	0	0	6	0	0	0	0	0	0	0	0	0	7
Actinobacteriota	Actinobacteria	Corynebacteriales	Corynebacteriaceae	Corynebacterium	Corynebacterium_camporealensis	0	0	8	0	0	0	0	0	0	0	0	0	0	0	0	0	0	0	0	0	0	0	0	0	0	0	0	0	0	0	0	0	0	0	0	0	0	0	0	0	0	0	0	0
Actinobacteriota	Actinobacteria	Corynebacteriales	Corynebacteriaceae	Corynebacterium	Corynebacterium_faecale	0	26	0	0	0	0	0	21	0	0	0	0	0	0	0	0	0	0	0	0	0	0	0	0	0	0	0	0	0	0	0	0	0	0	48	0	0	0	11	0	0	0	0	0
Actinobacteriota	Actinobacteria	Corynebacteriales	Corynebacteriaceae	Corynebacterium	Corynebacterium_maris	336	3165	2337	2681	1139	337	0	2764	104	129	0	0	63	0	11	95	25	0	11	0	8	20	30	0	0	0	0	0	0	1159	199	996	388	880	1459	0	796	130	592	113	0	0	3	44
Actinobacteriota	Actinobacteria	Corynebacteriales	Corynebacteriaceae	Corynebacterium	Corynebacterium_sp._CCUG_44705	0	0	4	0	5	9	0	0	9	6	0	0	0	0	7	0	3	0	0	0	0	5	0	0	0	0	0	0	0	25	0	3	2	7	3	0	0	6	0	0	0	0	0	0
Actinobacteriota	Actinobacteria	Corynebacteriales	Corynebacteriaceae	Corynebacterium	Corynebacterium_sputi	0	0	0	0	0	0	0	0	0	0	0	0	0	0	0	0	0	0	0	0	0	0	0	0	0	0	0	0	0	0	0	0	27	0	0	0	0	0	0	0	0	0	0	0
Actinobacteriota	Actinobacteria	Corynebacteriales	Corynebacteriaceae	Corynebacterium	Corynebacterium_stationis	86	692	3301	2872	4901	4585	0	233	106	161	125	0	18	0	20	125	50	0	0	0	13	30	126	0	0	0	0	2	0	2506	480	1515	7094	3306	1079	0	148	810	991	104	0	0	15	36
Actinobacteriota	Actinobacteria	Corynebacteriales	Corynebacteriaceae	Corynebacterium	Corynebacterium_testudinoris	0	0	0	0	0	0	0	0	5	0	0	0	0	0	0	0	0	0	0	0	0	0	0	0	0	0	0	0	0	0	0	0	0	0	0	0	0	0	0	0	0	0	0	0
Actinobacteriota	Actinobacteria	Corynebacteriales	Corynebacteriaceae	Corynebacterium	Corynebacterium_urealyticum	0	0	0	0	0	0	0	0	0	0	0	0	0	0	0	0	0	0	0	0	0	0	0	0	0	0	0	0	0	0	0	0	21	0	0	0	0	0	0	0	0	0	0	0
Actinobacteriota	Actinobacteria	Corynebacteriales	Corynebacteriaceae	Corynebacterium	Corynebacterium_variabile	0	0	0	0	16	0	0	0	0	0	0	0	0	0	0	0	0	0	0	0	0	0	0	0	0	0	0	0	0	0	0	0	0	0	0	0	0	0	0	0	0	0	0	0
Actinobacteriota	Actinobacteria	Corynebacteriales	Corynebacteriaceae	Corynebacterium	unclassified_Corynebacterium	1658	2076	1928	1864	2013	1302	18	4131	282	185	147	0	133	0	20	203	67	0	50	0	15	62	145	0	0	0	0	0	0	1700	531	909	1721	1397	2388	0	1038	247	642	81	0	11	0	102
Actinobacteriota	Actinobacteria	Corynebacteriales	Corynebacteriaceae	unclassified_Corynebacteriaceae	unclassified_Corynebacteriaceae	0	0	2	0	0	4	0	0	0	0	0	0	0	0	0	0	0	0	0	0	0	0	0	0	0	0	0	0	0	6	0	3	0	0	0	0	0	0	0	0	0	0	0	0
Actinobacteriota	Actinobacteria	Corynebacteriales	Corynebacteriales_Incertae_Sedis	Tomitella	unclassified_Tomitella	0	13	0	0	13	0	0	4	0	0	0	0	0	0	0	0	0	0	0	0	0	0	0	0	0	0	0	0	0	0	0	0	0	0	65	0	0	0	0	0	0	0	0	0
Actinobacteriota	Actinobacteria	Corynebacteriales	Dietziaceae	Dietzia	Dietzia_maris	50	0	0	0	0	0	0	0	0	22	0	0	0	0	0	0	0	0	0	0	0	0	0	0	0	0	0	0	0	13	0	0	0	143	0	0	0	0	0	0	0	0	0	0
Actinobacteriota	Actinobacteria	Corynebacteriales	Dietziaceae	Dietzia	unclassified_Dietzia	98	693	225	393	450	394	0	1301	82	38	0	0	75	0	0	73	17	0	12	0	6	18	47	0	0	0	0	0	0	146	32	120	340	461	1505	0	157	109	145	22	0	0	2	54
Actinobacteriota	Actinobacteria	Corynebacteriales	Mycobacteriaceae	Mycobacterium	unclassified_Mycobacterium	0	0	0	0	0	0	0	0	0	0	0	0	3	0	0	0	0	0	0	0	0	0	0	0	0	0	0	0	0	0	0	0	0	0	0	0	0	0	0	0	0	0	0	0
Actinobacteriota	Actinobacteria	Corynebacteriales	Nocardiaceae	Rhodococcus	unclassified_Rhodococcus	0	0	0	0	0	0	0	8	0	0	0	0	0	0	0	0	0	0	0	0	0	0	0	0	0	0	0	0	0	0	0	0	5	13	0	0	0	0	5	0	0	0	0	0
Actinobacteriota	Actinobacteria	Corynebacteriales	unclassified_Corynebacteriales	unclassified_Corynebacteriales	unclassified_Corynebacteriales	21	8	0	0	7	0	0	16	0	0	0	0	0	0	0	0	0	0	0	0	0	0	0	0	0	0	0	0	0	0	0	3	0	0	3	0	6	3	0	0	0	0	0	9
Actinobacteriota	Actinobacteria	Euzebyales	Euzebyaceae	unclassified_Euzebyaceae	unclassified_Euzebyaceae	0	0	0	0	0	0	0	0	0	0	0	0	0	0	0	0	0	0	0	0	0	0	0	0	0	0	0	0	0	0	0	0	0	0	0	0	0	0	0	0	0	0	0	0
Actinobacteriota	Actinobacteria	Frankiales	Geodermatophilaceae	Blastococcus	unclassified_Blastococcus	22	0	0	0	0	0	0	0	0	0	0	0	0	0	0	0	0	0	0	0	0	0	0	0	0	0	0	0	0	0	0	0	0	0	0	0	0	0	0	0	0	0	0	0
Actinobacteriota	Actinobacteria	Glycomycetales	Glycomycetaceae	Glycomyces	unclassified_Glycomyces	0	0	0	0	0	0	0	0	0	0	0	0	0	0	0	0	3	2	0	0	0	0	0	0	0	0	0	0	0	0	0	0	0	0	0	0	0	0	0	0	0	0	0	0
Actinobacteriota	Actinobacteria	Micrococcales	Brevibacteriaceae	Brevibacterium	Brevibacterium_jeotgali	0	0	0	0	0	0	0	0	0	0	0	0	0	0	0	0	0	0	0	0	0	0	0	0	0	0	0	0	0	0	0	0	0	0	17	0	0	0	0	0	0	0	0	0
Actinobacteriota	Actinobacteria	Micrococcales	Brevibacteriaceae	Brevibacterium	Brevibacterium_ravenspurgense	0	0	0	0	0	0	0	0	0	0	0	0	0	0	0	0	0	0	0	0	0	0	0	0	0	0	0	0	0	0	0	0	0	0	0	0	0	0	0	2	0	0	0	0
Actinobacteriota	Actinobacteria	Micrococcales	Brevibacteriaceae	Brevibacterium	unclassified_Brevibacterium	0	26	72	0	66	6	0	63	9	0	0	0	0	0	0	0	0	0	0	0	0	0	0	0	0	0	0	0	0	22	13	8	82	29	5	0	6	0	0	0	0	0	0	0
Actinobacteriota	Actinobacteria	Micrococcales	Cellulomonadaceae	Pseudactinotalea	unclassified_Pseudactinotalea	0	0	0	0	0	0	0	0	0	0	0	0	0	0	0	0	0	0	0	0	0	0	0	0	0	0	0	0	0	0	0	0	0	0	12	0	0	0	0	0	0	0	0	0
Actinobacteriota	Actinobacteria	Micrococcales	Cellulomonadaceae	unclassified_Cellulomonadaceae	unclassified_Cellulomonadaceae	0	17	0	0	0	0	0	0	0	0	0	0	0	0	0	0	0	0	0	0	0	0	0	0	0	0	0	0	0	0	0	0	0	0	0	0	0	0	0	0	0	0	0	0
Actinobacteriota	Actinobacteria	Micrococcales	Demequinaceae	unclassified_Demequinaceae	unclassified_Demequinaceae	8	52	0	0	0	0	0	35	0	0	0	0	0	0	0	0	0	0	0	0	0	0	0	0	0	0	0	0	0	0	4	0	0	0	151	0	0	4	0	0	0	0	0	0
Actinobacteriota	Actinobacteria	Micrococcales	Dermabacteraceae	Brachybacterium	unclassified_Brachybacterium	195	316	218	82	244	25	7	235	0	2	10	0	0	0	0	13	5	0	0	0	0	0	22	0	0	0	0	0	0	116	16	124	363	162	131	0	16	47	92	0	0	0	0	13
Actinobacteriota	Actinobacteria	Micrococcales	Intrasporangiaceae	Ornithinimicrobium	unclassified_Ornithinimicrobium	0	0	0	0	0	0	0	4	0	0	0	0	0	0	0	0	0	0	0	0	0	0	0	0	0	0	0	0	0	0	0	0	0	0	0	0	0	0	0	0	0	0	0	0
Actinobacteriota	Actinobacteria	Micrococcales	Microbacteriaceae	Leucobacter	Leucobacter_holotrichiae	0	0	0	0	0	0	0	0	0	0	0	0	0	0	0	0	0	0	0	0	0	0	0	0	0	0	0	0	0	0	0	0	5	0	0	0	0	0	0	0	0	0	0	0
Actinobacteriota	Actinobacteria	Micrococcales	Microbacteriaceae	Leucobacter	unclassified_Leucobacter	70	261	71	76	130	0	0	340	14	0	39	0	18	0	0	26	0	0	0	0	0	17	28	0	0	0	0	0	0	32	0	46	117	94	350	0	29	39	36	16	0	0	0	0
Actinobacteriota	Actinobacteria	Micrococcales	Microbacteriaceae	Microbacterium	Microbacterium_amylolyticum	0	0	0	0	0	12	0	0	0	0	0	0	0	0	0	0	0	0	0	0	0	0	0	0	0	0	0	0	0	7	0	0	0	0	0	0	0	0	0	0	0	0	0	0
Actinobacteriota	Actinobacteria	Micrococcales	Microbacteriaceae	Microbacterium	Microbacterium_gubbeenense	30	0	0	0	0	0	0	0	0	0	0	0	0	0	0	0	0	0	0	0	0	0	0	0	0	0	0	0	0	0	0	0	0	0	0	0	0	0	0	0	0	0	0	0
Actinobacteriota	Actinobacteria	Micrococcales	Microbacteriaceae	Microbacterium	unclassified_Microbacterium	31	18	23	0	31	12	0	44	0	0	25	0	0	0	0	0	0	0	0	0	0	0	0	0	0	0	0	0	0	0	8	0	29	79	72	0	11	0	8	0	0	0	0	0
Actinobacteriota	Actinobacteria	Micrococcales	Microbacteriaceae	unclassified_Microbacteriaceae	unclassified_Microbacteriaceae	0	83	9	0	4	9	0	101	0	0	0	0	0	0	0	0	6	0	0	0	0	0	13	0	0	0	0	0	0	0	0	0	0	3	211	0	10	0	0	0	0	0	0	0
Actinobacteriota	Actinobacteria	Micrococcales	Micrococcaceae	Arthrobacter	unclassified_Arthrobacter	109	15	0	0	3	0	0	10	0	0	0	0	0	0	0	0	0	0	0	0	0	0	0	0	0	0	0	0	0	0	0	0	0	0	0	0	0	0	0	0	0	0	0	0
Actinobacteriota	Actinobacteria	Micrococcales	Micrococcaceae	Enteractinococcus	unclassified_Enteractinococcus	0	7	0	0	0	0	0	0	0	0	0	0	0	0	0	0	0	0	0	0	0	0	0	0	0	0	0	0	0	0	0	0	0	0	19	0	0	0	0	0	0	0	0	0
Actinobacteriota	Actinobacteria	Micrococcales	Micrococcaceae	Glutamicibacter	unclassified_Glutamicibacter	141	206	14	9	30	21	0	137	10	0	8	0	0	0	0	0	0	0	0	0	0	0	0	0	0	0	0	0	0	10	0	26	117	0	166	0	21	0	0	0	0	0	0	0
Actinobacteriota	Actinobacteria	Micrococcales	Micrococcaceae	Kocuria	unclassified_Kocuria	0	0	0	0	0	0	0	0	0	0	0	0	0	0	0	0	0	0	0	0	0	0	0	0	0	0	0	0	0	0	0	0	0	2	0	0	0	0	0	0	0	0	0	0
Actinobacteriota	Actinobacteria	Micrococcales	Micrococcaceae	Paeniglutamicibacter	unclassified_Paeniglutamicibacter	102	198	0	0	0	0	0	124	0	0	12	0	0	0	0	0	0	0	0	0	0	5	19	0	0	0	0	0	0	0	0	0	0	44	281	0	0	0	13	0	0	0	0	0
Actinobacteriota	Actinobacteria	Micrococcales	Micrococcaceae	Pseudoglutamicibacter	unclassified_Pseudoglutamicibacter	0	6	0	0	0	0	0	0	0	0	0	0	0	0	0	0	0	0	0	0	0	0	0	0	0	0	0	0	0	0	0	0	0	0	0	0	0	0	0	0	0	0	0	0
Actinobacteriota	Actinobacteria	Micrococcales	Micrococcaceae	Rothia	unclassified_Rothia	907	0	45	36	10	7	12	0	0	18	0	0	0	0	0	0	0	0	0	0	0	0	0	0	0	0	0	0	0	29	35	19	0	19	101	17	49	0	0	27	0	4	0	0
Actinobacteriota	Actinobacteria	Micrococcales	Micrococcaceae	Yaniella	unclassified_Yaniella	36	0	0	0	0	0	0	0	0	0	0	0	0	0	0	0	0	0	0	0	0	0	0	0	0	0	0	0	0	0	0	0	0	0	0	0	0	0	0	0	0	0	0	0
Actinobacteriota	Actinobacteria	Micrococcales	Micrococcaceae	unclassified_Micrococcaceae	unclassified_Micrococcaceae	0	47	5	0	14	0	0	37	0	19	0	0	7	0	0	0	6	0	0	0	0	0	5	0	0	0	0	0	0	0	4	9	8	4	10	0	9	0	0	0	0	0	0	0
Actinobacteriota	Actinobacteria	Micrococcales	Promicromonosporaceae	unclassified_Promicromonosporaceae	unclassified_Promicromonosporaceae	0	0	0	0	2	0	0	0	0	0	0	0	0	0	0	0	0	0	0	0	0	0	0	0	0	0	0	0	0	0	0	0	0	0	0	0	0	0	0	0	0	0	0	0
Actinobacteriota	Actinobacteria	Micrococcales	Sanguibacteraceae	Sanguibacter_Flavimobilis	unclassified_Sanguibacter_Flavimobilis	33	12	0	0	0	0	0	90	0	0	0	0	0	0	0	0	0	0	0	0	0	0	6	0	0	0	0	0	0	0	0	21	25	23	37	0	0	5	10	0	0	0	0	0
Actinobacteriota	Actinobacteria	Micrococcales	unclassified_Micrococcales	unclassified_Micrococcales	unclassified_Micrococcales	71	0	0	0	7	0	0	2	0	6	0	0	0	0	0	0	0	0	0	0	0	0	3	0	0	0	0	0	0	4	0	0	2	0	10	6	0	0	0	0	0	0	0	0
Actinobacteriota	Actinobacteria	Propionibacteriales	Nocardioidaceae	Aeromicrobium	unclassified_Aeromicrobium	0	8	0	0	0	0	0	6	0	0	0	0	0	0	0	0	0	0	0	0	0	0	0	0	0	0	0	0	0	0	0	0	0	3	2	0	0	0	0	0	0	0	0	0
Actinobacteriota	Actinobacteria	Propionibacteriales	Nocardioidaceae	Nocardioides	Nocardioides_gilvus	0	0	0	0	0	0	0	0	0	0	0	0	0	0	0	0	0	0	0	0	0	0	0	0	0	0	0	0	0	0	0	0	6	0	0	0	0	0	0	0	0	0	0	0
Actinobacteriota	Actinobacteria	Propionibacteriales	Nocardioidaceae	Nocardioides	unclassified_Nocardioides	0	0	0	0	0	0	0	0	0	0	0	0	0	0	0	0	0	0	0	0	4	0	0	0	0	0	0	0	0	0	0	0	0	0	7	0	0	0	5	0	0	0	0	0
Actinobacteriota	Actinobacteria	Propionibacteriales	Nocardioidaceae	unclassified_Nocardioidaceae	unclassified_Nocardioidaceae	0	0	0	0	0	0	0	0	0	0	0	0	0	0	0	0	0	0	0	0	0	0	0	0	0	0	0	0	0	0	0	0	0	0	2	0	0	0	0	0	0	0	0	0
Actinobacteriota	Actinobacteria	Propionibacteriales	Propionibacteriaceae	Luteococcus	Luteococcus_japonicus	0	0	2	0	0	0	0	0	0	0	0	0	0	0	0	0	0	0	0	0	0	0	0	0	0	0	0	0	0	0	0	0	0	0	0	0	0	0	0	0	0	0	0	0
Actinobacteriota	Actinobacteria	Propionibacteriales	Propionibacteriaceae	Tessaracoccus	unclassified_Tessaracoccus	0	0	0	0	0	0	0	0	0	0	0	0	0	0	0	0	0	0	0	0	0	0	0	0	0	0	0	0	0	0	0	0	0	4	0	0	0	0	0	0	0	0	0	0
Actinobacteriota	Actinobacteria	Propionibacteriales	Propionibacteriaceae	unclassified_Propionibacteriaceae	unclassified_Propionibacteriaceae	0	0	0	0	0	0	0	5	0	0	0	0	0	0	0	0	0	0	0	0	0	0	0	0	0	0	0	0	0	0	0	0	0	0	0	0	0	0	0	0	0	0	0	0
Actinobacteriota	Actinobacteria	Pseudonocardiales	Pseudonocardiaceae	Saccharopolyspora	unclassified_Saccharopolyspora	0	0	0	0	0	0	0	0	0	0	0	0	0	2	0	0	0	0	0	0	0	0	0	0	0	0	0	0	0	0	0	0	0	0	0	0	0	0	0	0	0	0	0	0
Actinobacteriota	Actinobacteria	Streptomycetales	Streptomycetaceae	Streptomyces	unclassified_Streptomyces	11	0	99	69	164	1384	0	10	0	35	0	0	0	3	0	0	0	0	0	0	0	0	0	0	0	0	0	0	0	54	11	14	26	86	31	0	0	9	16	0	0	0	0	0
Actinobacteriota	Actinobacteria	Streptosporangiales	Nocardiopsaceae	Nocardiopsis	unclassified_Nocardiopsis	19	19	66	10	54	62	0	24	6	0	0	0	0	0	0	8	0	0	0	0	0	0	5	0	0	0	0	0	0	42	5	15	26	23	75	0	0	0	0	0	0	0	0	0
Actinobacteriota	Actinobacteria	unclassified_Actinobacteria	unclassified_Actinobacteria	unclassified_Actinobacteria	unclassified_Actinobacteria	0	0	0	0	15	0	0	6	0	0	0	0	4	0	0	0	4	0	0	0	0	0	3	0	0	0	0	0	0	6	0	0	0	7	7	0	4	0	0	0	3	0	0	0
Actinobacteriota	Coriobacteriia	Coriobacteriales	Atopobiaceae	Coriobacteriaceae_UCG_002	unclassified_Coriobacteriaceae_UCG_002	0	0	0	0	0	0	0	0	0	0	0	0	0	0	0	0	0	0	0	0	0	0	0	0	0	0	0	2	0	0	0	0	0	0	0	0	0	0	0	0	0	0	0	0
Actinobacteriota	Coriobacteriia	Coriobacteriales	Atopobiaceae	Libanicoccus	Coriobacteriaceae_bacterium	0	0	0	0	0	0	0	0	0	0	0	0	0	0	0	0	0	0	0	0	0	3	0	0	0	0	0	4	0	0	0	0	0	0	0	0	0	0	0	0	0	0	0	0
Actinobacteriota	Coriobacteriia	Coriobacteriales	Atopobiaceae	Libanicoccus	unclassified_Libanicoccus	0	3	10	0	9	6	0	0	0	5	77	5	5	0	20	13	0	6	0	0	0	9	0	6	6	0	27	44	0	7	0	0	0	0	0	0	0	0	0	0	2	8	0	0
Actinobacteriota	Coriobacteriia	Coriobacteriales	Atopobiaceae	Olsenella	Eubacterium_sp._cL_10_1_3	0	0	11	0	0	0	0	0	0	0	0	3	8	0	20	23	16	0	12	0	0	29	5	0	5	7	9	86	12	0	0	0	0	5	0	0	0	0	0	0	5	5	11	0
Actinobacteriota	Coriobacteriia	Coriobacteriales	Atopobiaceae	Olsenella	Olsenella_bacterium_WCE2013	0	0	0	0	0	0	2	0	0	0	0	0	0	0	0	0	0	0	0	0	0	0	0	0	0	0	0	0	0	0	0	0	0	0	0	0	0	0	0	0	0	0	0	0
Actinobacteriota	Coriobacteriia	Coriobacteriales	Atopobiaceae	Olsenella	Olsenella_congonensis	0	0	0	0	0	0	0	0	0	0	0	0	4	0	0	5	0	0	0	0	0	0	0	0	0	0	0	0	0	0	0	9	0	0	0	0	0	0	3	0	0	0	8	0
Actinobacteriota	Coriobacteriia	Coriobacteriales	Atopobiaceae	Olsenella	Olsenella_sp._GAM18	44	28	20	6	42	5	9	11	0	24	307	29	230	28	215	267	114	9	109	50	242	727	212	12	226	74	388	1891	98	18	4	23	13	13	23	29	0	25	0	0	72	69	148	28
Actinobacteriota	Coriobacteriia	Coriobacteriales	Atopobiaceae	Olsenella	Parafannyhessea_umbonata	0	0	8	0	0	0	0	0	0	0	0	0	0	0	0	0	0	0	0	0	0	0	0	0	0	0	0	0	0	0	0	0	0	0	0	0	0	0	0	0	0	0	0	0
Actinobacteriota	Coriobacteriia	Coriobacteriales	Atopobiaceae	Olsenella	unclassified_Olsenella	0	0	0	0	0	0	0	0	0	2	0	0	16	0	0	14	13	0	7	0	2	40	8	0	34	0	30	19	8	0	0	0	0	0	0	0	0	0	0	0	0	4	0	0
Actinobacteriota	Coriobacteriia	Coriobacteriales	Atopobiaceae	unclassified_Atopobiaceae	unclassified_Atopobiaceae	116	48	115	27	108	15	0	61	0	6	55	56	54	43	39	106	69	20	45	70	61	92	65	23	23	24	20	56	27	81	27	85	14	33	32	0	36	15	37	4	13	40	54	43
Actinobacteriota	Coriobacteriia	Coriobacteriales	Coriobacteriaceae	Collinsella	unclassified_Collinsella	165	51	102	11	91	29	36	37	16	12	35	843	159	270	44	63	212	251	217	570	43	142	304	193	515	646	92	107	143	61	23	55	20	29	45	67	41	208	22	5	103	127	370	84
Actinobacteriota	Coriobacteriia	Coriobacteriales	Eggerthellaceae	Adlercreutzia	unclassified_Adlercreutzia	0	0	0	0	0	0	0	0	0	0	0	0	0	6	0	0	0	0	0	0	0	1	0	0	0	0	0	0	0	0	0	0	0	0	0	0	0	0	0	0	0	0	0	0
Actinobacteriota	Coriobacteriia	Coriobacteriales	Eggerthellaceae	Asaccharobacter	unclassified_Asaccharobacter	0	0	0	0	0	0	0	0	0	0	0	0	0	0	0	0	0	0	0	0	0	0	0	0	0	0	2	0	0	0	0	0	0	0	0	0	0	0	0	0	0	0	0	0
Actinobacteriota	Coriobacteriia	Coriobacteriales	Eggerthellaceae	Enterorhabdus	unclassified_Enterorhabdus	16	10	29	3	10	0	0	8	0	0	0	52	33	12	6	51	11	8	27	11	3	20	12	21	16	17	11	22	9	15	8	17	4	0	15	0	0	6	4	0	17	13	5	24
Actinobacteriota	Coriobacteriia	Coriobacteriales	Eggerthellaceae	Gordonibacter	unclassified_Gordonibacter	0	0	0	0	0	0	0	0	0	0	0	0	0	0	0	0	0	0	0	0	0	0	0	0	0	0	0	0	0	0	0	0	0	0	0	0	6	0	0	0	0	0	0	0
Actinobacteriota	Coriobacteriia	Coriobacteriales	Eggerthellaceae	Paraeggerthella	unclassified_Paraeggerthella	0	0	5	0	0	0	0	0	0	0	0	0	0	0	0	0	0	0	0	0	0	0	0	4	0	0	0	0	0	0	0	0	0	0	0	0	0	0	0	0	0	0	0	0
Actinobacteriota	Coriobacteriia	Coriobacteriales	Eggerthellaceae	Parvibacter	unclassified_Parvibacter	0	0	0	0	0	0	3	0	0	0	0	0	0	0	0	0	0	0	0	0	0	0	0	0	0	0	0	0	0	0	0	0	0	0	0	0	0	0	0	0	0	0	0	0
Actinobacteriota	Coriobacteriia	Coriobacteriales	Eggerthellaceae	Senegalimassilia	Senegalimassilia_anaerobia	0	0	0	0	0	0	0	0	0	0	0	0	0	0	0	0	0	0	0	0	4	0	0	0	0	0	0	0	8	0	0	0	0	0	0	0	0	0	0	0	0	0	0	0
Actinobacteriota	Coriobacteriia	Coriobacteriales	Eggerthellaceae	Senegalimassilia	unclassified_Senegalimassilia	44	0	0	0	11	3	7	0	0	0	32	13	8	11	19	53	14	12	7	16	22	15	23	15	6	8	11	10	13	0	2	6	0	0	6	0	0	6	0	0	3	20	15	5
Actinobacteriota	Coriobacteriia	Coriobacteriales	Eggerthellaceae	Slackia	Slackia_isoflavoniconvertens	0	0	6	0	0	0	0	3	0	0	20	31	0	0	3	21	3	13	5	8	0	16	3	24	7	0	0	29	8	0	0	2	10	2	0	0	0	0	0	0	0	4	0	4
Actinobacteriota	Coriobacteriia	Coriobacteriales	Eggerthellaceae	Slackia	Slackia_sp._NATTS	0	0	0	0	0	0	0	0	0	0	0	0	0	0	0	0	0	0	0	0	0	0	0	0	0	0	0	0	0	0	0	0	0	0	0	0	0	0	0	0	0	0	0	0
Actinobacteriota	Coriobacteriia	Coriobacteriales	Eggerthellaceae	Slackia	unclassified_Slackia	0	0	0	0	0	0	0	0	0	0	0	0	0	0	0	0	0	7	0	0	2	0	0	2	0	0	0	0	0	0	0	0	0	0	0	0	0	0	0	0	0	0	0	0
Actinobacteriota	Coriobacteriia	Coriobacteriales	Eggerthellaceae	unclassified_Eggerthellaceae	unclassified_Eggerthellaceae	88	34	52	0	52	0	30	38	8	0	2	40	47	18	19	38	45	29	13	10	8	11	32	38	6	16	0	4	16	35	18	62	27	5	26	2	5	0	5	0	22	11	38	13
Actinobacteriota	Coriobacteriia	Coriobacteriales	unclassified_Coriobacteriales	unclassified_Coriobacteriales	unclassified_Coriobacteriales	32	0	5	5	0	3	0	3	3	0	0	11	0	0	0	0	0	0	11	0	0	0	0	0	0	0	0	0	0	0	0	11	73	0	0	0	0	0	0	0	0	3	5	0
Actinobacteriota	Thermoleophilia	Gaiellales	unclassified_Gaiellales	unclassified_Gaiellales	unclassified_Gaiellales	0	0	0	0	0	0	0	0	0	0	0	0	0	0	0	0	0	0	0	0	0	0	0	0	0	0	0	0	0	0	0	0	0	0	2	0	0	0	0	0	0	0	0	0
Actinobacteriota	unclassified_Actinobacteriota	unclassified_Actinobacteriota	unclassified_Actinobacteriota	unclassified_Actinobacteriota	unclassified_Actinobacteriota	0	0	0	0	0	0	0	0	0	0	0	0	0	0	0	0	0	0	0	0	0	0	3	0	0	0	0	11	0	0	0	4	0	0	0	0	0	0	0	0	0	0	0	0
Bacteroidota	Bacteroidia	Bacteroidales	Bacteroidaceae	Bacteroides	Bacteroides_caecigallinarum	0	0	0	0	0	0	0	0	0	0	0	0	8	6	0	0	8	0	0	0	0	0	0	0	0	5	0	0	0	0	0	0	0	0	0	0	0	0	0	0	0	0	0	0
Bacteroidota	Bacteroidia	Bacteroidales	Bacteroidaceae	Bacteroides	Bacteroides_coprocola	0	0	0	0	0	2	0	0	0	0	0	0	0	0	0	0	0	0	0	0	0	0	0	0	0	0	0	0	0	0	0	0	0	0	0	0	0	0	0	0	0	0	0	0
Bacteroidota	Bacteroidia	Bacteroidales	Bacteroidaceae	Bacteroides	Bacteroides_coprosuis	0	0	0	0	0	0	0	0	0	0	0	0	0	0	0	0	0	0	0	0	0	0	0	0	0	0	0	0	0	8	0	0	4	0	46	0	0	0	0	0	0	0	0	0
Bacteroidota	Bacteroidia	Bacteroidales	Bacteroidaceae	Bacteroides	Bacteroides_eggerthii	0	4	0	5	0	0	0	0	0	0	0	0	0	0	0	0	0	0	0	0	0	0	0	0	0	0	0	0	0	0	0	0	0	0	0	0	0	0	0	0	0	0	0	0
Bacteroidota	Bacteroidia	Bacteroidales	Bacteroidaceae	Bacteroides	Bacteroides_fragilis	30	0	0	0	0	0	0	0	0	0	0	0	0	0	0	0	0	0	0	0	0	0	0	0	0	0	0	0	0	0	0	0	0	0	6	0	0	4	0	9	0	0	0	0
Bacteroidota	Bacteroidia	Bacteroidales	Bacteroidaceae	Bacteroides	Phocaeicola_coprophilus	0	0	0	0	0	0	0	0	0	0	0	0	0	0	0	0	0	0	0	0	0	0	0	0	0	0	0	0	0	0	2	0	0	0	0	0	0	0	0	0	0	0	0	0
Bacteroidota	Bacteroidia	Bacteroidales	Bacteroidaceae	Bacteroides	Phocaeicola_massiliensis	0	0	0	0	0	0	0	0	0	0	0	0	0	0	0	0	0	0	0	0	0	0	0	0	0	0	0	0	0	0	0	0	0	0	0	0	4	0	0	0	0	0	0	0
Bacteroidota	Bacteroidia	Bacteroidales	Bacteroidaceae	Bacteroides	Phocaeicola_plebeius	0	0	0	0	0	0	0	0	0	0	0	0	0	0	0	0	0	0	0	0	0	0	0	0	0	7	0	0	0	0	0	0	0	0	0	0	0	0	0	0	0	0	0	0
Bacteroidota	Bacteroidia	Bacteroidales	Bacteroidaceae	Bacteroides	Phocaeicola_vulgatus	0	0	0	0	0	0	0	0	0	0	0	0	0	0	0	0	0	0	0	0	0	0	0	0	0	0	0	0	6	0	0	0	0	0	0	0	0	0	0	0	0	0	0	0
Bacteroidota	Bacteroidia	Bacteroidales	Bacteroidaceae	Bacteroides	unclassified_Bacteroides	74	0	0	4	4	4	99	0	102	0	96	164	31	444	38	48	141	144	61	184	20	25	126	278	75	168	11	21	4	4	0	0	4	8	9	25	3	139	3	4	85	33	2	68
Bacteroidota	Bacteroidia	Bacteroidales	Bacteroidaceae	Bacteroides	uncultured_Bacteroidales_bacterium	0	0	0	0	0	0	0	0	0	0	0	0	0	0	0	0	0	0	0	0	0	0	0	4	0	0	0	10	0	0	0	0	0	0	0	0	0	0	0	0	0	0	0	0
Bacteroidota	Bacteroidia	Bacteroidales	Bacteroidaceae	Bacteroides	uncultured_Bacteroides_sp.	0	0	2	0	0	0	2	0	0	0	0	0	0	0	0	0	0	0	0	0	0	0	0	0	0	0	0	0	0	0	0	0	0	0	0	0	0	0	0	0	0	0	0	0
Bacteroidota	Bacteroidia	Bacteroidales	Bacteroidaceae	Bacteroides	uncultured_prokaryote	0	0	0	0	0	0	0	0	0	0	0	0	0	0	0	0	0	0	0	0	0	0	0	0	0	0	0	0	0	0	0	0	0	0	2	0	0	0	6	0	0	0	0	0
Bacteroidota	Bacteroidia	Bacteroidales	Bacteroidales_RF16_group	unclassified_Bacteroidales_RF16_group	unclassified_Bacteroidales_RF16_group	0	3	0	0	0	0	2	0	0	0	0	0	85	0	0	26	73	9	91	15	3	14	10	0	12	0	0	4	20	0	0	0	0	0	0	0	0	7	0	5	0	0	0	57
Bacteroidota	Bacteroidia	Bacteroidales	Bacteroidales_RF16_group	uncultured_Porphyromonadaceae_bacterium	uncultured_Porphyromonadaceae_bacterium	0	0	2	0	0	0	0	0	0	0	0	0	0	0	0	0	0	0	0	0	0	0	0	0	0	0	0	0	0	3	0	0	0	0	0	0	0	0	0	0	0	0	0	0
Bacteroidota	Bacteroidia	Bacteroidales	Bacteroidales_RF16_group	unidentified_rumen_bacterium_RFN86	unclassified_unidentified_rumen_bacterium_RFN86	0	0	0	0	0	0	0	0	0	0	0	0	0	0	0	0	0	0	0	0	0	0	0	0	0	0	0	0	0	0	0	0	0	0	0	0	0	0	0	0	0	0	0	0
Bacteroidota	Bacteroidia	Bacteroidales	Dysgonomonadaceae	Dysgonomonas	unclassified_Dysgonomonas	9	0	0	0	0	0	0	0	0	0	0	0	0	0	0	0	0	0	0	0	0	0	0	0	0	0	0	0	0	0	0	0	0	0	0	0	0	0	0	0	0	0	0	0
Bacteroidota	Bacteroidia	Bacteroidales	Dysgonomonadaceae	Proteiniphilum	uncultured_Bacteroidales_bacterium	0	0	0	0	0	0	0	13	0	0	0	0	0	0	0	0	0	0	0	0	0	0	0	0	0	0	0	0	0	0	0	0	0	0	4	0	0	0	0	0	0	0	0	0
Bacteroidota	Bacteroidia	Bacteroidales	Dysgonomonadaceae	Proteiniphilum	uncultured_prokaryote	0	29	0	0	0	0	0	55	0	0	0	0	0	0	0	0	0	0	0	0	0	0	0	0	0	0	0	0	0	0	0	0	0	0	104	0	0	0	0	0	0	0	0	0
Bacteroidota	Bacteroidia	Bacteroidales	F082	unclassified_F082	unclassified_F082	0	0	0	0	0	3	0	0	0	0	0	0	0	0	0	0	0	0	0	0	0	0	0	0	0	0	0	0	0	0	3	0	0	0	0	0	0	3	0	0	0	0	0	0
Bacteroidota	Bacteroidia	Bacteroidales	Marinifilaceae	Butyricimonas	unclassified_Butyricimonas	0	0	0	0	0	0	0	0	0	0	0	0	0	0	0	0	0	0	0	0	0	0	0	0	0	0	0	9	0	0	0	0	0	0	0	0	0	0	0	0	0	0	0	0
Bacteroidota	Bacteroidia	Bacteroidales	Muribaculaceae	unclassified_Muribaculaceae	unclassified_Muribaculaceae	180	12	54	3	11	4	219	0	86	28	231	1064	183	515	219	488	669	1100	219	660	176	361	784	2391	404	543	149	461	1043	78	9	13	164	9	3	40	17	253	4	10	457	162	175	435
Bacteroidota	Bacteroidia	Bacteroidales	Muribaculaceae	uncultured_Bacteroidales_bacterium	uncultured_Bacteroidales_bacterium	0	0	0	0	0	0	0	0	0	0	0	0	0	0	0	0	0	0	0	0	0	3	0	0	6	0	0	0	0	0	0	0	0	4	0	0	0	0	0	0	0	0	0	0
Bacteroidota	Bacteroidia	Bacteroidales	Muribaculaceae	uncultured_Porphyromonadaceae_bacterium	uncultured_Porphyromonadaceae_bacterium	29	6	40	0	6	0	30	4	26	36	445	90	61	79	156	1079	292	64	155	277	194	1581	337	137	149	364	115	1179	230	35	4	18	0	0	12	34	25	122	4	13	45	273	384	309
Bacteroidota	Bacteroidia	Bacteroidales	Paludibacteraceae	unclassified_Paludibacteraceae	unclassified_Paludibacteraceae	0	0	0	0	0	0	10	0	0	0	0	14	41	39	0	0	10	18	38	83	0	0	0	12	23	33	0	11	0	0	0	0	0	0	0	4	0	10	0	2	0	5	0	51
Bacteroidota	Bacteroidia	Bacteroidales	Porphyromonadaceae	Porphyromonas	Porphyromonas_endodontalis	0	0	0	0	0	0	0	0	0	0	0	0	0	0	0	0	0	0	0	0	0	0	0	0	2	0	0	0	0	0	0	0	0	0	0	0	0	0	0	0	0	0	0	0
Bacteroidota	Bacteroidia	Bacteroidales	Porphyromonadaceae	Porphyromonas	unclassified_Porphyromonas	0	0	0	0	0	0	0	0	0	0	13	0	0	0	0	0	0	0	0	0	0	0	0	0	0	0	0	0	0	0	0	0	0	0	0	0	0	0	0	0	0	0	0	0
Bacteroidota	Bacteroidia	Bacteroidales	Prevotellaceae	Alloprevotella	Prevotella_sp._canine_oral_taxon_282	0	2	0	0	0	0	0	0	0	0	0	0	0	0	0	0	0	0	0	0	0	0	0	0	0	0	0	0	0	0	0	0	0	0	0	0	0	0	0	0	0	0	0	0
Bacteroidota	Bacteroidia	Bacteroidales	Prevotellaceae	Alloprevotella	Prevotellaceae_bacterium_Marseille_P2831	0	0	0	0	0	0	0	0	0	0	0	0	0	0	0	0	0	0	0	0	0	0	0	0	0	0	0	0	0	0	0	0	0	0	0	0	0	16	0	0	0	0	0	0
Bacteroidota	Bacteroidia	Bacteroidales	Prevotellaceae	Alloprevotella	unclassified_Alloprevotella	0	13	32	24	3	48	182	0	272	21	817	290	842	1693	1658	1399	2937	226	1626	505	1072	628	3529	47	405	275	204	422	169	0	48	0	0	0	0	67	21	675	0	70	748	996	390	1474
Bacteroidota	Bacteroidia	Bacteroidales	Prevotellaceae	Alloprevotella	uncultured_Bacteroidales_bacterium	28	14	0	0	0	24	325	0	144	0	99	1107	38	920	10	246	413	493	102	366	6	38	431	156	24	46	11	0	9	0	15	0	0	3	0	10	5	133	0	9	182	183	23	192
Bacteroidota	Bacteroidia	Bacteroidales	Prevotellaceae	Paraprevotella	uncultured_rumen_bacterium	0	0	0	0	0	0	0	0	0	0	0	0	0	0	0	0	0	0	0	0	0	0	0	3	0	0	0	0	0	0	0	0	0	0	0	0	0	0	0	0	0	3	0	0
Bacteroidota	Bacteroidia	Bacteroidales	Prevotellaceae	Prevotella	Prevotella_intermedia	0	0	0	0	0	0	0	0	0	0	0	0	0	0	0	0	0	0	0	0	0	0	0	0	3	0	0	0	0	0	0	0	0	0	0	0	0	0	0	0	0	0	0	0
Bacteroidota	Bacteroidia	Bacteroidales	Prevotellaceae	Prevotella	Prevotella_sp._DJF_LS16	10	11	0	0	0	0	28	0	21	9	129	64	50	118	34	37	49	49	233	143	64	133	57	57	176	181	72	186	293	0	4	0	0	0	0	24	4	316	0	0	49	191	188	70
Bacteroidota	Bacteroidia	Bacteroidales	Prevotellaceae	Prevotella	unclassified_Prevotella	117	7	12	0	27	43	297	3	89	30	488	396	332	194	413	462	958	513	533	212	472	491	1131	237	1626	498	302	1173	771	17	32	0	18	4	0	25	34	198	0	30	502	972	284	846
Bacteroidota	Bacteroidia	Bacteroidales	Prevotellaceae	Prevotella	uncultured_Prevotellaceae_bacterium	0	0	0	0	0	0	0	0	0	0	0	0	0	0	0	0	0	0	15	0	0	0	0	0	0	0	0	0	0	0	0	0	0	0	0	0	0	0	0	0	0	0	0	0
Bacteroidota	Bacteroidia	Bacteroidales	Prevotellaceae	Prevotella_7	Prevotella_sp._RS2	22	0	4	0	0	0	10	0	8	0	510	5	81	0	219	568	114	33	155	34	228	1045	72	19	191	55	354	329	338	4	0	0	0	0	0	6	0	50	0	0	51	183	74	116
Bacteroidota	Bacteroidia	Bacteroidales	Prevotellaceae	Prevotella_7	unclassified_Prevotella_7	0	0	5	0	0	0	0	0	0	0	0	0	0	0	7	0	0	0	0	4	0	10	0	0	3	0	0	0	10	0	0	0	0	0	0	0	0	0	0	0	0	5	0	0
Bacteroidota	Bacteroidia	Bacteroidales	Prevotellaceae	Prevotella_9	Prevotella_copri	0	0	0	0	0	0	0	0	0	0	0	0	0	0	0	0	0	0	0	0	0	0	0	0	0	0	0	0	0	0	0	0	0	0	0	0	0	0	0	0	0	0	0	0
Bacteroidota	Bacteroidia	Bacteroidales	Prevotellaceae	Prevotella_9	Prevotellaceae_bacterium	22	0	6	0	0	0	100	0	37	0	199	136	18	8	35	70	9	88	60	8	35	94	0	63	53	56	72	60	10	0	0	0	0	0	0	0	37	75	0	0	0	304	597	64
Bacteroidota	Bacteroidia	Bacteroidales	Prevotellaceae	Prevotella_9	Prevotellaceae_bacterium_DJF_LS10	0	0	0	0	0	0	0	0	0	0	0	0	10	4	4	0	9	2	10	0	11	0	4	2	5	3	15	0	13	0	0	0	0	0	0	0	3	0	0	0	0	0	0	4
Bacteroidota	Bacteroidia	Bacteroidales	Prevotellaceae	Prevotella_9	unclassified_Prevotella_9	186	48	40	18	25	37	545	6	206	42	1370	1275	403	433	2218	410	1796	1020	1030	431	1967	506	1400	566	1035	874	3356	626	2341	16	96	12	22	5	2	159	127	1183	23	29	1456	950	1788	1648
Bacteroidota	Bacteroidia	Bacteroidales	Prevotellaceae	Prevotella_9	uncultured_Prevotellaceae_bacterium	0	0	0	0	0	0	0	0	0	0	0	0	0	0	0	0	0	0	0	17	0	0	0	0	0	6	9	0	4	0	0	0	0	0	0	0	0	0	0	2	8	5	24	6
Bacteroidota	Bacteroidia	Bacteroidales	Prevotellaceae	Prevotella_9	uncultured_Wautersiella_sp.	0	0	0	0	0	0	0	0	0	0	0	0	0	0	0	0	4	0	0	0	0	0	0	0	2	0	0	0	0	0	0	0	0	0	0	0	0	0	0	0	0	0	0	0
Bacteroidota	Bacteroidia	Bacteroidales	Prevotellaceae	Prevotellaceae_Ga6A1_group	uncultured_bacterium_34R1	0	0	0	0	0	0	0	0	4	0	0	0	0	0	0	0	0	0	0	0	0	0	0	0	0	0	0	0	0	0	0	0	0	0	0	0	0	0	0	0	0	0	0	0
Bacteroidota	Bacteroidia	Bacteroidales	Prevotellaceae	Prevotellaceae_NK3B31_group	unclassified_Prevotellaceae_NK3B31_group	713	7	26	3	13	5	1652	5	501	32	1386	2594	928	1899	142	1058	910	4109	1475	2613	185	1410	587	6239	2105	1401	181	996	276	5	101	4	106	0	0	289	40	653	5	8	1522	1189	827	717
Bacteroidota	Bacteroidia	Bacteroidales	Prevotellaceae	Prevotellaceae_NK3B31_group	uncultured_Prevotella_sp.	68	4	7	9	0	0	98	0	233	16	683	169	434	1381	448	394	82	109	462	1437	435	476	53	197	843	715	306	507	514	6	15	0	7	0	3	124	19	504	4	13	264	788	614	252
Bacteroidota	Bacteroidia	Bacteroidales	Prevotellaceae	Prevotellaceae_UCG_001	unclassified_Prevotellaceae_UCG_001	26	0	2	0	0	0	140	4	44	0	15	739	33	147	6	6	245	301	3	200	9	19	212	439	0	90	0	32	116	0	0	0	0	0	0	0	0	12	0	2	0	113	19	2
Bacteroidota	Bacteroidia	Bacteroidales	Prevotellaceae	Prevotellaceae_UCG_001	uncultured_rumen_bacterium	0	0	2	0	2	0	0	0	0	0	0	0	0	0	0	0	0	0	0	0	0	0	0	0	0	0	0	0	0	5	0	0	43	0	0	0	0	0	0	0	0	0	0	0
Bacteroidota	Bacteroidia	Bacteroidales	Prevotellaceae	Prevotellaceae_UCG_003	Alloprevotella_sp._feline_oral_taxon_309	0	0	0	0	0	0	0	0	0	0	0	0	0	0	0	0	0	0	0	0	0	0	4	0	0	0	0	0	0	0	0	0	0	0	0	0	0	0	0	0	0	0	0	0
Bacteroidota	Bacteroidia	Bacteroidales	Prevotellaceae	Prevotellaceae_UCG_003	unclassified_Prevotellaceae_UCG_003	46	0	12	0	7	8	93	0	29	6	145	360	138	31	201	375	135	295	136	75	131	158	99	312	130	91	98	144	100	0	2	0	0	4	4	20	6	32	0	12	94	219	159	407
Bacteroidota	Bacteroidia	Bacteroidales	Prevotellaceae	Prevotellaceae_UCG_004	unclassified_Prevotellaceae_UCG_004	0	0	0	0	0	0	7	0	5	0	0	7	12	19	39	13	36	4	16	33	4	4	17	10	24	49	9	0	9	3	0	0	0	0	0	0	0	0	0	0	18	10	8	18
Bacteroidota	Bacteroidia	Bacteroidales	Prevotellaceae	unclassified_Prevotellaceae	Prevotellaceae_bacterium_DJF_VR15	0	0	0	0	0	0	0	0	0	0	0	0	3	0	0	0	0	0	0	0	0	0	0	0	0	0	0	0	0	0	0	0	0	0	0	0	0	0	0	0	0	0	0	0
Bacteroidota	Bacteroidia	Bacteroidales	Prevotellaceae	unclassified_Prevotellaceae	unclassified_Prevotellaceae	191	26	15	34	16	3	250	8	288	51	1030	662	1006	1533	1528	627	1558	985	1318	2094	1885	815	1764	694	1271	1490	1228	910	772	4	155	0	8	0	0	164	18	354	13	33	1512	1464	409	3943
Bacteroidota	Bacteroidia	Bacteroidales	Rikenellaceae	Alistipes	Alistipes_onderdonkii	0	0	0	0	0	0	0	0	0	0	0	0	0	0	3	0	0	0	0	0	0	0	0	0	0	0	0	0	0	0	0	0	3	0	0	0	0	0	0	0	0	0	0	0
Bacteroidota	Bacteroidia	Bacteroidales	Rikenellaceae	Alistipes	unclassified_Alistipes	3	0	0	0	0	0	0	0	0	0	0	3	0	0	0	0	0	7	0	0	0	0	0	3	0	0	0	3	0	0	0	0	0	0	0	0	0	0	0	0	0	0	0	0
Bacteroidota	Bacteroidia	Bacteroidales	Rikenellaceae	Rikenella	unclassified_Rikenella	0	0	0	0	0	0	0	0	0	0	0	0	0	0	0	0	0	0	0	0	0	0	0	0	0	0	0	0	0	0	0	0	0	0	2	0	0	0	0	0	0	0	0	0
Bacteroidota	Bacteroidia	Bacteroidales	Rikenellaceae	Rikenellaceae_RC9_gut_group	unclassified_Rikenellaceae_RC9_gut_group	18	0	2	0	11	0	71	2	16	13	291	143	167	184	200	578	677	207	278	316	157	617	515	235	315	479	117	962	371	0	3	0	22	0	0	25	20	40	8	6	310	194	186	233
Bacteroidota	Bacteroidia	Bacteroidales	Rikenellaceae	Rikenellaceae_RC9_gut_group	uncultured_Bacteroidales_bacterium	0	0	0	0	0	0	0	7	0	0	0	0	23	5	0	0	0	0	81	0	0	0	0	0	46	0	0	0	5	0	0	0	0	0	0	0	0	7	0	0	0	4	0	54
Bacteroidota	Bacteroidia	Bacteroidales	Rikenellaceae	Rikenellaceae_RC9_gut_group	uncultured_Rikenella_sp.	0	0	0	0	0	0	0	0	0	0	0	0	0	0	0	0	0	0	4	0	0	0	0	0	0	0	0	0	0	0	0	0	0	0	0	0	0	0	0	0	0	0	0	0
Bacteroidota	Bacteroidia	Bacteroidales	Rikenellaceae	Rikenellaceae_RC9_gut_group	uncultured_beta_proteobacterium	0	0	2	0	0	0	0	0	0	0	20	0	8	5	0	6	11	13	12	9	0	17	0	0	15	19	0	68	23	0	0	0	0	0	0	0	0	7	0	7	0	8	0	23
Bacteroidota	Bacteroidia	Bacteroidales	Rikenellaceae	SP3_e08	unclassified_SP3_e08	0	0	0	0	0	0	0	0	0	0	0	0	0	0	4	0	5	0	4	0	0	0	0	0	0	4	0	0	0	0	0	0	0	0	0	0	0	0	0	0	0	0	0	0
Bacteroidota	Bacteroidia	Bacteroidales	Rikenellaceae	dgA_11_gut_group	unclassified_dgA_11_gut_group	0	0	0	0	0	2	0	0	0	0	0	0	0	0	2	0	0	0	0	0	0	0	0	0	0	0	0	0	0	0	0	0	0	0	0	0	0	0	0	0	0	0	0	0
Bacteroidota	Bacteroidia	Bacteroidales	Rikenellaceae	dgA_11_gut_group	uncultured_Bacteroidales_bacterium	0	0	5	0	0	0	0	0	0	0	25	0	0	0	0	0	5	0	0	10	0	7	3	0	3	18	0	6	0	0	0	0	0	0	0	0	4	5	0	0	0	0	0	0
Bacteroidota	Bacteroidia	Bacteroidales	Rikenellaceae	unclassified_Rikenellaceae	unclassified_Rikenellaceae	0	0	0	0	0	0	0	0	0	0	0	0	0	5	3	6	17	8	15	6	4	0	8	0	4	15	0	6	8	0	0	0	0	0	0	0	0	0	0	0	2	3	0	3
Bacteroidota	Bacteroidia	Bacteroidales	Tannerellaceae	Parabacteroides	Parabacteroides_sp.	0	0	0	0	0	0	0	0	0	0	0	0	0	0	0	0	0	0	0	0	0	0	0	0	0	0	0	0	0	0	0	0	0	0	0	0	0	0	0	2	0	0	0	0
Bacteroidota	Bacteroidia	Bacteroidales	Tannerellaceae	Parabacteroides	Porphyromonadaceae_bacterium_DJF_B175	41	6	6	0	0	0	28	11	25	0	60	138	104	291	172	101	233	119	131	144	100	79	199	144	159	130	41	81	99	0	0	3	4	4	8	20	2	55	0	3	110	34	22	107
Bacteroidota	Bacteroidia	Bacteroidales	Tannerellaceae	Parabacteroides	unclassified_Parabacteroides	15	0	0	0	0	0	35	0	9	0	45	30	33	53	45	28	179	85	64	17	29	17	179	82	106	43	3	30	33	0	0	0	0	4	0	10	6	19	0	2	60	44	27	49
Bacteroidota	Bacteroidia	Bacteroidales	Tannerellaceae	unclassified_Tannerellaceae	unclassified_Tannerellaceae	0	0	0	0	0	0	0	0	0	0	0	0	0	3	0	0	0	0	0	0	0	4	0	0	0	0	0	0	0	0	0	0	0	0	0	0	0	0	0	0	5	0	0	0
Bacteroidota	Bacteroidia	Bacteroidales	p_251_o5	unclassified_p_251_o5	unclassified_p_251_o5	0	0	0	0	0	0	0	0	0	0	0	0	0	0	0	0	0	0	0	0	0	0	2	0	0	0	0	0	0	0	0	0	0	0	0	0	0	0	0	0	0	0	0	0
Bacteroidota	Bacteroidia	Bacteroidales	p_2534_18B5_gut_group	unclassified_p_2534_18B5_gut_group	unclassified_p_2534_18B5_gut_group	0	0	0	0	0	0	0	0	6	0	0	0	0	0	0	0	0	0	0	0	0	0	0	0	0	0	0	0	0	0	0	0	5	0	0	0	0	0	0	0	0	0	0	0
Bacteroidota	Bacteroidia	Bacteroidales	unclassified_Bacteroidales	unclassified_Bacteroidales	unclassified_Bacteroidales	5	4	3	0	5	0	52	0	0	0	2	111	34	125	17	71	181	244	39	172	11	215	95	102	91	89	25	167	483	8	0	0	0	2	0	3	0	2	0	0	62	127	23	222
Bacteroidota	Bacteroidia	Cytophagales	Hymenobacteraceae	Pontibacter	Pontibacter_sp._2b14	32	0	0	0	0	0	0	0	0	0	0	0	0	0	0	0	0	0	0	0	0	0	0	0	0	0	0	0	0	0	0	0	0	0	0	0	0	0	0	0	0	0	0	0
Bacteroidota	Bacteroidia	Cytophagales	unclassified_Cytophagales	unclassified_Cytophagales	unclassified_Cytophagales	0	0	0	0	0	0	3	0	0	0	0	0	0	0	0	0	0	0	0	0	0	0	0	0	0	0	0	0	0	0	0	0	0	0	0	0	0	0	0	0	0	0	0	0
Bacteroidota	Bacteroidia	Flavobacteriales	Flavobacteriaceae	Aquibacter	unclassified_Aquibacter	0	0	0	0	0	0	0	0	0	0	0	0	0	0	0	0	0	0	0	0	0	0	0	0	0	0	0	0	0	2	0	0	0	0	0	0	0	0	0	0	0	0	0	0
Bacteroidota	Bacteroidia	Flavobacteriales	Flavobacteriaceae	Flavobacterium	unclassified_Flavobacterium	0	10	0	0	0	0	0	0	0	0	0	0	0	0	0	0	0	0	0	0	0	0	0	0	0	0	0	0	0	0	0	0	0	0	5	0	0	0	5	0	0	0	0	0
Bacteroidota	Bacteroidia	Flavobacteriales	Flavobacteriaceae	Gelidibacter	unclassified_Gelidibacter	0	0	0	0	0	0	0	0	0	0	0	0	0	0	0	0	0	0	0	0	0	0	0	0	0	0	0	0	0	0	0	0	0	0	6	0	0	0	0	0	0	0	0	0
Bacteroidota	Bacteroidia	Flavobacteriales	Flavobacteriaceae	Myroides	Myroides_guanonis	0	10	0	0	0	0	0	3	0	0	0	0	0	0	0	0	0	0	0	0	0	0	0	0	0	0	0	0	0	0	0	0	0	0	0	0	0	0	0	0	0	0	0	0
Bacteroidota	Bacteroidia	Flavobacteriales	Flavobacteriaceae	Myroides	unclassified_Myroides	0	18	0	0	0	0	0	0	2	0	0	0	0	0	0	0	0	0	0	0	0	0	0	0	0	0	0	0	0	0	0	0	4	0	0	0	0	0	0	0	0	0	0	0
Bacteroidota	Bacteroidia	Flavobacteriales	Flavobacteriaceae	Ulvibacter	unclassified_Ulvibacter	0	102	0	0	0	0	0	54	0	0	0	0	0	0	0	0	0	0	0	0	0	0	0	0	0	0	0	0	0	0	0	0	0	0	305	0	0	0	0	0	0	0	0	0
Bacteroidota	Bacteroidia	Flavobacteriales	Flavobacteriaceae	Winogradskyella	unclassified_Winogradskyella	0	0	0	0	0	0	0	0	0	0	0	0	0	0	0	0	3	0	0	0	0	0	0	0	0	0	0	0	0	0	0	0	0	0	0	0	0	0	0	0	0	0	0	0
Bacteroidota	Bacteroidia	Flavobacteriales	Flavobacteriaceae	unclassified_Flavobacteriaceae	unclassified_Flavobacteriaceae	0	0	0	0	0	0	0	0	0	0	0	0	0	0	0	0	0	0	0	0	0	0	0	0	0	0	0	0	0	0	0	0	0	0	5	0	0	0	0	0	0	0	0	0
Bacteroidota	Bacteroidia	Flavobacteriales	Weeksellaceae	Chryseobacterium	Kaistella_yonginensis	40	0	0	0	0	0	0	0	0	0	0	0	0	0	0	0	0	0	0	0	0	0	0	0	0	0	0	0	0	0	0	0	0	0	0	0	0	0	0	0	0	0	0	0
Bacteroidota	Bacteroidia	Flavobacteriales	Weeksellaceae	Empedobacter	unclassified_Empedobacter	0	2	0	0	0	0	0	0	0	0	0	0	0	0	0	0	0	0	0	0	0	0	0	0	0	0	0	0	0	0	0	0	0	0	0	0	0	0	0	0	0	0	0	0
Bacteroidota	Bacteroidia	Flavobacteriales	Weeksellaceae	Wautersiella	Empedobacter_falsenii	0	24	0	0	0	0	0	0	0	0	0	0	0	0	0	0	0	0	0	0	0	0	0	0	0	0	0	0	0	0	0	0	0	0	0	0	0	0	0	0	0	0	0	0
Bacteroidota	Bacteroidia	Flavobacteriales	Weeksellaceae	unclassified_Weeksellaceae	unclassified_Weeksellaceae	0	17	0	0	0	0	4	0	0	0	0	0	0	0	0	0	0	0	0	0	0	0	0	0	0	0	0	0	0	0	0	0	8	0	0	0	0	0	0	0	0	0	0	0
Bacteroidota	Bacteroidia	Sphingobacteriales	Sphingobacteriaceae	Pedobacter	Sphingobacteriia_bacterium_WF20	0	0	0	0	0	0	0	4	0	0	0	0	0	0	0	0	0	0	0	0	0	0	0	0	0	0	0	0	0	0	0	0	0	0	18	0	0	0	0	0	0	0	0	0
Bacteroidota	Bacteroidia	Sphingobacteriales	Sphingobacteriaceae	Pedobacter	unclassified_Pedobacter	0	16	0	0	0	0	0	0	0	0	0	0	0	0	0	0	0	0	0	0	0	0	0	0	0	0	0	0	0	0	0	0	0	0	6	0	0	0	0	0	0	0	0	0
Bacteroidota	Bacteroidia	Sphingobacteriales	Sphingobacteriaceae	Sphingobacterium	Sphingobacterium_hotanense	0	0	0	0	5	0	0	0	0	0	0	0	0	0	0	0	0	0	0	0	0	0	0	0	0	0	0	0	0	0	0	0	0	0	0	0	0	0	0	0	0	0	0	0
Bacteroidota	Bacteroidia	Sphingobacteriales	Sphingobacteriaceae	Sphingobacterium	Sphingobacterium_nematocida	0	0	0	0	0	0	0	0	0	0	0	0	0	0	0	0	0	0	0	0	0	0	0	0	0	0	0	0	0	0	0	0	0	0	0	0	0	0	3	0	0	0	0	0
Bacteroidota	Bacteroidia	Sphingobacteriales	Sphingobacteriaceae	Sphingobacterium	Sphingobacterium_paucimobilis	0	0	0	0	4	0	0	0	0	0	0	0	0	0	0	0	0	0	0	0	0	0	0	0	0	0	0	0	0	0	0	0	15	0	0	0	0	0	0	0	0	0	0	0
Bacteroidota	Bacteroidia	Sphingobacteriales	Sphingobacteriaceae	Sphingobacterium	Sphingobacterium_sp._GR16	0	0	0	0	0	0	0	0	0	0	0	0	0	0	0	0	0	0	0	0	0	0	0	0	0	0	0	0	0	0	0	0	0	0	0	0	0	0	11	0	0	0	0	0
Bacteroidota	Bacteroidia	Sphingobacteriales	Sphingobacteriaceae	Sphingobacterium	Sphingobacterium_sp._HT1_MRL	0	39	0	0	0	0	0	11	0	0	0	0	0	0	0	0	0	0	0	0	0	0	0	0	0	0	0	0	0	0	0	0	0	0	0	0	0	0	0	0	0	0	0	0
Bacteroidota	Bacteroidia	Sphingobacteriales	Sphingobacteriaceae	Sphingobacterium	Sphingobacterium_yanglingense	24	0	0	0	0	0	0	0	0	0	0	0	0	0	0	0	0	0	0	0	0	0	0	0	0	0	0	0	0	0	0	0	0	0	0	0	0	0	0	0	0	0	0	0
Bacteroidota	Bacteroidia	Sphingobacteriales	Sphingobacteriaceae	Sphingobacterium	unclassified_Sphingobacterium	11	126	0	0	44	0	32	44	0	0	0	0	0	0	0	0	4	0	0	0	0	0	0	0	0	0	0	0	0	6	0	0	5	0	72	0	0	0	33	0	0	0	0	0
Bacteroidota	Bacteroidia	Sphingobacteriales	Sphingobacteriaceae	unclassified_Sphingobacteriaceae	unclassified_Sphingobacteriaceae	0	0	0	0	5	0	0	0	0	0	0	0	0	0	0	0	0	0	0	0	0	0	0	0	0	0	3	0	0	0	0	0	0	0	2	0	0	0	0	0	0	0	0	0
Bacteroidota	Bacteroidia	unclassified_Bacteroidia	unclassified_Bacteroidia	unclassified_Bacteroidia	unclassified_Bacteroidia	0	0	0	0	0	0	2	2	2	0	0	6	3	13	0	3	16	4	0	7	0	0	10	5	14	0	0	0	9	0	0	0	0	0	8	0	0	2	0	0	0	12	17	8
Bacteroidota	Ignavibacteria	Ignavibacteriales	PHOS_HE36	uncultured_soil_bacterium	uncultured_soil_bacterium	0	0	0	0	0	0	0	0	0	0	0	0	0	0	0	0	0	0	0	0	0	2	0	0	0	0	0	0	0	0	0	0	0	0	0	0	0	0	0	0	0	0	0	0
Bacteroidota	Rhodothermia	Rhodothermales	Rhodothermaceae	unclassified_Rhodothermaceae	unclassified_Rhodothermaceae	0	0	0	0	0	0	0	0	0	0	0	0	0	0	0	0	0	0	0	0	0	0	0	0	2	0	0	0	0	0	0	0	0	0	0	0	0	0	0	0	0	0	0	0
Bdellovibrionota	Bdellovibrionia	Bacteriovoracales	Bacteriovoracaceae	Peredibacter	unclassified_Peredibacter	0	0	0	0	3	0	0	0	0	0	0	0	0	0	0	0	0	0	0	0	0	0	0	0	0	0	0	0	0	0	0	0	0	0	0	0	0	0	0	0	0	0	0	0
Campylobacterota	Campylobacteria	Campylobacterales	Arcobacteraceae	Arcobacter	unclassified_Arcobacter	0	0	0	0	0	0	0	0	0	0	13	0	0	0	0	0	0	0	0	0	0	0	0	0	0	0	0	0	0	0	0	0	0	0	0	0	7	0	0	0	0	0	0	0
Campylobacterota	Campylobacteria	Campylobacterales	Campylobacteraceae	Campylobacter	Campylobacter_mucosalis	0	0	0	0	0	0	0	0	3	0	0	0	0	0	0	0	0	0	0	0	0	0	0	0	0	0	0	0	0	0	0	0	0	0	0	0	0	0	0	0	0	0	0	0
Campylobacterota	Campylobacteria	Campylobacterales	Campylobacteraceae	Campylobacter	Campylobacter_sp._0402694_C0078	0	0	0	0	0	0	0	0	0	0	0	0	0	0	0	0	0	0	0	0	0	0	0	0	5	0	0	4	0	0	0	0	0	0	0	0	0	0	0	0	0	0	0	0
Campylobacterota	Campylobacteria	Campylobacterales	Campylobacteraceae	Campylobacter	unclassified_Campylobacter	0	0	4	0	0	0	0	0	0	0	50	0	0	6	0	0	0	0	0	0	0	0	0	6	24	0	0	16	0	0	0	0	0	0	0	0	0	6	0	0	0	0	0	0
Campylobacterota	Campylobacteria	Campylobacterales	Helicobacteraceae	Helicobacter	Helicobacter_rappini	0	0	0	0	0	0	30	0	70	0	41	0	0	0	0	0	0	0	0	0	0	0	0	35	0	0	3	0	2	0	0	0	7	0	0	0	0	44	0	0	0	0	0	0
Campylobacterota	Campylobacteria	Campylobacterales	Helicobacteraceae	Helicobacter	Helicobacter_rodentium	0	0	0	0	0	0	0	0	0	0	0	0	0	0	8	0	0	0	0	0	0	0	0	0	0	0	0	0	0	0	0	0	0	0	0	0	0	0	0	0	0	0	0	0
Campylobacterota	Campylobacteria	Campylobacterales	Helicobacteraceae	Helicobacter	Helicobacter_sp._MIT_02_6899	0	0	0	0	0	0	0	0	0	0	0	0	0	0	0	0	0	0	0	0	0	0	0	0	0	0	0	0	0	0	0	0	0	0	0	0	0	0	0	0	0	0	0	0
Campylobacterota	Campylobacteria	Campylobacterales	Helicobacteraceae	Helicobacter	unclassified_Helicobacter	0	0	0	6	0	0	0	0	123	0	505	0	0	0	0	0	0	0	0	0	0	0	0	0	0	0	0	0	4	0	5	0	0	0	0	0	0	0	0	0	2	0	0	0
Campylobacterota	Campylobacteria	Campylobacterales	Sulfurovaceae	Sulfurovum	unclassified_Sulfurovum	0	0	0	0	0	0	0	0	0	0	0	0	0	0	0	0	11	0	0	0	0	0	0	0	0	0	0	0	0	0	0	0	0	0	0	0	0	0	0	0	0	0	0	0
Chloroflexi	Anaerolineae	Caldilineales	Caldilineaceae	unclassified_Caldilineaceae	unclassified_Caldilineaceae	0	0	0	0	0	0	0	0	0	0	0	0	0	2	0	0	0	0	0	0	0	0	0	0	0	0	0	0	0	0	0	0	0	0	0	0	0	0	0	0	0	0	0	0
Chloroflexi	Anaerolineae	SBR1031	unclassified_SBR1031	unclassified_SBR1031	unclassified_SBR1031	0	0	0	0	0	0	0	0	0	0	0	0	0	0	0	0	0	0	0	0	0	0	0	2	0	0	0	0	0	0	0	0	0	0	0	0	0	0	0	0	0	0	0	0
Chloroflexi	Chloroflexia	Thermomicrobiales	AKYG1722	unclassified_AKYG1722	unclassified_AKYG1722	0	0	0	0	0	0	0	0	0	0	0	0	0	0	0	0	0	0	0	0	0	0	0	0	0	0	0	0	0	0	0	0	0	0	0	0	0	0	0	0	0	0	0	0
Chloroflexi	Chloroflexia	Thermomicrobiales	JG30_KF_CM45	bacterium_QTYC46b	unclassified_bacterium_QTYC46b	0	0	0	0	0	0	0	0	0	0	0	0	0	0	0	0	0	0	0	0	0	0	0	0	0	0	0	0	0	0	0	0	0	3	0	0	0	0	0	0	0	0	0	0
Chloroflexi	Dehalococcoidia	MSBL5	uncultured_Chloroflexi_bacterium	uncultured_Chloroflexi_bacterium	uncultured_Chloroflexi_bacterium	0	0	0	0	0	0	0	0	0	0	0	0	0	0	0	0	0	0	0	0	0	0	0	0	0	0	0	0	2	0	0	0	0	0	0	0	0	0	0	0	0	0	0	0
Chloroflexi	unclassified_Chloroflexi	unclassified_Chloroflexi	unclassified_Chloroflexi	unclassified_Chloroflexi	unclassified_Chloroflexi	0	0	0	0	0	0	0	0	0	0	0	0	0	2	0	0	0	0	0	0	0	0	0	0	0	0	0	0	0	0	0	0	0	0	0	0	0	0	0	0	0	0	0	0
Cyanobacteria	Cyanobacteriia	Cyanobacteriales	Nostocaceae	unclassified_Nostocaceae	unclassified_Nostocaceae	80	0	0	27	8	19	0	0	0	0	0	0	0	0	0	0	0	0	0	0	0	0	0	0	0	0	0	0	0	0	0	0	0	0	0	0	0	0	0	0	0	0	0	0
Cyanobacteria	Cyanobacteriia	Cyanobacteriales	unclassified_Cyanobacteriales	unclassified_Cyanobacteriales	unclassified_Cyanobacteriales	0	0	4	0	0	0	0	0	0	0	0	0	0	0	0	0	0	0	0	0	0	0	0	0	0	0	0	0	0	0	0	0	0	0	0	0	0	0	0	0	0	0	0	0
Cyanobacteria	Vampirivibrionia	Gastranaerophilales	Candidatus_Gastranaerophilales_bacterium_Zag_111	unclassified_Candidatus_Gastranaerophilales_bacterium_Zag_111	unclassified_Candidatus_Gastranaerophilales_bacterium_Zag_111	0	0	0	0	0	0	0	0	0	0	0	0	0	0	0	0	0	0	2	0	0	14	0	0	0	0	0	0	0	0	0	0	0	0	8	0	0	0	0	0	0	0	0	0
Cyanobacteria	Vampirivibrionia	Gastranaerophilales	Candidatus_Melainabacteria_bacterium_MEL.A1	unclassified_Candidatus_Melainabacteria_bacterium_MEL.A1	unclassified_Candidatus_Melainabacteria_bacterium_MEL.A1	0	0	0	0	0	0	0	0	0	3	0	0	0	0	0	0	0	0	15	0	0	0	0	0	15	0	0	18	3	0	0	0	10	0	0	0	0	0	0	0	0	13	0	0
Cyanobacteria	Vampirivibrionia	Gastranaerophilales	unclassified_Gastranaerophilales	unclassified_Gastranaerophilales	unclassified_Gastranaerophilales	16	0	12	10	8	0	0	21	0	0	36	0	0	6	0	0	3	0	0	3	0	11	7	0	39	3	0	41	0	0	0	0	60	0	13	0	5	0	3	0	0	3	9	0
Cyanobacteria	Vampirivibrionia	Gastranaerophilales	uncultured_rumen_bacterium	uncultured_rumen_bacterium	uncultured_rumen_bacterium	12	9	0	0	0	8	0	7	6	5	122	0	0	6	0	14	0	0	0	0	0	161	0	0	33	13	0	111	0	12	0	6	34	0	17	0	0	0	0	0	0	0	0	17
Deferribacterota	Deferribacteres	Deferribacterales	Deferribacteraceae	Mucispirillum	Mucispirillum_schaedleri	0	0	0	0	0	0	0	0	0	0	0	0	0	0	0	0	0	0	0	0	0	0	0	0	0	0	0	0	0	0	0	0	0	0	0	0	0	0	0	0	0	0	0	0
Desulfobacterota	Desulfobacteria	Desulfobacterales	Desulfosarcinaceae	SEEP_SRB1	unclassified_SEEP_SRB1	0	0	0	0	0	0	0	0	0	0	0	0	0	0	0	0	22	0	0	0	0	0	0	0	0	0	0	0	0	0	0	0	0	0	0	0	0	0	0	0	0	0	0	0
Desulfobacterota	Desulfobacteria	Desulfobacterales	Desulfosarcinaceae	Sva0081_sediment_group	unclassified_Sva0081_sediment_group	0	0	0	0	0	0	0	0	0	0	0	0	0	0	0	0	0	0	0	0	0	0	0	0	3	0	0	0	0	0	0	0	0	0	0	0	0	0	0	0	0	0	0	0
Desulfobacterota	Desulfobulbia	Desulfobulbales	Desulfobulbaceae	Desulfobulbus	unclassified_Desulfobulbus	0	0	0	0	0	0	2	0	0	0	0	0	0	0	0	0	0	0	0	0	0	0	0	0	0	0	0	0	0	0	0	0	0	0	0	0	0	0	0	0	0	0	0	0
Desulfobacterota	Desulfovibrionia	Desulfovibrionales	Desulfomicrobiaceae	Desulfomicrobium	unclassified_Desulfomicrobium	0	0	0	0	0	0	0	0	0	0	0	0	0	0	0	3	0	0	0	0	0	0	0	0	0	0	0	0	0	0	0	0	0	0	0	0	0	0	0	0	0	0	0	0
Desulfobacterota	Desulfovibrionia	Desulfovibrionales	Desulfovibrionaceae	Bilophila	unclassified_Bilophila	0	0	0	0	0	0	0	0	0	0	0	0	0	0	0	0	0	0	0	0	0	0	3	0	0	0	0	0	0	0	0	0	0	0	0	0	0	0	0	0	0	0	0	0
Desulfobacterota	Desulfovibrionia	Desulfovibrionales	Desulfovibrionaceae	Desulfovibrio	Desulfovibrio_piger	0	0	20	0	0	0	0	0	0	0	0	0	0	0	0	7	0	0	0	0	0	6	0	0	0	0	0	12	0	0	0	0	0	0	0	0	4	2	0	0	0	0	4	0
Desulfobacterota	Desulfovibrionia	Desulfovibrionales	Desulfovibrionaceae	Desulfovibrio	unclassified_Desulfovibrio	0	0	0	3	0	0	0	4	0	0	0	0	0	0	0	0	0	0	0	0	0	0	0	0	0	0	0	0	0	0	0	0	0	2	0	0	3	0	0	0	0	0	0	0
Desulfobacterota	Desulfovibrionia	Desulfovibrionales	Desulfovibrionaceae	Mailhella	Desulfovibrio_sp._Marseille_P3199	0	0	0	0	0	0	0	0	0	0	7	0	0	0	0	0	0	0	5	0	0	0	0	0	0	0	0	0	0	0	0	0	0	0	0	0	4	5	0	0	0	0	8	0
Desulfobacterota	Desulfovibrionia	Desulfovibrionales	Desulfovibrionaceae	unclassified_Desulfovibrionaceae	unclassified_Desulfovibrionaceae	0	2	0	0	0	0	0	0	0	0	0	0	0	0	0	0	0	0	0	0	0	0	0	0	3	0	0	0	0	0	0	0	0	0	0	0	0	0	0	0	0	0	4	0
Desulfobacterota	Desulfuromonadia	Bradymonadales	uncultured_rumen_bacterium	uncultured_rumen_bacterium	uncultured_rumen_bacterium	0	0	0	0	0	0	0	0	0	0	0	0	0	0	0	0	0	0	0	0	0	0	0	0	0	0	0	0	0	0	0	0	0	0	0	0	0	0	0	0	0	0	0	0
Desulfobacterota	Syntrophobacteria	Syntrophobacterales	unclassified_Syntrophobacterales	unclassified_Syntrophobacterales	unclassified_Syntrophobacterales	0	0	0	0	0	0	0	0	0	0	0	0	0	0	0	0	0	0	0	0	0	0	0	0	0	0	0	0	0	0	0	0	0	0	0	0	0	0	0	0	0	0	0	0
Elusimicrobiota	Elusimicrobia	Elusimicrobiales	Elusimicrobiaceae	Elusimicrobium	unclassified_Elusimicrobium	0	0	0	0	0	0	0	0	0	0	0	0	0	0	0	0	0	0	0	0	0	0	0	0	0	0	0	0	0	0	0	0	0	0	0	0	0	0	0	0	0	0	0	0
Fibrobacterota	Fibrobacteria	Fibrobacterales	Fibrobacteraceae	Fibrobacter	unclassified_Fibrobacter	0	0	0	0	0	0	0	0	0	0	0	0	0	0	0	0	0	0	0	0	0	0	0	0	0	0	0	0	0	0	0	0	0	0	0	0	0	0	0	0	0	0	0	0
Firmicutes	Bacilli	Acholeplasmatales	Acholeplasmataceae	Anaeroplasma	unclassified_Anaeroplasma	0	0	0	0	0	0	0	0	0	0	0	0	14	0	0	0	0	0	8	0	0	0	0	0	0	0	0	0	0	0	6	0	0	0	0	0	0	0	0	0	0	0	0	0
Firmicutes	Bacilli	Bacillales	Bacillaceae	Amphibacillus	unclassified_Amphibacillus	0	0	0	15	0	0	0	5	0	0	0	0	0	0	0	0	0	0	0	0	0	0	0	0	0	0	0	0	0	0	0	0	0	0	33	0	3	0	0	0	0	0	0	0
Firmicutes	Bacilli	Bacillales	Bacillaceae	Bacillus	Limosilactobacillus_vaginalis	1487	1061	1532	1127	1286	991	26	973	39	88	0	0	37	15	26	91	25	0	15	0	0	9	28	0	7	0	0	0	0	2102	463	1670	0	1348	825	0	384	0	544	31	0	0	0	32
Firmicutes	Bacilli	Bacillales	Bacillaceae	Bacillus	unclassified_Bacillus	0	0	0	3	6	0	0	0	0	0	0	0	0	0	0	0	0	0	0	0	4	0	0	0	0	0	0	3	0	0	0	0	0	0	0	0	3	7	0	0	0	0	0	0
Firmicutes	Bacilli	Bacillales	Bacillaceae	Oceanobacillus	unclassified_Oceanobacillus	0	0	3	0	0	0	0	0	0	0	0	0	0	0	0	0	0	0	0	0	0	0	0	0	0	0	0	0	0	0	0	0	0	0	0	0	0	0	0	0	0	0	0	0
Firmicutes	Bacilli	Bacillales	Bacillaceae	unclassified_Bacillaceae	unclassified_Bacillaceae	0	0	0	0	4	0	0	2	0	0	0	0	0	2	0	0	0	0	0	0	0	0	0	0	0	0	5	0	0	0	0	0	0	0	4	0	0	0	0	0	0	0	0	0
Firmicutes	Bacilli	Bacillales	Planococcaceae	Bhargavaea	unclassified_Bhargavaea	0	0	0	0	0	4	0	0	0	0	0	0	0	0	0	0	0	0	0	0	0	0	0	0	0	0	0	0	0	0	0	0	0	0	0	0	0	0	0	0	0	0	0	0
Firmicutes	Bacilli	Bacillales	Planococcaceae	Kurthia	unclassified_Kurthia	12	37	24	17	57	0	0	134	0	5	0	0	8	0	0	0	0	0	0	0	0	0	0	0	0	0	0	0	0	15	53	24	5	18	33	0	0	0	13	0	0	0	0	0
Firmicutes	Bacilli	Bacillales	Planococcaceae	Lysinibacillus	unclassified_Lysinibacillus	20	42	23	11	0	15	0	0	0	9	28	0	0	0	0	0	0	0	0	0	0	0	34	0	0	0	0	0	0	19	0	19	12	39	392	0	0	0	0	0	0	0	0	0
Firmicutes	Bacilli	Bacillales	Planococcaceae	Planococcus	unclassified_Planococcus	21	0	0	0	0	0	9	0	0	0	0	0	0	0	0	0	0	0	0	0	0	0	0	0	0	0	0	0	0	0	0	0	0	11	0	0	0	0	0	0	0	0	0	0
Firmicutes	Bacilli	Bacillales	Planococcaceae	Savagea	Savagea_faecisuis	0	0	0	0	0	8	0	0	0	3	0	0	0	0	0	0	0	0	0	0	0	0	15	0	0	0	0	0	0	0	0	0	74	8	284	0	0	0	0	0	0	0	0	0
Firmicutes	Bacilli	Bacillales	Planococcaceae	Savagea	unclassified_Savagea	0	38	36	12	2	27	0	0	0	0	0	0	0	0	0	0	0	0	0	0	0	0	32	0	0	0	0	0	0	3	0	20	17	31	960	0	0	0	0	0	0	0	0	0
Firmicutes	Bacilli	Bacillales	Planococcaceae	Solibacillus	unclassified_Solibacillus	0	0	0	0	0	0	0	0	0	0	0	0	0	0	0	0	0	0	0	0	0	0	0	0	0	0	0	0	0	0	0	0	0	8	0	0	0	0	0	0	0	0	0	0
Firmicutes	Bacilli	Bacillales	Planococcaceae	Sporosarcina	Sporosarcina_pasteurii	0	0	0	0	0	0	0	0	0	0	0	0	0	0	0	0	0	0	0	0	0	0	0	0	0	0	0	0	0	0	0	0	12	0	0	0	0	0	0	0	0	0	0	0
Firmicutes	Bacilli	Bacillales	Planococcaceae	Sporosarcina	Sporosarcina_sp._HW10C2	0	10	0	0	0	0	0	0	0	0	0	0	0	0	0	0	0	0	0	0	0	0	0	0	0	0	0	0	0	0	0	0	0	0	74	0	0	0	0	0	0	0	0	0
Firmicutes	Bacilli	Bacillales	Planococcaceae	unclassified_Planococcaceae	unclassified_Planococcaceae	97	42	0	0	36	3	17	73	5	6	42	0	0	0	0	0	3	0	5	0	0	0	27	0	0	0	0	0	0	0	0	12	17	144	37	0	0	0	30	0	0	0	0	3
Firmicutes	Bacilli	Bacillales	Salisediminibacteriaceae	Salipaludibacillus	unclassified_Salipaludibacillus	0	0	0	0	0	0	0	0	0	0	0	0	0	0	0	0	0	0	0	0	0	0	0	0	0	0	0	0	0	0	0	0	0	3	0	0	0	0	0	0	0	0	0	0
Firmicutes	Bacilli	Bacillales	unclassified_Bacillales	unclassified_Bacillales	unclassified_Bacillales	0	3	0	0	0	0	0	18	0	0	0	0	0	0	0	0	0	0	0	0	0	0	8	0	0	0	0	0	0	0	2	0	0	0	3	0	0	0	0	0	0	0	0	0
Firmicutes	Bacilli	Erysipelotrichales	Erysipelatoclostridiaceae	Asteroleplasma	Asteroleplasma_anaerobium	0	0	0	0	0	0	0	0	0	0	11	0	4	0	0	13	4	0	0	0	2	10	0	0	3	0	0	5	0	0	0	0	0	0	0	0	0	0	0	0	7	0	0	0
Firmicutes	Bacilli	Erysipelotrichales	Erysipelatoclostridiaceae	Asteroleplasma	unclassified_Asteroleplasma	0	0	0	0	0	0	0	0	8	0	7	0	0	2	10	31	0	0	0	6	14	28	0	0	0	0	13	9	0	0	0	0	0	0	0	0	3	0	0	0	3	13	15	0
Firmicutes	Bacilli	Erysipelotrichales	Erysipelatoclostridiaceae	Catenibacterium	unclassified_Catenibacterium	23	14	35	25	19	3	7	4	4	11	184	24	195	5	187	129	8	6	103	11	124	211	26	7	85	134	180	251	11	37	21	30	0	20	32	210	12	228	6	0	32	70	78	15
Firmicutes	Bacilli	Erysipelotrichales	Erysipelatoclostridiaceae	Erysipelotrichaceae_UCG_003	unclassified_Erysipelotrichaceae_UCG_003	39	4	9	11	5	0	0	0	0	0	0	0	0	0	0	0	0	0	0	0	0	0	0	0	0	0	0	0	0	4	4	9	30	0	0	0	2	4	0	0	0	0	0	0
Firmicutes	Bacilli	Erysipelotrichales	Erysipelatoclostridiaceae	Sharpea	unclassified_Sharpea	12	0	0	0	0	0	0	0	0	0	0	0	0	0	0	0	0	0	0	0	0	0	0	0	0	0	0	0	0	0	0	0	0	0	0	0	0	0	0	0	0	0	0	0
Firmicutes	Bacilli	Erysipelotrichales	Erysipelatoclostridiaceae	UCG_004	unclassified_UCG_004	0	0	0	0	6	0	0	2	3	0	142	2	5	0	16	24	6	6	2	5	14	53	2	0	0	4	8	6	2	0	0	0	0	0	0	0	0	0	0	0	33	3	7	14
Firmicutes	Bacilli	Erysipelotrichales	Erysipelatoclostridiaceae	UCG_004	unidentified_rumen_bacterium_RFN74	0	0	0	0	0	0	0	0	0	0	0	0	0	0	0	4	0	0	0	0	0	0	0	0	0	0	0	5	0	0	0	0	0	0	0	0	0	0	0	0	0	0	0	0
Firmicutes	Bacilli	Erysipelotrichales	Erysipelatoclostridiaceae	unclassified_Erysipelatoclostridiaceae	unclassified_Erysipelatoclostridiaceae	0	0	0	0	0	0	0	0	0	0	0	0	3	0	0	0	0	0	3	0	0	0	0	0	0	4	0	0	0	0	0	0	0	0	0	0	0	0	0	0	0	0	0	0
Firmicutes	Bacilli	Erysipelotrichales	Erysipelotrichaceae	Allobaculum	unclassified_Allobaculum	0	12	2	0	0	0	0	0	0	0	0	0	0	0	0	0	0	0	0	0	0	0	0	0	0	0	0	0	0	0	0	2	0	1	2	0	3	0	0	6	5	3	0	10
Firmicutes	Bacilli	Erysipelotrichales	Erysipelotrichaceae	Allobaculum	uncultured_Allobaculum_sp.	0	0	0	0	0	0	0	0	0	0	0	0	0	0	0	0	0	0	0	0	0	0	0	0	0	0	0	0	0	0	0	0	0	0	0	0	0	0	4	0	0	0	0	0
Firmicutes	Bacilli	Erysipelotrichales	Erysipelotrichaceae	Breznakia	unclassified_Breznakia	0	0	0	0	0	0	0	0	0	0	0	0	0	0	0	0	0	0	0	0	0	0	0	0	0	0	0	0	0	0	0	0	15	0	0	0	0	0	0	0	0	0	0	0
Firmicutes	Bacilli	Erysipelotrichales	Erysipelotrichaceae	Catenisphaera	unclassified_Catenisphaera	31	38	32	12	45	21	0	8	5	0	0	2	217	0	35	4	99	0	143	0	52	0	176	0	152	25	147	0	123	59	4	26	12	6	75	0	15	17	14	0	106	33	3	14
Firmicutes	Bacilli	Erysipelotrichales	Erysipelotrichaceae	Catenisphaera	uncultured_rumen_bacterium	9	3	11	4	9	0	0	0	0	0	5	6	7	6	219	0	61	0	10	14	204	0	122	6	17	24	249	0	81	24	5	0	0	16	11	6	2	0	0	0	4	4	11	0
Firmicutes	Bacilli	Erysipelotrichales	Erysipelotrichaceae	Dielma	unclassified_Dielma	10	0	0	0	0	0	0	0	0	0	0	0	0	0	0	0	0	0	0	0	0	0	0	0	0	0	0	0	0	0	0	0	0	0	0	0	2	0	0	0	0	0	0	0
Firmicutes	Bacilli	Erysipelotrichales	Erysipelotrichaceae	Dubosiella	unclassified_Dubosiella	4	0	0	3	0	0	8	4	0	0	0	5	0	6	0	6	6	0	0	0	6	0	0	0	0	0	0	0	0	8	12	8	3	5	7	0	0	2	0	5	0	0	11	0
Firmicutes	Bacilli	Erysipelotrichales	Erysipelotrichaceae	Dubosiella	uncultured_Erysipelotrichales_bacterium	0	0	0	0	0	0	0	0	0	0	0	0	0	0	0	0	0	0	0	0	0	0	0	0	0	0	0	0	0	0	0	0	0	0	0	0	0	0	0	0	2	0	0	0
Firmicutes	Bacilli	Erysipelotrichales	Erysipelotrichaceae	Erysipelothrix	Erysipelothrix_rhusiopathiae	0	0	0	0	0	0	0	0	0	0	0	0	0	0	0	0	0	0	0	0	0	0	0	0	0	0	0	0	0	0	0	0	0	0	11	0	0	0	0	0	0	0	0	0
Firmicutes	Bacilli	Erysipelotrichales	Erysipelotrichaceae	Erysipelothrix	unclassified_Erysipelothrix	0	33	9	0	0	0	0	39	0	0	0	0	0	0	0	0	0	0	0	0	0	0	0	0	0	0	0	0	0	0	0	13	0	0	150	0	4	0	0	2	0	0	0	0
Firmicutes	Bacilli	Erysipelotrichales	Erysipelotrichaceae	Erysipelotrichaceae_UCG_006	unclassified_Erysipelotrichaceae_UCG_006	0	2	0	5	0	0	0	3	0	0	0	0	0	0	0	0	0	0	0	0	0	0	0	0	7	5	0	0	0	0	0	0	14	0	0	0	0	0	0	0	0	14	0	5
Firmicutes	Bacilli	Erysipelotrichales	Erysipelotrichaceae	Erysipelotrichaceae_UCG_009	uncultured_rumen_bacterium	0	0	0	0	0	0	0	0	0	0	0	0	0	0	0	0	0	0	0	0	0	0	0	0	0	0	5	0	0	0	0	0	0	0	0	0	0	0	0	0	0	0	0	0
Firmicutes	Bacilli	Erysipelotrichales	Erysipelotrichaceae	Faecalibaculum	unclassified_Faecalibaculum	3	0	4	0	0	0	0	0	0	2	0	0	0	0	0	0	0	0	0	0	0	0	0	0	0	0	0	0	0	0	0	0	4	11	6	6	4	0	0	0	0	0	0	0
Firmicutes	Bacilli	Erysipelotrichales	Erysipelotrichaceae	Faecalicoccus	Faecalicoccus_pleomorphus	0	0	0	0	0	0	0	0	0	0	0	0	0	0	0	0	0	0	0	0	0	0	0	0	0	0	0	0	0	0	0	0	0	0	0	0	0	0	0	0	0	0	0	0
Firmicutes	Bacilli	Erysipelotrichales	Erysipelotrichaceae	Holdemanella	unclassified_Holdemanella	256	35	117	26	44	11	60	28	6	7	107	439	146	13	40	91	29	143	87	57	37	225	49	65	262	91	107	188	46	58	23	71	83	35	28	272	14	128	22	0	60	77	33	55
Firmicutes	Bacilli	Erysipelotrichales	Erysipelotrichaceae	Solobacterium	unclassified_Solobacterium	215	22	78	38	51	21	41	27	0	0	162	97	22	0	85	100	99	74	15	14	86	93	191	135	15	14	226	223	206	35	20	69	118	49	55	24	12	99	4	0	0	45	5	28
Firmicutes	Bacilli	Erysipelotrichales	Erysipelotrichaceae	Turicibacter	unclassified_Turicibacter	576	1167	875	3398	116	2790	708	231	6564	6187	516	5	27	8	29	78	34	6	13	4	22	8	91	0	0	0	0	0	0	86	1618	491	1511	620	3050	166	423	2676	2691	657	6	22	17	120
Firmicutes	Bacilli	Erysipelotrichales	Erysipelotrichaceae	[Anaerorhabdus]_furcosa_group	unclassified_[Anaerorhabdus]_furcosa_group	0	0	0	0	0	0	0	0	0	0	0	0	3	0	0	0	2	0	3	0	0	2	9	0	0	0	0	2	0	0	0	0	0	0	0	0	0	0	0	2	0	0	0	0
Firmicutes	Bacilli	Erysipelotrichales	Erysipelotrichaceae	[Clostridium]_innocuum_group	unclassified_[Clostridium]_innocuum_group	0	0	0	0	0	0	0	0	0	0	0	0	0	0	0	0	0	0	0	0	0	0	0	0	0	0	0	0	0	0	0	0	2	0	0	0	0	0	0	0	0	0	0	0
Firmicutes	Bacilli	Erysipelotrichales	Erysipelotrichaceae	unclassified_Erysipelotrichaceae	unclassified_Erysipelotrichaceae	105	11	0	3	3	0	3	0	4	5	141	9	18	102	35	88	32	18	30	59	33	37	35	14	16	40	23	44	16	0	10	27	139	11	14	13	5	62	11	3	9	10	8	25
Firmicutes	Bacilli	Erysipelotrichales	Erysipelotrichaceae	unclassified_Erysipelotrichaceae	uncultured_Solobacterium_sp.	55	0	0	0	0	0	0	0	0	0	6	0	12	0	7	10	20	10	5	0	7	0	20	0	13	3	3	8	2	4	0	0	26	0	0	0	0	18	0	4	11	5	4	12
Firmicutes	Bacilli	Erysipelotrichales	unclassified_Erysipelotrichales	unclassified_Erysipelotrichales	unclassified_Erysipelotrichales	0	0	0	0	0	0	0	0	0	0	0	0	0	0	0	0	0	0	0	0	0	0	0	0	0	0	0	0	0	0	0	0	0	0	0	0	0	0	0	0	0	0	0	0
Firmicutes	Bacilli	Exiguobacterales	Exiguobacteraceae	Exiguobacterium	unclassified_Exiguobacterium	5	0	0	0	0	0	0	0	0	0	0	0	0	0	0	0	0	0	0	0	0	0	0	0	0	0	0	0	0	0	0	0	0	0	0	0	0	0	0	0	0	0	0	0
Firmicutes	Bacilli	Izemoplasmatales	unclassified_Izemoplasmatales	unclassified_Izemoplasmatales	unclassified_Izemoplasmatales	0	0	0	0	0	0	0	0	0	0	28	0	0	0	0	0	0	0	0	0	0	2	0	0	2	0	0	2	0	0	0	0	0	0	0	0	0	0	0	0	0	0	0	0
Firmicutes	Bacilli	Lactobacillales	Aerococcaceae	Aerococcus	Aerococcus_suis	0	0	0	0	0	0	0	0	0	0	0	0	0	0	0	0	0	0	0	0	0	0	0	0	0	0	0	0	0	0	0	0	8	0	0	0	0	0	0	0	0	0	0	0
Firmicutes	Bacilli	Lactobacillales	Aerococcaceae	Aerococcus	unclassified_Aerococcus	1594	487	991	1008	417	598	19	380	38	37	47	0	33	3	0	36	7	0	0	0	4	10	9	0	0	0	0	0	0	625	175	365	4128	772	514	0	90	48	198	29	0	0	0	16
Firmicutes	Bacilli	Lactobacillales	Aerococcaceae	Aerococcus	uncultured_Aerococcus_sp.	0	0	0	0	3	0	0	0	0	0	0	0	0	0	0	0	0	0	0	0	0	0	0	0	0	0	0	0	0	0	0	0	0	0	0	0	0	0	0	0	0	0	0	0
Firmicutes	Bacilli	Lactobacillales	Aerococcaceae	Aerosphaera	unclassified_Aerosphaera	0	0	0	0	0	0	0	0	0	0	0	0	0	0	0	0	0	0	0	0	0	0	0	0	0	0	0	0	0	0	0	0	3	0	0	0	0	0	0	0	0	0	0	0
Firmicutes	Bacilli	Lactobacillales	Aerococcaceae	Facklamia	unclassified_Facklamia	865	1371	1000	939	471	636	16	1013	61	30	36	0	29	0	0	9	16	0	10	0	6	5	13	0	0	0	0	0	0	401	171	531	1146	536	990	0	174	26	206	35	0	0	0	19
Firmicutes	Bacilli	Lactobacillales	Aerococcaceae	Facklamia	uncultured_Facklamia_sp.	0	9	0	0	20	5	0	10	0	0	0	0	0	0	6	0	2	0	0	0	0	0	0	0	0	0	0	0	0	8	0	0	0	0	8	0	0	0	0	0	0	0	0	0
Firmicutes	Bacilli	Lactobacillales	Aerococcaceae	Globicatella	Globicatella_sp._canine_oral_taxon_218	77	0	0	0	0	0	0	0	0	0	0	0	0	0	0	0	0	0	0	0	0	0	0	0	0	0	0	0	0	0	0	0	0	0	12	0	0	0	0	12	0	0	0	0
Firmicutes	Bacilli	Lactobacillales	Aerococcaceae	Globicatella	unclassified_Globicatella	0	0	16	4	22	8	0	0	0	0	0	0	0	0	0	0	0	0	0	0	0	0	0	0	0	0	0	0	0	15	0	6	51	3	13	0	0	8	5	0	0	0	0	0
Firmicutes	Bacilli	Lactobacillales	Aerococcaceae	Ignavigranum	unclassified_Ignavigranum	27	17	36	8	9	0	0	18	0	4	0	0	0	0	0	0	0	0	0	0	0	0	4	0	0	0	0	0	0	10	8	25	12	7	18	0	4	0	6	0	0	0	0	0
Firmicutes	Bacilli	Lactobacillales	Aerococcaceae	unclassified_Aerococcaceae	unclassified_Aerococcaceae	120	447	182	182	99	29	13	319	15	8	0	0	24	0	0	0	0	0	7	0	0	0	3	0	0	0	0	0	0	85	44	107	78	92	277	0	64	0	44	0	0	0	0	0
Firmicutes	Bacilli	Lactobacillales	Carnobacteriaceae	Alkalibacterium	Alkalibacterium_sp._53_10	0	0	0	0	0	0	0	0	0	0	0	0	0	0	0	0	0	0	0	0	0	0	0	0	0	0	0	0	0	0	0	0	0	0	0	0	0	0	7	0	0	0	0	0
Firmicutes	Bacilli	Lactobacillales	Carnobacteriaceae	Alkalibacterium	unclassified_Alkalibacterium	0	27	0	0	0	0	0	7	0	0	0	0	3	0	0	0	0	0	0	0	0	0	0	0	0	0	0	0	0	0	0	0	0	0	41	0	0	0	0	0	0	0	0	0
Firmicutes	Bacilli	Lactobacillales	Carnobacteriaceae	Atopostipes	Atopostipes_sp.	0	0	0	0	0	0	0	0	0	0	0	0	0	0	0	0	0	0	0	0	0	0	0	0	0	0	0	0	0	0	0	0	0	0	3	0	0	0	0	0	0	0	0	0
Firmicutes	Bacilli	Lactobacillales	Carnobacteriaceae	Atopostipes	unclassified_Atopostipes	156	1090	57	43	7	7	0	545	15	4	38	0	6	0	0	0	5	0	0	3	0	0	12	0	0	0	0	0	0	10	3	30	99	24	910	0	73	0	19	10	0	0	0	11
Firmicutes	Bacilli	Lactobacillales	Carnobacteriaceae	Atopostipes	uncultured_prokaryote	0	24	0	0	0	0	0	16	0	0	0	0	3	0	0	0	0	0	2	0	0	0	0	0	0	0	0	0	0	0	0	0	0	0	9	0	0	0	0	0	0	0	0	0
Firmicutes	Bacilli	Lactobacillales	Carnobacteriaceae	Carnobacterium	Carnobacterium_sp._CP1	73	17	0	0	0	0	0	9	0	0	0	0	0	0	0	0	0	0	0	0	0	0	0	0	0	0	0	0	0	0	8	0	9	12	25	0	0	0	0	0	0	0	0	0
Firmicutes	Bacilli	Lactobacillales	Carnobacteriaceae	Carnobacterium	unclassified_Carnobacterium	148	36	0	0	11	0	0	30	12	0	0	0	0	0	0	0	0	0	0	0	0	0	0	0	0	0	0	0	0	0	4	0	59	14	53	0	0	0	0	0	0	0	0	0
Firmicutes	Bacilli	Lactobacillales	Carnobacteriaceae	Desemzia	unclassified_Desemzia	8	16	0	0	0	0	0	20	0	0	0	0	0	0	0	0	0	0	0	0	0	0	0	0	0	0	0	0	0	0	0	0	0	4	13	0	0	0	0	0	0	0	0	0
Firmicutes	Bacilli	Lactobacillales	Carnobacteriaceae	Granulicatella	unclassified_Granulicatella	0	0	0	0	0	0	0	0	0	0	0	0	0	0	0	0	0	0	0	0	0	0	0	0	0	0	0	0	0	0	0	0	0	0	16	0	2	0	0	0	0	0	0	0
Firmicutes	Bacilli	Lactobacillales	Carnobacteriaceae	Jeotgalibaca	Jeotgalibaca_dankookensis	0	38	9	4	0	21	0	35	0	0	0	0	0	0	0	0	0	0	0	0	0	0	0	0	0	0	0	0	0	9	11	10	4	7	91	0	8	9	4	0	0	0	0	0
Firmicutes	Bacilli	Lactobacillales	Carnobacteriaceae	Jeotgalibaca	Jeotgalibaca_porci	0	0	5	0	0	0	0	0	0	0	0	0	0	0	0	0	0	0	0	0	0	0	0	0	0	0	0	0	0	0	0	0	0	4	3	0	4	0	0	0	0	0	0	0
Firmicutes	Bacilli	Lactobacillales	Carnobacteriaceae	Jeotgalibaca	unclassified_Jeotgalibaca	330	574	110	104	46	22	4	264	0	9	31	0	0	0	0	10	0	0	0	0	0	0	14	0	0	0	0	0	0	34	51	84	163	87	509	0	41	0	22	13	0	0	0	7
Firmicutes	Bacilli	Lactobacillales	Carnobacteriaceae	Lacticigenium	unclassified_Lacticigenium	0	3	0	0	0	0	0	0	0	0	0	0	0	0	0	0	0	0	0	0	0	0	0	0	0	0	0	0	0	0	0	0	0	0	3	0	0	0	0	0	0	0	0	0
Firmicutes	Bacilli	Lactobacillales	Carnobacteriaceae	Trichococcus	unclassified_Trichococcus	0	0	32	35	7	0	0	0	0	7	0	0	0	0	0	0	0	0	0	0	0	0	0	0	0	0	0	0	0	0	0	30	0	29	4	0	76	0	12	1	0	0	0	0
Firmicutes	Bacilli	Lactobacillales	Carnobacteriaceae	unclassified_Carnobacteriaceae	unclassified_Carnobacteriaceae	0	39	20	9	2	0	0	15	0	0	0	0	0	0	0	0	4	0	0	0	0	3	0	0	0	0	0	0	0	5	0	11	0	0	38	0	6	0	8	0	0	0	0	0
Firmicutes	Bacilli	Lactobacillales	Enterococcaceae	Enterococcus	Enterococcus_aquimarinus	42	9	0	0	0	0	0	0	0	0	0	0	0	0	0	0	0	0	0	0	0	0	0	0	0	0	0	0	0	0	7	0	0	0	0	0	0	0	0	0	0	0	0	0
Firmicutes	Bacilli	Lactobacillales	Enterococcaceae	Enterococcus	Enterococcus_cecorum	0	0	0	0	0	0	0	0	11	0	0	0	0	0	0	0	0	0	0	0	0	0	0	0	0	0	0	0	0	0	9	0	10	0	0	10	0	0	0	0	0	0	0	0
Firmicutes	Bacilli	Lactobacillales	Enterococcaceae	Enterococcus	unclassified_Enterococcus	81	94	113	63	66	110	6	241	9	0	10	0	18	3	0	8	2	0	0	0	0	0	4	0	0	0	0	0	0	25	92	112	137	125	95	7	44	23	126	23	0	9	0	0
Firmicutes	Bacilli	Lactobacillales	Lactobacillaceae	Amylolactobacillus	Amylolactobacillus_amylotrophicus	0	0	0	0	0	8	0	0	0	0	0	0	0	0	0	0	0	0	0	0	0	0	0	0	0	0	0	0	0	0	13	0	0	6	0	0	0	0	0	0	0	0	0	0
Firmicutes	Bacilli	Lactobacillales	Lactobacillaceae	Amylolactobacillus	unclassified_Amylolactobacillus	0	4	72	49	22	0	0	7	7	3	0	0	0	0	0	0	0	0	0	0	0	0	0	0	0	0	0	0	0	16	9	60	9	23	63	0	14	0	22	0	0	0	0	0
Firmicutes	Bacilli	Lactobacillales	Lactobacillaceae	Companilactobacillus	unclassified_Companilactobacillus	0	6	15	10	36	11	0	22	0	0	0	0	0	0	0	0	0	0	0	0	0	0	0	0	0	0	0	0	0	10	12	54	59	30	6	0	0	0	5	0	0	0	0	0
Firmicutes	Bacilli	Lactobacillales	Lactobacillaceae	HT002	unclassified_HT002	0	0	0	0	0	0	0	3	0	0	0	0	0	0	0	0	0	0	0	0	0	0	0	0	0	0	0	0	0	0	0	0	0	0	0	0	0	0	0	0	0	0	0	0
Firmicutes	Bacilli	Lactobacillales	Lactobacillaceae	Lacticaseibacillus	unclassified_Lacticaseibacillus	0	0	0	0	0	0	0	0	0	0	0	0	0	0	0	0	0	0	0	0	0	0	0	0	0	0	0	0	0	3	0	0	0	0	0	0	0	0	0	0	0	0	0	0
Firmicutes	Bacilli	Lactobacillales	Lactobacillaceae	Lactiplantibacillus	unclassified_Lactiplantibacillus	0	5	28	0	0	0	0	25	0	0	0	0	0	0	0	0	0	0	0	0	0	0	0	0	0	0	0	0	0	9	17	0	49	0	0	0	3	0	0	0	0	0	0	0
Firmicutes	Bacilli	Lactobacillales	Lactobacillaceae	Lactobacillus	unclassified_Lactobacillus	12154	2832	4567	2871	2985	1730	1795	1336	84	164	76	21	118	23	30	184	18	13	22	0	23	42	35	0	9	5	12	8	0	10778	1002	4909	398	3158	1990	60	813	135	1328	78	9	16	11	42
Firmicutes	Bacilli	Lactobacillales	Lactobacillaceae	Lapidilactobacillus	unclassified_Lapidilactobacillus	0	0	4	0	0	0	0	0	0	0	0	0	0	0	0	0	0	0	0	0	0	0	0	0	0	0	0	0	0	0	0	0	0	0	4	0	0	0	0	0	0	0	0	0
Firmicutes	Bacilli	Lactobacillales	Lactobacillaceae	Lapidilactobacillus	uncultured_compost_bacterium	0	5	47	18	39	6	0	16	0	0	9	0	0	0	0	0	0	0	0	0	0	0	0	0	0	0	0	0	0	38	24	7	0	34	22	0	0	0	4	0	0	0	0	0
Firmicutes	Bacilli	Lactobacillales	Lactobacillaceae	Latilactobacillus	unclassified_Latilactobacillus	14	52	198	29	57	28	0	252	11	0	0	0	0	0	0	0	0	0	0	0	0	0	0	0	0	0	0	0	0	17	55	58	170	35	28	0	12	0	9	0	0	0	0	0
Firmicutes	Bacilli	Lactobacillales	Lactobacillaceae	Leuconostoc	unclassified_Leuconostoc	0	0	17	0	2	0	0	3	0	0	0	0	0	0	0	0	0	0	0	0	0	0	0	0	0	0	0	0	0	0	12	4	11	0	4	0	0	0	0	0	0	0	0	0
Firmicutes	Bacilli	Lactobacillales	Lactobacillaceae	Levilactobacillus	Levilactobacillus_parabrevis	0	0	19	0	0	0	0	0	0	0	0	0	0	0	0	0	0	0	0	0	0	0	0	0	0	0	0	0	0	0	0	0	14	0	10	0	0	0	0	0	0	0	0	0
Firmicutes	Bacilli	Lactobacillales	Lactobacillaceae	Levilactobacillus	Levilactobacillus_zymae	0	10	33	0	0	0	0	33	0	0	0	0	0	0	0	0	0	0	0	0	0	0	0	0	0	0	0	0	0	0	8	9	91	0	0	0	0	0	0	0	0	0	0	0
Firmicutes	Bacilli	Lactobacillales	Lactobacillaceae	Levilactobacillus	unclassified_Levilactobacillus	0	15	27	8	20	13	0	63	2	0	0	0	0	0	0	0	0	0	0	0	0	0	0	0	0	0	0	0	0	15	12	30	64	18	0	0	0	0	9	2	0	0	0	0
Firmicutes	Bacilli	Lactobacillales	Lactobacillaceae	Ligilactobacillus	Ligilactobacillus_acidipiscis	0	0	0	0	0	0	0	0	0	6	0	0	0	0	0	0	0	0	0	0	0	0	0	0	0	0	0	0	0	0	0	0	0	0	0	0	0	0	0	0	0	0	0	0
Firmicutes	Bacilli	Lactobacillales	Lactobacillaceae	Ligilactobacillus	Ligilactobacillus_agilis	0	0	0	0	0	0	5	0	0	0	0	0	0	0	0	0	0	0	0	0	0	0	0	0	0	0	3	0	0	0	0	6	4	0	8	0	0	0	0	0	0	0	0	0
Firmicutes	Bacilli	Lactobacillales	Lactobacillaceae	Ligilactobacillus	Ligilactobacillus_salivarius	15	0	0	0	0	0	6	0	0	0	0	0	0	0	0	0	0	0	0	0	0	0	0	0	0	0	0	0	0	0	4	0	0	15	0	0	0	0	0	0	0	0	0	0
Firmicutes	Bacilli	Lactobacillales	Lactobacillaceae	Ligilactobacillus	unclassified_Ligilactobacillus	0	13	7	5	15	9	0	6	5	7	5	14	7	0	0	0	0	7	5	0	0	0	0	10	6	12	10	0	0	24	0	0	0	0	8	0	2	12	7	3	12	0	0	4
Firmicutes	Bacilli	Lactobacillales	Lactobacillaceae	Limosilactobacillus	Lactobacillus_sp._C30An8	0	4	0	0	0	23	0	4	0	0	0	0	0	0	0	6	0	0	0	0	0	0	0	0	0	0	0	0	0	0	2	5	0	18	4	0	0	0	3	0	0	0	0	0
Firmicutes	Bacilli	Lactobacillales	Lactobacillaceae	Limosilactobacillus	Limosilactobacillus_coleohominis	0	4	0	0	0	0	0	5	0	0	0	0	0	0	0	0	0	0	0	0	0	0	0	0	0	0	0	0	0	5	0	9	0	8	0	0	0	0	0	0	0	0	0	0
Firmicutes	Bacilli	Lactobacillales	Lactobacillaceae	Limosilactobacillus	Limosilactobacillus_mucosae	0	22	0	0	0	0	0	0	0	0	0	0	0	0	0	0	0	0	0	0	0	0	0	0	0	0	0	0	0	0	0	9	0	0	0	0	0	0	0	0	0	0	0	0
Firmicutes	Bacilli	Lactobacillales	Lactobacillaceae	Limosilactobacillus	Limosilactobacillus_pontis	0	52	155	112	124	0	0	80	8	0	0	0	0	0	0	0	0	0	0	0	0	0	0	0	0	0	0	0	0	369	31	144	0	69	58	0	38	0	52	0	0	0	0	0
Firmicutes	Bacilli	Lactobacillales	Lactobacillaceae	Limosilactobacillus	unclassified_Limosilactobacillus	0	7	4	0	0	3	0	5	0	0	0	0	0	0	0	0	0	0	0	0	0	0	0	0	0	3	0	0	0	11	3	12	0	8	7	0	0	0	5	0	0	0	0	0
Firmicutes	Bacilli	Lactobacillales	Lactobacillaceae	Paucilactobacillus	unclassified_Paucilactobacillus	0	0	16	43	8	0	4	0	0	0	0	0	0	0	0	0	0	0	0	0	0	0	0	0	0	0	0	0	0	0	0	18	0	12	8	0	11	0	16	0	0	0	0	0
Firmicutes	Bacilli	Lactobacillales	Lactobacillaceae	Weissella	Weissella_jogaejeotgali	147	983	5392	1556	4619	2162	10	716	60	128	100	0	18	3	30	106	40	0	7	0	9	25	29	0	0	4	0	0	0	2796	815	4985	2866	4336	407	0	82	175	2055	90	0	15	0	24
Firmicutes	Bacilli	Lactobacillales	Lactobacillaceae	Weissella	Weissella_viridescens	0	0	0	4	0	0	0	0	0	0	0	0	0	0	0	0	0	0	0	0	0	0	0	0	0	0	0	0	0	0	0	0	0	0	0	0	0	0	0	0	0	0	0	0
Firmicutes	Bacilli	Lactobacillales	Lactobacillaceae	Weissella	unclassified_Weissella	93	154	138	40	122	28	0	93	0	0	0	0	5	0	0	0	0	0	0	0	0	0	6	0	0	0	0	0	0	53	38	132	93	103	44	0	44	5	30	9	0	0	0	2
Firmicutes	Bacilli	Lactobacillales	Lactobacillaceae	unclassified_Lactobacillaceae	unclassified_Lactobacillaceae	3	24	3	0	23	2	0	25	0	2	0	0	7	0	2	14	0	0	0	0	0	7	6	0	0	2	2	0	0	25	14	0	0	5	15	0	0	0	14	0	0	0	0	0
Firmicutes	Bacilli	Lactobacillales	Streptococcaceae	Lactococcus	unclassified_Lactococcus	0	0	2	0	0	4	0	21	0	0	0	0	0	0	0	0	0	0	0	0	0	0	0	0	0	0	0	0	0	0	0	9	0	1	0	0	0	0	0	0	0	0	0	0
Firmicutes	Bacilli	Lactobacillales	Streptococcaceae	Streptococcus	Streptococcus_ferus	13	0	0	10	0	0	0	0	0	0	0	0	0	0	0	0	0	0	0	0	0	0	0	0	0	0	0	0	0	10	70	26	0	9	0	0	13	0	0	0	0	0	0	0
Firmicutes	Bacilli	Lactobacillales	Streptococcaceae	Streptococcus	Streptococcus_hyointestinalis	292	21	35	7	35	0	205	118	30	0	62	0	9	6	7	9	0	6	0	0	0	19	0	4	61	4	0	0	0	47	457	48	76	527	26	500	623	302	758	23	0	21	0	18
Firmicutes	Bacilli	Lactobacillales	Streptococcaceae	Streptococcus	Streptococcus_ovis	0	0	0	0	0	0	0	0	0	0	0	0	0	0	0	0	0	0	0	0	0	0	0	0	0	0	0	0	0	0	0	0	0	0	0	0	9	0	0	0	0	0	0	0
Firmicutes	Bacilli	Lactobacillales	Streptococcaceae	Streptococcus	Streptococcus_parasuis	0	0	0	0	0	0	0	0	0	0	0	0	0	0	0	0	0	0	0	0	0	0	0	0	0	0	0	0	0	0	4	0	0	0	0	0	0	0	0	0	0	0	0	0
Firmicutes	Bacilli	Lactobacillales	Streptococcaceae	Streptococcus	Streptococcus_sp._C5I1	563	0	26	22	0	0	0	0	0	0	0	0	0	0	0	0	0	0	0	0	0	0	0	0	0	0	0	0	0	0	71	64	18	19	137	0	109	0	5	64	0	0	0	0
Firmicutes	Bacilli	Lactobacillales	Streptococcaceae	Streptococcus	Streptococcus_suis	1692	0	89	77	10	45	0	18	37	17	0	0	0	0	0	0	0	0	0	0	0	0	0	0	0	0	0	0	0	19	57	91	29	32	216	49	99	0	0	47	0	0	0	0
Firmicutes	Bacilli	Lactobacillales	Streptococcaceae	Streptococcus	unclassified_Streptococcus	1662	849	603	504	451	218	22	1322	64	128	227	4	109	0	8	160	4	9	35	0	0	16	26	0	8	0	2	0	0	482	757	720	730	620	970	151	1150	1693	453	195	0	16	2	56
Firmicutes	Bacilli	Lactobacillales	Streptococcaceae	unclassified_Streptococcaceae	unclassified_Streptococcaceae	0	0	0	0	0	0	0	0	0	0	0	0	0	0	0	0	0	0	0	0	0	0	0	0	0	0	0	0	0	0	0	0	0	3	0	0	0	0	0	0	0	0	0	0
Firmicutes	Bacilli	Lactobacillales	Vagococcaceae	Vagococcus	unclassified_Vagococcus	0	11	40	14	34	30	0	27	0	0	0	0	0	0	0	0	0	0	0	0	0	0	20	0	0	0	0	0	0	12	0	24	269	23	333	0	0	24	3	0	0	0	0	0
Firmicutes	Bacilli	Lactobacillales	unclassified_Lactobacillales	unclassified_Lactobacillales	unclassified_Lactobacillales	0	4	13	7	0	24	0	38	0	0	0	0	0	0	0	6	2	0	9	0	0	3	5	0	0	0	0	0	0	4	20	6	7	0	6	4	0	2	9	0	0	0	0	0
Firmicutes	Bacilli	Paenibacillales	Paenibacillaceae	Paenibacillus	Paenibacillus_agaridevorans	0	0	0	0	0	0	0	0	0	0	29	0	0	0	0	0	0	0	0	0	0	0	0	0	0	0	0	0	0	0	0	0	0	0	0	0	0	0	0	0	0	0	0	0
Firmicutes	Bacilli	RF39	Acholeplasmatales_bacterium_canine_oral_taxon_316	unclassified_Acholeplasmatales_bacterium_canine_oral_taxon_316	unclassified_Acholeplasmatales_bacterium_canine_oral_taxon_316	0	0	0	0	0	0	0	0	0	0	0	0	0	0	0	0	0	0	0	0	0	0	0	0	0	0	0	0	0	0	0	0	0	0	0	0	0	0	0	0	0	0	0	0
Firmicutes	Bacilli	RF39	unclassified_RF39	unclassified_RF39	unclassified_RF39	194	9	13	10	24	15	62	12	3	0	36	35	31	0	20	8	181	62	39	16	27	11	197	128	80	85	15	0	139	4	8	41	127	8	13	7	5	0	6	0	353	59	0	18
Firmicutes	Bacilli	RF39	uncultured_Erysipelotrichaceae_bacterium	uncultured_Erysipelotrichaceae_bacterium	uncultured_Erysipelotrichaceae_bacterium	15	0	0	0	0	0	0	0	0	0	0	3	0	0	0	0	0	0	8	0	0	0	0	0	0	2	0	0	0	0	0	0	39	0	0	0	0	0	0	0	0	7	0	0
Firmicutes	Bacilli	RF39	uncultured_Erysipelotrichia_bacterium	uncultured_Erysipelotrichia_bacterium	uncultured_Erysipelotrichia_bacterium	32	0	10	0	0	0	0	0	0	0	29	0	0	0	0	0	0	0	0	0	0	0	0	0	0	0	0	0	0	0	4	0	14	0	0	0	2	0	0	0	0	0	0	0
Firmicutes	Bacilli	RF39	uncultured_Firmicutes_bacterium	uncultured_Firmicutes_bacterium	uncultured_Firmicutes_bacterium	10	10	7	0	8	3	0	0	0	0	0	0	10	3	0	0	10	0	36	0	5	0	10	0	12	0	18	0	0	0	0	0	23	3	0	0	0	0	0	3	8	30	0	0
Firmicutes	Bacilli	RF39	uncultured_Lachnospiraceae_bacterium	uncultured_Lachnospiraceae_bacterium	uncultured_Lachnospiraceae_bacterium	83	0	3	0	8	0	0	0	0	0	0	0	0	0	0	0	0	0	0	0	0	0	0	0	0	0	0	0	0	2	0	5	72	6	11	0	0	0	0	0	0	0	0	0
Firmicutes	Bacilli	RF39	uncultured_prokaryote	uncultured_prokaryote	uncultured_prokaryote	48	0	2	0	3	0	20	0	0	0	0	0	44	16	0	0	3	15	45	11	0	0	0	4	0	0	0	0	0	0	0	0	55	0	0	0	0	0	0	0	19	0	0	22
Firmicutes	Bacilli	RF39	uncultured_rumen_bacterium	uncultured_rumen_bacterium	uncultured_rumen_bacterium	38	9	18	3	9	0	8	4	3	0	52	0	0	0	27	6	0	18	13	0	30	23	8	16	5	48	28	15	0	3	0	10	167	0	19	0	0	0	0	0	2	15	11	5
Firmicutes	Bacilli	RF39	unidentified_rumen_bacterium_RF39	unclassified_unidentified_rumen_bacterium_RF39	unclassified_unidentified_rumen_bacterium_RF39	11	4	9	0	9	0	0	9	0	0	0	0	0	0	0	0	11	0	0	0	0	0	0	0	0	0	0	0	0	0	0	0	28	7	12	0	0	0	5	0	0	0	0	0
Firmicutes	Bacilli	RF39	unidentified_rumen_bacterium_RF9	unclassified_unidentified_rumen_bacterium_RF9	unclassified_unidentified_rumen_bacterium_RF9	60	5	0	0	0	6	30	0	0	0	0	0	70	0	0	0	81	59	158	0	0	0	66	76	215	0	0	0	185	0	0	0	5	0	2	2	0	3	0	13	216	5	0	15
Firmicutes	Bacilli	Staphylococcales	Gemellaceae	Gemella	unclassified_Gemella	959	0	4	0	0	0	0	0	9	0	0	0	0	0	0	0	0	0	0	0	0	0	0	0	0	0	0	0	0	20	11	24	6	10	15	27	27	0	0	8	0	0	0	0
Firmicutes	Bacilli	Staphylococcales	Staphylococcaceae	Jeotgalicoccus	unclassified_Jeotgalicoccus	1480	1065	283	67	126	39	26	1058	46	60	40	0	45	0	4	23	4	0	7	0	0	8	50	0	0	0	0	0	0	66	94	102	1751	256	1058	0	140	31	82	22	0	0	0	11
Firmicutes	Bacilli	Staphylococcales	Staphylococcaceae	Nosocomiicoccus	unclassified_Nosocomiicoccus	0	0	0	0	8	0	0	0	0	0	0	0	0	0	0	0	0	0	0	0	0	0	0	0	0	0	0	0	0	0	0	0	127	0	0	0	0	0	6	0	0	0	0	0
Firmicutes	Bacilli	Staphylococcales	Staphylococcaceae	Staphylococcus	unclassified_Staphylococcus	2810	786	4666	3055	4116	1491	24	819	187	155	194	0	52	2	19	138	44	0	14	0	19	28	110	0	0	0	0	0	0	3042	615	1638	8694	3661	1404	0	229	458	1305	71	0	12	0	43
Firmicutes	Bacilli	Staphylococcales	Staphylococcaceae	unclassified_Staphylococcaceae	unclassified_Staphylococcaceae	0	5	0	0	5	0	0	13	0	0	0	0	0	0	0	0	0	0	0	0	0	0	0	0	0	0	0	0	0	0	0	0	0	0	3	0	0	0	0	0	0	0	0	0
Firmicutes	Bacilli	unclassified_Bacilli	unclassified_Bacilli	unclassified_Bacilli	unclassified_Bacilli	809	908	1031	865	1003	713	0	628	0	56	123	1	18	0	0	87	10	5	5	10	15	21	0	0	0	0	1	5	0	1444	272	1261	63	935	713	3	283	109	454	29	0	33	0	22
Firmicutes	Clostridia	Christensenellales	Christensenellaceae	Christensenella_sp._Marseille_P2437	unclassified_Christensenella_sp._Marseille_P2437	0	0	0	0	0	0	0	0	0	0	0	0	0	0	0	0	0	0	0	0	0	0	0	0	0	0	0	0	0	0	0	0	0	2	0	0	0	0	0	0	0	0	0	0
Firmicutes	Clostridia	Christensenellales	Christensenellaceae	Christensenellaceae_R_7_group	Christensenella_sp._Marseille_P3954	0	0	0	0	0	0	0	0	0	0	0	0	5	0	0	0	0	0	0	0	9	0	0	0	0	0	8	4	0	0	0	0	0	0	0	0	0	0	0	0	0	0	0	0
Firmicutes	Clostridia	Christensenellales	Christensenellaceae	Christensenellaceae_R_7_group	Christensenellaceae_R_7_group_bacterium_YE57	0	0	0	0	0	0	0	0	0	0	0	0	0	0	0	0	0	3	9	0	0	0	0	0	0	0	0	0	0	0	0	0	0	0	0	0	0	5	0	0	0	0	0	4
Firmicutes	Clostridia	Christensenellales	Christensenellaceae	Christensenellaceae_R_7_group	unclassified_Christensenellaceae_R_7_group	43	5	14	0	12	0	0	17	0	3	69	0	31	3	2	63	2	0	0	5	6	62	3	3	8	5	0	41	2	0	6	43	17	12	10	0	0	2	4	0	0	3	3	7
Firmicutes	Clostridia	Christensenellales	Christensenellaceae	Christensenellaceae_R_7_group	uncultured_Clostridia_bacterium	0	0	0	0	0	0	6	0	0	0	0	0	0	0	0	0	0	0	0	0	0	0	0	0	0	0	0	0	0	0	0	0	0	0	0	0	0	0	0	0	0	0	0	0
Firmicutes	Clostridia	Christensenellales	Christensenellaceae	Christensenellaceae_R_7_group	uncultured_Clostridiales_bacterium	0	0	0	0	0	0	0	0	0	0	0	0	0	0	0	0	0	0	0	0	0	0	0	0	0	0	0	0	0	0	0	11	0	0	0	0	0	0	0	0	0	0	0	0
Firmicutes	Clostridia	Christensenellales	Christensenellaceae	Christensenellaceae_R_7_group	uncultured_compost_bacterium	0	0	0	0	0	0	0	0	0	0	0	0	0	0	0	0	0	0	0	0	0	0	0	0	0	0	0	0	0	0	0	0	0	0	0	0	7	0	0	0	0	0	0	0
Firmicutes	Clostridia	Christensenellales	Christensenellaceae	Christensenellaceae_R_7_group	uncultured_prokaryote	17	11	23	5	10	5	0	0	0	0	23	0	42	0	2	20	18	0	47	0	0	23	30	0	23	0	5	0	0	12	4	47	33	0	3	0	0	6	0	8	0	0	11	17
Firmicutes	Clostridia	Christensenellales	Christensenellaceae	Christensenellaceae_R_7_group	uncultured_spirochete	0	0	0	0	0	0	0	6	0	0	0	0	0	0	0	0	0	0	0	0	0	0	0	0	0	0	0	0	0	0	0	5	0	0	0	0	0	0	0	0	0	0	0	0
Firmicutes	Clostridia	Christensenellales	Christensenellaceae	unclassified_Christensenellaceae	unclassified_Christensenellaceae	0	0	0	8	0	0	0	5	0	0	8	0	0	0	0	0	0	0	5	3	0	5	0	3	0	0	0	0	0	0	4	0	0	0	0	0	0	0	0	0	3	0	0	3
Firmicutes	Clostridia	Clostridia_UCG_014	unclassified_Clostridia_UCG_014	unclassified_Clostridia_UCG_014	unclassified_Clostridia_UCG_014	363	40	65	26	37	9	31	47	33	0	219	101	484	104	197	139	96	81	435	171	225	214	122	459	387	514	305	147	239	42	0	55	484	3	92	9	24	16	3	0	346	202	183	216
Firmicutes	Clostridia	Clostridia_UCG_014	uncultured_Acetivibrio_sp.	uncultured_Acetivibrio_sp.	uncultured_Acetivibrio_sp.	0	0	0	0	0	0	0	0	0	0	0	0	0	0	13	39	0	0	0	0	11	0	0	0	0	18	28	0	0	0	0	0	0	0	0	0	0	0	0	0	0	12	0	0
Firmicutes	Clostridia	Clostridia_UCG_014	uncultured_Clostridiales_bacterium	uncultured_Clostridiales_bacterium	uncultured_Clostridiales_bacterium	0	0	0	0	0	0	0	0	0	0	0	0	0	0	0	0	0	0	0	0	0	0	0	0	0	0	0	0	2	0	0	0	0	0	0	0	0	0	0	0	0	0	0	0
Firmicutes	Clostridia	Clostridia_UCG_014	uncultured_Firmicutes_bacterium	uncultured_Firmicutes_bacterium	uncultured_Firmicutes_bacterium	0	7	6	0	0	0	0	0	0	0	0	0	0	0	0	0	0	0	0	0	0	0	0	0	0	0	0	0	0	0	0	0	0	0	0	0	0	0	0	0	0	0	0	0
Firmicutes	Clostridia	Clostridia_UCG_014	uncultured_Ruminococcaceae_bacterium	uncultured_Ruminococcaceae_bacterium	uncultured_Ruminococcaceae_bacterium	0	0	0	0	0	0	0	0	16	0	0	0	0	0	0	0	0	0	0	0	0	0	0	0	0	0	0	0	0	0	0	0	0	0	0	0	0	0	0	0	0	0	0	19
Firmicutes	Clostridia	Clostridia_UCG_014	uncultured_rumen_bacterium	uncultured_rumen_bacterium	uncultured_rumen_bacterium	0	0	0	0	0	0	0	0	0	0	0	0	7	0	0	0	0	0	3	0	6	0	9	0	14	4	0	0	0	0	0	0	0	0	3	0	0	0	0	0	0	0	2	0
Firmicutes	Clostridia	Clostridia_UCG_014	uncultured_rumen_bacterium_5C0d_12	uncultured_rumen_bacterium_5C0d_12	uncultured_rumen_bacterium_5C0d_12	112	0	17	9	183	0	0	9	0	0	0	0	0	0	0	0	0	0	0	0	0	0	0	0	0	0	0	0	0	10	0	38	330	0	0	0	0	0	0	0	0	0	0	0
Firmicutes	Clostridia	Clostridia_UCG_014	unidentified_rumen_bacterium_JW32	unclassified_unidentified_rumen_bacterium_JW32	unclassified_unidentified_rumen_bacterium_JW32	33	6	6	4	0	0	0	0	0	0	0	6	53	0	0	0	0	0	44	0	0	0	0	16	115	3	0	8	0	7	0	8	4	4	13	0	0	7	2	6	0	10	0	0
Firmicutes	Clostridia	Clostridia_vadinBB60_group	unclassified_Clostridia_vadinBB60_group	unclassified_Clostridia_vadinBB60_group	unclassified_Clostridia_vadinBB60_group	10	0	0	0	2	0	7	0	3	0	0	0	10	2	7	2	33	0	7	0	0	0	0	98	4	3	0	0	5	0	0	0	0	0	0	2	0	0	0	0	9	7	0	3
Firmicutes	Clostridia	Clostridia_vadinBB60_group	uncultured_Clostridiales_bacterium	uncultured_Clostridiales_bacterium	uncultured_Clostridiales_bacterium	0	0	0	0	0	0	0	0	0	0	0	0	2	5	0	0	0	0	0	0	0	0	0	9	0	0	0	0	0	0	0	0	0	0	0	0	0	0	0	0	3	3	0	0
Firmicutes	Clostridia	Clostridia_vadinBB60_group	uncultured_rumen_bacterium	uncultured_rumen_bacterium	uncultured_rumen_bacterium	0	0	0	0	0	0	0	0	3	0	0	0	0	8	4	2	0	0	6	3	2	14	0	5	0	5	0	8	0	0	0	0	0	0	0	0	0	0	0	2	5	7	0	0
Firmicutes	Clostridia	Clostridiales	Clostridiaceae	Candidatus_Arthromitus	unclassified_Candidatus_Arthromitus	0	0	0	0	4	0	9	0	2	0	6	3	0	0	0	0	0	0	4	0	0	0	0	0	0	0	0	2	0	10	0	0	0	0	0	0	0	0	0	0	0	0	0	0
Firmicutes	Clostridia	Clostridiales	Clostridiaceae	Clostridium_sensu_stricto_1	Clostridium_butyricum	108	197	121	358	31	145	16	74	1093	178	234	0	0	0	0	4	0	0	0	38	10	0	4	0	0	0	0	0	0	6	71	77	0	54	148	84	70	2597	894	787	0	10	0	42
Firmicutes	Clostridia	Clostridiales	Clostridiaceae	Clostridium_sensu_stricto_1	Clostridium_sp._ND2	13	0	0	0	0	0	0	0	0	0	0	0	0	0	0	0	0	0	0	0	0	0	0	0	0	0	0	0	0	0	0	0	0	0	0	77	0	0	0	0	0	0	0	0
Firmicutes	Clostridia	Clostridiales	Clostridiaceae	Clostridium_sensu_stricto_1	swine_fecal_bacterium_SD_Pec10	0	0	0	0	0	0	0	0	0	0	0	0	0	0	0	0	0	0	0	0	0	0	0	0	0	0	0	0	0	0	0	0	0	0	0	3	0	0	0	0	0	0	0	0
Firmicutes	Clostridia	Clostridiales	Clostridiaceae	Clostridium_sensu_stricto_1	unclassified_Clostridium_sensu_stricto_1	1771	3498	1397	4101	460	4462	15794	1667	13647	20257	5015	260	737	69	326	304	229	163	465	71	193	52	367	102	151	23	14	7	56	1306	4593	1047	350	1037	2272	7431	7668	7135	9701	6690	179	352	116	632
Firmicutes	Clostridia	Clostridiales	Clostridiaceae	Clostridium_sensu_stricto_11	unclassified_Clostridium_sensu_stricto_11	0	0	0	0	0	0	0	0	0	0	0	0	0	0	0	0	0	0	0	0	0	0	0	0	0	0	0	0	0	0	0	0	0	4	0	0	0	0	0	0	0	0	0	0
Firmicutes	Clostridia	Clostridiales	Clostridiaceae	Clostridium_sensu_stricto_12	unclassified_Clostridium_sensu_stricto_12	0	0	0	0	0	0	0	0	0	0	0	0	3	0	0	0	0	0	0	0	0	0	0	0	0	0	0	0	0	0	0	0	0	0	0	0	0	0	0	0	0	0	0	0
Firmicutes	Clostridia	Clostridiales	Clostridiaceae	Clostridium_sensu_stricto_13	unclassified_Clostridium_sensu_stricto_13	0	0	0	0	0	0	0	0	5	0	0	0	0	0	0	0	0	0	0	0	0	0	0	0	0	0	0	0	0	0	0	0	0	0	0	0	4	0	0	0	0	0	0	0
Firmicutes	Clostridia	Clostridiales	Clostridiaceae	Clostridium_sensu_stricto_15	unclassified_Clostridium_sensu_stricto_15	0	0	0	0	0	0	0	0	0	0	0	0	0	0	0	0	0	0	0	0	0	0	0	0	0	0	0	0	0	0	0	0	0	0	3	0	0	0	0	0	0	0	0	0
Firmicutes	Clostridia	Clostridiales	Clostridiaceae	Clostridium_sensu_stricto_6	Clostridium_bornimense	52	37	8	78	8	44	60	20	288	41	68	62	149	9	0	0	93	24	42	135	15	10	25	45	298	279	9	0	46	76	26	11	0	12	38	92	39	2446	119	78	75	75	0	77
Firmicutes	Clostridia	Clostridiales	Clostridiaceae	Clostridium_sensu_stricto_6	unclassified_Clostridium_sensu_stricto_6	0	0	0	0	0	0	0	0	0	0	0	0	0	0	0	0	0	0	0	0	0	0	0	0	0	0	0	0	0	3	0	0	0	0	0	0	4	5	0	0	0	0	0	0
Firmicutes	Clostridia	Clostridiales	Clostridiaceae	Proteiniclasticum	unclassified_Proteiniclasticum	0	15	0	7	5	0	0	28	0	0	0	0	3	0	0	0	0	0	0	0	0	0	0	0	0	0	0	0	0	0	0	24	0	9	31	0	2	0	0	0	0	0	0	3
Firmicutes	Clostridia	Clostridiales	Clostridiaceae	Sarcina	unclassified_Sarcina	0	6	0	0	0	0	0	0	0	0	0	0	0	0	0	0	0	0	0	0	0	0	0	0	0	0	0	0	0	0	0	0	0	0	0	0	0	0	0	0	0	0	0	0
Firmicutes	Clostridia	Clostridiales	Clostridiaceae	unclassified_Clostridiaceae	unclassified_Clostridiaceae	0	17	0	7	5	0	0	0	7	4	0	8	0	7	4	4	0	0	0	0	0	0	0	0	15	3	6	0	0	0	10	11	0	0	7	0	0	25	0	10	0	0	0	11
Firmicutes	Clostridia	Clostridiales	Oxobacteraceae	Oxobacter	unclassified_Oxobacter	0	0	0	5	0	0	0	0	0	0	0	0	0	0	0	0	0	0	0	0	0	0	0	0	0	0	0	0	0	0	0	0	0	0	0	0	0	0	0	0	0	0	0	0
Firmicutes	Clostridia	Clostridiales	unclassified_Clostridiales	unclassified_Clostridiales	unclassified_Clostridiales	0	0	5	0	4	0	0	0	0	0	0	0	0	0	0	0	0	8	6	0	0	0	0	0	0	0	0	0	0	0	0	0	0	0	8	0	0	5	0	0	0	5	5	0
Firmicutes	Clostridia	Clostridiales	unclassified_Clostridiales	uncultured_Bacillus_sp.	unclassified_Clostridiales	0	0	0	4	3	0	0	0	0	0	0	0	0	0	0	0	0	0	0	0	0	0	0	0	0	0	0	0	0	0	0	0	0	0	0	0	0	0	0	0	0	0	0	0
Firmicutes	Clostridia	Eubacteriales	Alkalibaculum	Alkalibaculum_bacchi	unclassified_Alkalibaculum_bacchi	0	0	0	0	0	0	0	0	0	0	0	0	0	0	0	0	0	0	0	0	0	0	0	0	0	0	0	0	0	0	0	0	0	0	0	0	3	0	0	0	0	0	0	0
Firmicutes	Clostridia	Eubacteriales	Alkalibaculum	unclassified_Alkalibaculum	unclassified_Alkalibaculum	16	0	0	5	0	0	0	0	0	0	0	0	0	0	0	0	0	0	0	0	0	0	0	0	0	0	0	0	0	0	0	0	0	0	0	0	0	0	0	0	0	0	0	0
Firmicutes	Clostridia	Eubacteriales	Anaerofustaceae	Anaerofustis	Anaerofustis_sp._Marseille_P2832	0	0	0	0	0	0	0	0	0	0	0	0	0	2	2	5	3	0	0	0	2	0	0	0	2	2	0	0	0	0	0	0	0	0	0	0	0	0	0	0	0	0	0	0
Firmicutes	Clostridia	Eubacteriales	Anaerofustaceae	Anaerofustis	unclassified_Anaerofustis	0	0	3	0	0	0	0	0	0	0	0	0	0	0	0	0	0	0	0	0	0	0	0	0	0	0	0	0	0	0	0	3	0	3	0	0	0	0	0	0	0	0	0	0
Firmicutes	Clostridia	Eubacteriales	Eubacteriaceae	Acetobacterium	unclassified_Acetobacterium	16	0	12	11	8	3	0	0	0	0	0	0	0	0	0	0	0	0	0	0	0	0	0	0	0	0	0	0	0	0	0	13	0	5	0	0	20	0	6	0	0	0	0	0
Firmicutes	Clostridia	Eubacteriales	Eubacteriaceae	Eubacterium	unclassified_Eubacterium	0	0	0	0	0	0	3	0	0	0	0	0	0	0	0	0	0	0	0	0	0	0	0	0	0	0	0	0	0	0	0	0	0	0	0	0	0	0	0	0	0	0	0	0
Firmicutes	Clostridia	Eubacteriales	Eubacteriaceae	Pseudoramibacter	unclassified_Pseudoramibacter	0	0	0	0	0	0	0	0	7	0	33	0	0	10	14	17	0	0	0	15	19	7	0	0	0	9	18	8	0	0	0	0	0	0	0	0	0	0	0	0	0	4	16	0
Firmicutes	Clostridia	Eubacteriales	Eubacteriaceae	unclassified_Eubacteriaceae	unclassified_Eubacteriaceae	0	0	0	0	0	0	0	0	0	0	0	0	0	0	0	0	0	0	0	0	0	0	0	0	0	0	5	0	0	0	0	0	0	0	0	0	0	0	0	0	0	0	0	0
Firmicutes	Clostridia	Eubacteriales	unclassified_Eubacteriales	unclassified_Eubacteriales	unclassified_Eubacteriales	0	0	0	0	0	0	0	0	0	0	0	0	0	0	0	0	0	0	0	0	0	0	0	0	0	3	0	0	0	0	0	0	0	0	0	0	0	0	0	0	0	0	0	0
Firmicutes	Clostridia	Lachnospirales	Defluviitaleaceae	Defluviitaleaceae_UCG_011	unclassified_Defluviitaleaceae_UCG_011	0	0	0	0	0	0	0	0	0	0	0	0	0	0	0	14	0	0	0	0	0	3	0	0	0	0	0	6	0	0	0	0	0	0	0	0	0	0	0	0	0	11	0	0
Firmicutes	Clostridia	Lachnospirales	Lachnospiraceae	A2	unclassified_A2	0	0	0	0	0	0	0	0	0	0	0	0	0	0	3	0	0	0	0	0	0	0	0	0	0	0	0	0	0	0	0	0	0	0	0	0	0	0	0	0	0	0	0	0
Firmicutes	Clostridia	Lachnospirales	Lachnospiraceae	Acetitomaculum	Firmicutes_bacterium_CAG_194_44_15	0	0	0	0	0	0	0	0	0	0	0	0	17	0	0	0	0	6	13	0	0	0	0	0	6	0	0	0	0	0	0	0	0	0	0	0	0	0	0	0	0	0	0	0
Firmicutes	Clostridia	Lachnospirales	Lachnospiraceae	Acetitomaculum	unclassified_Acetitomaculum	0	0	5	0	6	0	0	0	0	0	0	0	0	0	0	0	0	0	0	0	0	11	0	0	0	0	0	0	0	0	0	0	11	0	0	0	3	0	0	0	0	0	0	0
Firmicutes	Clostridia	Lachnospirales	Lachnospiraceae	Agathobacter	unclassified_Agathobacter	53	0	43	0	15	0	0	5	0	0	124	0	526	5	0	104	0	0	236	45	0	158	0	0	139	83	70	0	0	65	0	10	75	0	39	0	0	0	10	0	1136	189	20	108
Firmicutes	Clostridia	Lachnospirales	Lachnospiraceae	Anaerosporobacter	unclassified_Anaerosporobacter	0	0	0	0	0	0	0	0	0	0	0	0	0	0	0	0	0	0	0	0	0	0	0	0	0	0	0	0	0	0	0	0	0	0	0	0	4	0	0	0	0	0	0	0
Firmicutes	Clostridia	Lachnospirales	Lachnospiraceae	Anaerosporobacter	uncultured_Lachnospiraceae_bacterium	0	0	0	0	0	0	0	5	0	0	0	0	0	0	0	0	0	0	0	0	0	0	0	0	0	0	0	0	0	0	0	0	0	0	0	0	0	0	0	0	0	0	0	0
Firmicutes	Clostridia	Lachnospirales	Lachnospiraceae	Anaerostipes	unclassified_Anaerostipes	0	0	23	0	0	0	0	0	3	5	0	0	0	59	0	0	0	0	0	43	0	19	0	0	0	61	13	42	0	0	0	11	0	0	0	0	0	0	0	0	0	0	0	0
Firmicutes	Clostridia	Lachnospirales	Lachnospiraceae	Blautia	Ruminococcus_sp._JC304	0	0	0	0	0	0	0	0	0	0	0	0	0	0	0	5	0	0	0	0	0	0	0	0	0	0	0	0	0	0	0	0	0	0	0	0	0	0	0	0	0	0	0	0
Firmicutes	Clostridia	Lachnospirales	Lachnospiraceae	Blautia	unclassified_Blautia	1016	121	430	134	365	72	157	51	0	32	329	518	537	127	784	543	253	343	364	162	709	355	362	570	330	222	482	768	284	214	34	257	105	116	140	33	9	108	36	7	206	379	253	272
Firmicutes	Clostridia	Lachnospirales	Lachnospiraceae	Butyrivibrio	Butyrivibrio_crossotus	0	0	0	0	0	0	0	0	0	0	0	0	16	0	0	0	0	0	12	0	0	0	0	0	0	0	0	0	0	0	0	0	0	0	0	0	0	0	0	0	0	0	0	0
Firmicutes	Clostridia	Lachnospirales	Lachnospiraceae	Butyrivibrio	unclassified_Butyrivibrio	0	0	0	0	0	0	0	0	0	0	0	0	0	0	0	0	0	0	0	0	0	0	0	0	0	0	0	0	0	0	0	0	0	0	0	0	0	0	0	0	0	0	0	15
Firmicutes	Clostridia	Lachnospirales	Lachnospiraceae	Cellulosilyticum	unclassified_Cellulosilyticum	0	21	5	25	2	12	0	3	120	40	0	0	0	0	0	0	0	0	0	0	0	0	0	0	0	0	0	0	0	0	4	6	7	7	16	0	13	319	50	19	0	0	0	0
Firmicutes	Clostridia	Lachnospirales	Lachnospiraceae	Cellulosilyticum	uncultured_Cellulosilyticum_sp.	0	0	0	0	0	0	0	0	19	0	0	0	0	0	0	0	0	0	0	0	0	0	0	0	0	0	0	0	0	0	0	0	0	0	0	0	0	0	0	0	0	0	0	0
Firmicutes	Clostridia	Lachnospirales	Lachnospiraceae	Cellulosilyticum	uncultured_Clostridia_bacterium	0	0	0	0	0	0	0	0	0	0	0	0	0	0	0	0	0	0	0	0	0	0	0	0	0	0	0	0	0	0	0	0	0	0	0	0	7	0	0	0	0	0	0	0
Firmicutes	Clostridia	Lachnospirales	Lachnospiraceae	Coprococcus	Coprococcus_eutactus	0	0	0	0	0	0	0	0	0	0	0	0	0	22	0	0	0	0	0	0	0	0	0	0	9	0	0	0	0	0	0	0	0	0	0	0	0	0	0	0	14	0	0	47
Firmicutes	Clostridia	Lachnospirales	Lachnospiraceae	Coprococcus	unclassified_Coprococcus	473	91	246	59	129	26	66	28	14	0	128	169	154	217	224	103	63	183	146	243	311	81	126	494	143	214	587	23	116	107	40	186	39	64	75	6	14	63	33	2	55	159	184	117
Firmicutes	Clostridia	Lachnospirales	Lachnospiraceae	Coprococcus	uncultured_Coprococcus_sp.	0	0	0	0	0	0	0	0	0	0	0	0	0	0	0	0	0	0	0	0	0	0	0	0	0	0	0	0	0	0	0	0	0	0	3	0	0	0	0	0	0	0	0	0
Firmicutes	Clostridia	Lachnospirales	Lachnospiraceae	Coprococcus	uncultured_prokaryote	73	0	0	0	0	0	0	0	0	0	0	0	0	0	0	0	0	0	4	0	0	0	0	0	0	0	0	0	0	0	0	2	5	2	0	0	0	0	0	0	0	0	0	0
Firmicutes	Clostridia	Lachnospirales	Lachnospiraceae	Dorea	Dorea_formicigenerans	0	0	34	14	10	0	0	0	13	0	160	0	29	8	16	71	29	0	15	16	0	46	46	0	0	10	20	21	8	25	0	23	0	8	12	8	0	20	0	0	0	10	0	0
Firmicutes	Clostridia	Lachnospirales	Lachnospiraceae	Dorea	unclassified_Dorea	212	17	39	10	14	0	26	11	0	0	40	74	93	0	29	14	5	64	44	12	26	3	3	126	108	28	27	0	0	24	0	20	0	10	30	0	0	21	0	6	21	20	0	19
Firmicutes	Clostridia	Lachnospirales	Lachnospiraceae	Epulopiscium	unclassified_Epulopiscium	0	0	0	0	0	0	0	0	3	0	0	0	0	0	0	0	0	0	0	0	0	0	0	0	0	0	0	0	0	0	0	0	0	0	0	0	0	0	0	0	0	0	0	0
Firmicutes	Clostridia	Lachnospirales	Lachnospiraceae	Frisingicoccus	unclassified_Frisingicoccus	103	0	20	0	0	0	0	0	0	0	0	0	0	0	0	0	0	0	0	16	0	0	0	4	0	8	0	0	0	4	4	10	8	5	0	0	0	14	0	0	17	0	0	0
Firmicutes	Clostridia	Lachnospirales	Lachnospiraceae	Fusicatenibacter	unclassified_Fusicatenibacter	0	0	0	0	0	0	0	0	0	0	0	0	0	0	103	20	42	4	0	0	80	38	41	0	0	0	347	0	66	0	0	6	0	0	0	0	6	11	0	0	0	25	19	0
Firmicutes	Clostridia	Lachnospirales	Lachnospiraceae	GCA_900066575	unclassified_GCA_900066575	0	0	0	0	0	0	0	0	0	0	0	0	0	0	0	0	16	0	10	0	0	5	17	0	0	0	0	0	0	0	0	0	0	0	0	0	0	0	0	0	0	0	0	0
Firmicutes	Clostridia	Lachnospirales	Lachnospiraceae	Howardella	unclassified_Howardella	0	0	18	0	0	0	0	0	0	0	0	0	8	3	4	0	4	3	0	5	0	0	0	0	0	0	0	0	5	0	0	0	4	0	0	5	0	34	0	0	0	0	0	0
Firmicutes	Clostridia	Lachnospirales	Lachnospiraceae	Hungatella	unclassified_Hungatella	0	0	0	0	0	0	0	0	0	0	0	0	0	0	0	0	0	0	0	0	0	0	0	0	0	0	0	0	0	0	0	0	0	0	0	0	0	0	0	0	0	0	0	0
Firmicutes	Clostridia	Lachnospirales	Lachnospiraceae	Lachnoclostridium	unclassified_Lachnoclostridium	287	0	9	0	20	6	116	8	0	0	9	188	30	52	31	25	44	129	20	86	45	15	149	368	18	196	6	9	31	12	10	25	0	0	0	0	7	27	0	0	0	0	41	0
Firmicutes	Clostridia	Lachnospirales	Lachnospiraceae	Lachnospira	unclassified_Lachnospira	0	0	0	0	0	0	18	0	9	0	0	8	90	7	27	19	4	0	80	0	10	21	0	4	16	0	21	6	0	8	0	0	10	0	0	9	0	0	0	0	11	97	0	114
Firmicutes	Clostridia	Lachnospirales	Lachnospiraceae	Lachnospiraceae_AC2044_group	unclassified_Lachnospiraceae_AC2044_group	38	0	7	0	9	0	0	0	0	0	0	0	22	0	0	0	0	0	34	0	0	0	0	0	0	0	0	0	0	6	0	0	42	0	0	0	0	6	0	0	0	0	0	74
Firmicutes	Clostridia	Lachnospirales	Lachnospiraceae	Lachnospiraceae_FCS020_group	unclassified_Lachnospiraceae_FCS020_group	0	0	0	0	0	0	13	0	0	0	37	0	0	0	7	53	0	0	0	14	0	39	0	28	0	24	7	0	0	0	0	0	0	0	7	0	0	0	0	0	18	18	0	0
Firmicutes	Clostridia	Lachnospirales	Lachnospiraceae	Lachnospiraceae_FCS020_group	uncultured_Clostridium_sp.	0	0	0	0	0	0	0	0	0	0	0	0	0	4	0	0	0	0	0	0	0	0	0	0	0	0	0	0	0	0	0	0	0	0	0	0	0	0	0	0	0	0	0	0
Firmicutes	Clostridia	Lachnospirales	Lachnospiraceae	Lachnospiraceae_FCS020_group	uncultured_prokaryote	0	0	0	0	0	0	0	0	0	0	0	0	7	9	0	0	0	0	4	0	0	0	7	0	0	3	0	0	13	0	0	8	0	0	0	0	0	0	0	0	0	8	0	0
Firmicutes	Clostridia	Lachnospirales	Lachnospiraceae	Lachnospiraceae_NC2004_group	unclassified_Lachnospiraceae_NC2004_group	0	0	0	0	0	0	0	0	0	0	0	13	6	14	29	0	5	13	25	18	3	4	0	4	14	8	8	4	0	0	0	0	0	0	0	5	0	0	0	0	20	23	5	6
Firmicutes	Clostridia	Lachnospirales	Lachnospiraceae	Lachnospiraceae_ND3007_group	unclassified_Lachnospiraceae_ND3007_group	55	0	0	0	0	27	23	0	0	0	42	90	34	0	100	74	100	43	34	0	81	34	155	97	17	0	90	16	123	0	3	26	0	7	8	0	0	9	0	0	44	15	22	0
Firmicutes	Clostridia	Lachnospirales	Lachnospiraceae	Lachnospiraceae_NK3A20_group	unclassified_Lachnospiraceae_NK3A20_group	0	0	14	0	0	0	0	0	0	0	0	0	0	0	0	0	0	0	0	0	0	0	0	0	0	0	0	0	0	0	0	0	12	2	0	0	0	0	0	0	0	6	0	0
Firmicutes	Clostridia	Lachnospirales	Lachnospiraceae	Lachnospiraceae_NK4A136_group	Clostridiales_bacterium_CIEAF_020	0	0	0	0	0	0	0	0	6	0	0	0	0	0	0	0	0	0	0	0	0	0	0	0	0	0	0	0	0	0	0	0	0	0	0	0	0	0	0	0	0	0	0	0
Firmicutes	Clostridia	Lachnospirales	Lachnospiraceae	Lachnospiraceae_NK4A136_group	Lachnospiraceae_bacterium_GAM79	0	0	0	40	26	0	39	0	54	6	600	60	63	292	400	752	72	72	102	828	483	720	106	20	69	910	383	214	89	0	0	0	0	0	0	12	0	10	0	0	85	352	21	256
Firmicutes	Clostridia	Lachnospirales	Lachnospiraceae	Lachnospiraceae_NK4A136_group	Trichinella_pseudospiralis	0	0	0	0	0	0	0	0	0	0	0	0	0	0	0	0	0	0	0	0	0	0	0	0	0	0	0	0	0	0	0	0	0	0	0	0	0	0	0	0	0	0	0	0
Firmicutes	Clostridia	Lachnospirales	Lachnospiraceae	Lachnospiraceae_NK4A136_group	unclassified_Lachnospiraceae_NK4A136_group	249	0	0	10	0	18	135	10	0	0	0	748	0	0	0	0	0	537	0	0	0	0	0	73	7	0	0	0	0	0	0	0	0	0	0	0	0	0	0	0	0	0	0	0
Firmicutes	Clostridia	Lachnospirales	Lachnospiraceae	Lachnospiraceae_NK4B4_group	unclassified_Lachnospiraceae_NK4B4_group	0	0	0	0	0	0	0	0	0	0	0	0	0	0	0	0	0	0	0	0	0	0	0	0	0	0	0	0	0	0	5	0	0	0	0	0	0	0	0	0	0	0	0	0
Firmicutes	Clostridia	Lachnospirales	Lachnospiraceae	Lachnospiraceae_UCG_001	Lachnospiraceae_bacterium_TF01_11	0	0	0	0	0	0	0	0	0	0	0	0	18	0	12	0	0	0	11	0	0	0	0	0	0	0	0	0	0	0	0	0	0	0	0	0	0	0	0	0	0	0	0	0
Firmicutes	Clostridia	Lachnospirales	Lachnospiraceae	Lachnospiraceae_UCG_003	unclassified_Lachnospiraceae_UCG_003	12	0	0	0	0	0	0	0	0	0	0	8	0	2	0	0	6	29	13	11	0	0	0	20	36	23	0	0	0	0	0	0	0	0	0	0	0	0	0	0	0	0	0	19
Firmicutes	Clostridia	Lachnospirales	Lachnospiraceae	Lachnospiraceae_UCG_004	unclassified_Lachnospiraceae_UCG_004	0	0	0	0	0	0	12	0	0	0	53	23	6	8	8	0	4	27	14	42	28	4	7	3	61	41	30	0	28	0	0	0	0	0	0	0	0	0	0	0	7	20	63	35
Firmicutes	Clostridia	Lachnospirales	Lachnospiraceae	Lachnospiraceae_UCG_004	uncultured_Bacteroidetes_bacterium	0	0	0	0	0	0	0	0	0	0	0	4	0	0	0	0	0	0	0	0	0	0	0	0	0	0	0	0	0	0	0	0	0	0	0	0	0	0	0	0	0	0	0	0
Firmicutes	Clostridia	Lachnospirales	Lachnospiraceae	Lachnospiraceae_UCG_004	uncultured_Lachnospiraceae_bacterium	0	0	0	0	0	0	0	0	0	0	0	3	0	0	8	0	0	0	0	0	0	0	0	0	4	4	0	0	0	0	0	0	0	0	0	0	0	0	0	0	0	0	0	0
Firmicutes	Clostridia	Lachnospirales	Lachnospiraceae	Lachnospiraceae_UCG_007	unclassified_Lachnospiraceae_UCG_007	0	0	0	0	0	4	0	0	53	24	0	0	0	0	0	0	0	0	0	0	0	0	0	0	0	0	0	0	0	0	0	0	0	0	0	0	0	50	61	15	0	0	0	0
Firmicutes	Clostridia	Lachnospirales	Lachnospiraceae	Lachnospiraceae_UCG_008	unclassified_Lachnospiraceae_UCG_008	0	0	0	0	0	0	0	0	0	0	0	7	0	2	0	0	0	0	3	0	4	0	0	0	5	0	0	0	0	0	0	4	0	0	0	0	0	0	0	0	0	0	0	0
Firmicutes	Clostridia	Lachnospirales	Lachnospiraceae	Lachnospiraceae_UCG_010	unclassified_Lachnospiraceae_UCG_010	0	0	0	0	0	0	0	0	0	0	17	0	5	0	7	0	0	5	0	0	8	0	0	11	13	0	3	0	4	0	0	0	0	0	0	0	0	0	0	0	4	0	0	4
Firmicutes	Clostridia	Lachnospirales	Lachnospiraceae	Lachnospiraceae_XPB1014_group	unclassified_Lachnospiraceae_XPB1014_group	95	0	29	0	0	0	0	6	0	0	0	0	0	0	0	0	0	0	0	0	0	0	0	0	0	0	0	0	0	8	8	51	85	5	9	0	0	0	0	0	0	0	0	0
Firmicutes	Clostridia	Lachnospirales	Lachnospiraceae	Marvinbryantia	unclassified_Marvinbryantia	129	15	47	9	14	0	0	0	0	0	19	0	0	0	6	0	0	0	0	0	16	9	23	0	0	0	35	10	0	8	5	38	27	5	14	0	0	0	7	0	0	36	0	8
Firmicutes	Clostridia	Lachnospirales	Lachnospiraceae	Marvinbryantia	uncultured_bacterium_adhufec40	0	0	0	0	0	0	0	0	0	0	0	0	0	0	0	0	0	0	0	0	0	0	0	0	0	0	0	0	0	0	0	0	0	0	0	0	0	0	0	0	0	0	0	0
Firmicutes	Clostridia	Lachnospirales	Lachnospiraceae	Oribacterium	unclassified_Oribacterium	0	0	0	0	0	0	0	0	0	0	0	0	21	0	0	24	0	0	36	0	0	15	4	0	34	0	0	1	7	0	0	0	33	0	0	0	0	31	0	0	0	12	20	17
Firmicutes	Clostridia	Lachnospirales	Lachnospiraceae	Pseudobutyrivibrio	unclassified_Pseudobutyrivibrio	0	0	0	0	0	0	0	0	0	0	0	0	0	0	0	0	0	0	0	0	0	0	0	0	0	0	0	0	0	0	0	0	0	0	0	0	0	0	0	0	0	0	0	0
Firmicutes	Clostridia	Lachnospirales	Lachnospiraceae	Roseburia	unclassified_Roseburia	10	0	0	0	0	0	0	0	0	0	32	113	83	8	5	12	2	97	18	3	0	23	15	30	22	0	0	27	6	0	0	0	23	0	4	0	0	24	5	0	16	329	31	119
Firmicutes	Clostridia	Lachnospirales	Lachnospiraceae	Roseburia	uncultured_Roseburia_sp.	0	0	0	0	0	0	0	0	0	0	0	0	0	0	0	0	0	0	0	0	0	0	0	0	0	0	0	0	0	0	0	0	0	0	0	0	0	0	0	0	0	0	0	0
Firmicutes	Clostridia	Lachnospirales	Lachnospiraceae	Shuttleworthia	Clostridium_sp._SY8519	0	0	0	0	0	0	0	0	0	0	59	0	0	0	0	4	0	0	0	0	0	0	0	0	0	0	0	10	0	0	0	0	0	0	0	0	0	0	0	0	0	0	0	0
Firmicutes	Clostridia	Lachnospirales	Lachnospiraceae	Syntrophococcus	unclassified_Syntrophococcus	13	0	0	0	0	0	0	0	0	0	14	0	0	0	0	0	0	0	0	0	0	0	0	0	0	0	0	0	0	0	0	0	0	0	0	0	0	0	0	0	0	0	0	0
Firmicutes	Clostridia	Lachnospirales	Lachnospiraceae	Tyzzerella	unclassified_Tyzzerella	0	0	0	0	0	0	0	0	0	0	0	0	0	0	0	9	0	0	0	0	0	3	0	0	6	4	0	0	0	0	0	0	0	0	0	0	0	0	0	3	0	4	0	0
Firmicutes	Clostridia	Lachnospirales	Lachnospiraceae	XBB1006	unclassified_XBB1006	0	0	29	41	0	0	0	0	0	0	0	0	0	0	0	0	0	0	0	0	0	0	0	0	0	0	0	0	0	0	0	36	0	0	0	0	23	0	0	8	0	0	0	0
Firmicutes	Clostridia	Lachnospirales	Lachnospiraceae	[Bacteroides]_pectinophilus_group	unclassified_[Bacteroides]_pectinophilus_group	22	0	0	0	0	0	3	0	0	0	31	14	66	21	0	0	0	13	80	52	0	0	0	6	8	3	0	22	0	0	0	0	0	0	0	0	0	4	0	0	15	0	0	0
Firmicutes	Clostridia	Lachnospirales	Lachnospiraceae	[Eubacterium]_eligens_group	unclassified_[Eubacterium]_eligens_group	43	0	4	0	0	0	100	0	0	0	39	98	24	14	0	80	18	215	13	54	11	62	44	161	0	15	34	21	19	0	0	0	9	0	12	0	0	0	6	0	42	43	0	71
Firmicutes	Clostridia	Lachnospirales	Lachnospiraceae	[Eubacterium]_fissicatena_group	unclassified_[Eubacterium]_fissicatena_group	0	0	0	0	0	0	10	0	11	0	13	43	10	34	67	0	0	51	30	28	64	0	0	31	24	29	73	0	0	0	0	0	6	0	0	10	0	0	0	0	58	0	0	20
Firmicutes	Clostridia	Lachnospirales	Lachnospiraceae	[Eubacterium]_hallii_group	unclassified_[Eubacterium]_hallii_group	228	13	97	12	31	4	10	8	0	0	37	40	19	0	9	59	17	32	0	14	0	67	27	27	0	7	0	27	31	19	8	75	14	8	20	4	6	7	12	0	15	46	5	9
Firmicutes	Clostridia	Lachnospirales	Lachnospiraceae	[Eubacterium]_oxidoreducens_group	unclassified_[Eubacterium]_oxidoreducens_group	0	0	0	0	0	0	0	0	0	2	0	38	17	34	0	10	35	39	15	44	2	21	31	48	30	77	8	35	23	0	0	0	0	0	0	0	0	0	0	0	20	21	11	39
Firmicutes	Clostridia	Lachnospirales	Lachnospiraceae	[Eubacterium]_ruminantium_group	unclassified_[Eubacterium]_ruminantium_group	0	0	0	0	0	3	0	0	0	0	0	0	12	12	0	40	0	0	32	12	0	16	0	0	8	0	0	0	0	0	0	0	30	0	0	0	0	0	0	0	250	85	12	36
Firmicutes	Clostridia	Lachnospirales	Lachnospiraceae	[Eubacterium]_ventriosum_group	unclassified_[Eubacterium]_ventriosum_group	0	0	0	0	0	0	0	0	0	0	63	12	0	10	0	29	11	11	0	0	0	0	6	16	0	0	0	0	3	0	0	0	0	0	0	0	0	0	0	0	0	0	0	0
Firmicutes	Clostridia	Lachnospirales	Lachnospiraceae	[Eubacterium]_ventriosum_group	uncultured_Eubacterium_sp.	0	0	0	5	0	0	0	0	5	0	0	0	14	7	0	0	0	0	22	7	0	0	0	0	22	0	0	0	0	0	0	0	0	0	0	0	0	0	0	0	0	0	0	0
Firmicutes	Clostridia	Lachnospirales	Lachnospiraceae	[Eubacterium]_xylanophilum_group	unclassified_[Eubacterium]_xylanophilum_group	16	0	0	0	10	0	0	0	0	0	55	0	89	0	0	75	0	0	117	0	0	51	0	0	0	0	0	0	0	0	0	0	0	0	0	0	0	0	0	0	27	4	51	36
Firmicutes	Clostridia	Lachnospirales	Lachnospiraceae	[Ruminococcus]_gauvreauii_group	unclassified_[Ruminococcus]_gauvreauii_group	46	21	72	13	39	6	0	15	0	0	132	0	54	0	0	64	0	0	45	0	0	52	0	0	91	0	0	0	0	40	0	48	19	30	26	8	0	18	23	0	0	109	32	17
Firmicutes	Clostridia	Lachnospirales	Lachnospiraceae	[Ruminococcus]_torques_group	unclassified_[Ruminococcus]_torques_group	8	0	27	10	3	0	0	0	0	0	0	0	20	0	52	0	0	0	8	0	20	0	0	0	13	0	3	0	0	0	0	0	0	0	24	26	0	73	0	0	0	45	0	0
Firmicutes	Clostridia	Lachnospirales	Lachnospiraceae	unclassified_Lachnospiraceae	unclassified_Lachnospiraceae	1315	71	132	96	100	78	791	35	265	56	1241	3663	3072	1866	2049	873	1654	3184	4092	2361	1497	1131	1264	1304	2694	1161	584	495	919	81	37	220	307	92	90	53	64	211	40	33	3206	1804	1149	2270
Firmicutes	Clostridia	Lachnospirales	Lachnospiraceae	uncultured_Lachnospira_sp.	uncultured_Lachnospira_sp.	0	0	0	0	0	0	0	0	0	0	0	0	0	0	0	0	0	0	0	0	0	0	0	0	0	0	0	0	0	0	0	0	0	0	0	0	0	0	0	0	0	0	0	0
Firmicutes	Clostridia	Lachnospirales	unclassified_Lachnospirales	unclassified_Lachnospirales	unclassified_Lachnospirales	0	0	0	0	9	0	0	0	0	0	0	0	0	0	0	0	0	0	4	0	0	0	0	0	0	0	0	0	7	0	0	4	0	0	0	0	0	0	0	0	0	0	0	0
Firmicutes	Clostridia	Monoglobales	Monoglobaceae	Monoglobus	unclassified_Monoglobus	18	0	12	12	17	0	9	6	0	0	162	55	40	51	12	151	101	88	51	97	7	130	116	98	25	39	13	112	13	21	0	8	43	0	0	3	0	0	0	0	3	13	20	51
Firmicutes	Clostridia	Monoglobales	Monoglobaceae	Monoglobus	uncultured_Clostridiaceae_bacterium	0	0	0	0	0	0	0	0	0	0	0	0	2	0	0	0	0	0	0	0	0	0	0	0	0	0	0	0	0	0	0	0	0	0	0	0	0	0	0	0	0	0	0	0
Firmicutes	Clostridia	Monoglobales	Monoglobaceae	Monoglobus	uncultured_Clostridiales_bacterium	0	0	0	0	0	0	0	0	0	0	0	0	0	0	0	0	0	0	0	0	0	0	0	0	0	0	0	0	0	0	0	0	0	0	0	0	0	0	0	0	0	0	0	3
Firmicutes	Clostridia	Monoglobales	Monoglobaceae	Monoglobus	uncultured_Clostridium_sp.	57	0	11	4	12	6	0	13	0	0	0	0	13	0	0	0	0	0	10	0	0	0	0	0	43	0	0	0	0	15	0	10	231	0	0	0	0	0	2	0	0	0	0	0
Firmicutes	Clostridia	Monoglobales	Monoglobaceae	Monoglobus	uncultured_rumen_bacterium	32	0	0	0	0	0	0	0	0	0	0	0	0	0	0	0	0	0	0	0	0	0	0	0	0	0	0	0	0	0	0	0	0	0	0	0	0	0	0	0	0	0	0	0
Firmicutes	Clostridia	Monoglobales	Monoglobaceae	Monoglobus	uncultured_rumen_bacterium_4C28d_12	0	0	0	0	0	0	0	0	0	0	0	0	0	0	0	0	0	0	0	0	0	0	0	0	0	0	0	0	0	0	0	0	0	0	0	0	0	0	0	0	0	0	0	0
Firmicutes	Clostridia	Oscillospirales	Butyricicoccaceae	Butyricicoccus	Butyricicoccus_pullicaecorum	0	0	0	0	0	0	0	0	0	0	0	0	0	0	0	0	0	0	0	0	0	2	0	0	0	0	0	0	0	0	0	0	0	0	0	0	0	0	0	0	0	0	0	0
Firmicutes	Clostridia	Oscillospirales	Butyricicoccaceae	Butyricicoccus	Clostridiales_bacterium_DJF_B152	0	0	0	0	0	0	0	0	0	0	0	0	0	0	8	0	0	0	0	0	0	0	0	0	0	0	0	0	0	0	0	0	0	0	0	0	0	0	0	0	0	0	0	0
Firmicutes	Clostridia	Oscillospirales	Butyricicoccaceae	Butyricicoccus	unclassified_Butyricicoccus	40	0	21	17	0	0	0	0	0	2	60	7	0	0	55	103	19	6	0	5	63	87	39	24	9	4	172	114	101	0	0	0	27	0	15	0	0	121	0	0	0	48	59	19
Firmicutes	Clostridia	Oscillospirales	Butyricicoccaceae	UCG_008	unclassified_UCG_008	74	14	61	0	42	0	0	5	0	0	0	0	27	55	0	0	38	0	14	208	0	0	105	5	47	157	0	3	77	46	9	57	0	9	0	0	3	0	0	0	16	20	0	19
Firmicutes	Clostridia	Oscillospirales	Butyricicoccaceae	UCG_009	unclassified_UCG_009	0	0	0	0	0	0	0	6	0	0	34	0	0	0	0	0	14	0	0	4	0	8	22	8	0	0	0	45	16	0	0	0	0	0	0	0	0	0	0	0	0	0	0	5
Firmicutes	Clostridia	Oscillospirales	Butyricicoccaceae	unclassified_Butyricicoccaceae	unclassified_Butyricicoccaceae	303	37	100	28	60	25	50	10	0	11	30	204	18	5	127	34	17	123	16	4	148	25	30	331	21	4	434	69	73	76	13	74	15	29	42	0	0	44	12	0	50	155	30	71
Firmicutes	Clostridia	Oscillospirales	Hungateiclostridiaceae	Fastidiosipila	Fastidiosipila_sanguinis	0	0	0	0	0	0	0	0	0	0	0	0	0	0	0	0	0	0	0	0	0	0	0	0	0	0	0	0	0	0	0	2	0	0	0	0	0	0	0	0	0	0	0	0
Firmicutes	Clostridia	Oscillospirales	Hungateiclostridiaceae	Fastidiosipila	unclassified_Fastidiosipila	0	0	0	0	0	0	0	8	0	0	0	0	0	0	0	0	0	0	0	0	0	0	0	0	0	0	0	0	0	0	0	0	0	0	13	0	0	0	0	0	0	0	0	0
Firmicutes	Clostridia	Oscillospirales	Hungateiclostridiaceae	HN_HF0106	unclassified_HN_HF0106	0	0	0	0	0	2	0	0	0	0	0	0	0	0	0	0	0	0	0	0	0	0	0	0	0	0	0	0	0	0	0	0	0	0	0	0	0	0	0	0	0	0	0	0
Firmicutes	Clostridia	Oscillospirales	Hungateiclostridiaceae	Mageeibacillus	Clostridiales_bacterium_canine_oral_taxon_216	0	0	0	0	0	0	0	0	0	0	0	0	0	0	0	0	0	0	0	0	0	0	0	0	0	0	0	0	0	0	0	2	0	0	0	0	0	0	0	0	0	0	0	0
Firmicutes	Clostridia	Oscillospirales	Hungateiclostridiaceae	Ruminiclostridium	unclassified_Ruminiclostridium	0	0	0	0	0	0	0	0	0	0	0	0	0	0	0	0	0	0	0	0	0	0	0	0	0	0	0	0	0	0	0	0	0	0	0	0	0	0	6	0	0	0	0	0
Firmicutes	Clostridia	Oscillospirales	Hungateiclostridiaceae	unclassified_Hungateiclostridiaceae	unclassified_Hungateiclostridiaceae	15	0	0	0	0	0	0	0	0	0	0	0	0	0	0	0	0	0	0	0	0	0	0	0	0	0	0	0	0	0	0	0	0	0	0	0	0	0	0	0	0	0	0	0
Firmicutes	Clostridia	Oscillospirales	Hydrogenoanaerobacterium	unclassified_Hydrogenoanaerobacterium	unclassified_Hydrogenoanaerobacterium	0	0	0	0	0	0	0	0	0	0	0	0	0	0	0	0	0	0	0	0	0	0	0	0	0	0	0	3	0	0	0	0	0	0	0	0	0	0	0	0	0	0	0	0
Firmicutes	Clostridia	Oscillospirales	Oscillospiraceae	Colidextribacter	Anaerostipes_hadrus	0	0	0	0	0	0	0	0	0	0	50	0	0	0	0	0	0	21	0	8	0	0	0	15	0	0	0	15	12	0	0	0	0	0	0	0	0	0	0	0	0	0	0	0
Firmicutes	Clostridia	Oscillospirales	Oscillospiraceae	Colidextribacter	unclassified_Colidextribacter	177	0	0	0	3	5	185	0	20	8	205	230	101	222	205	218	509	363	130	653	213	255	614	1215	353	733	205	95	800	0	0	7	0	0	0	10	5	39	0	0	53	98	76	93
Firmicutes	Clostridia	Oscillospirales	Oscillospiraceae	Intestinimonas	Flavonifractor_plautii	0	0	0	0	0	0	0	0	0	0	0	3	0	0	0	0	0	0	0	0	0	0	0	0	0	5	0	0	0	0	0	0	0	0	0	0	0	0	0	0	0	0	4	4
Firmicutes	Clostridia	Oscillospirales	Oscillospiraceae	Intestinimonas	Intestinimonas_timonensis	0	0	0	0	0	0	0	0	0	0	37	0	0	5	0	65	0	0	0	18	0	73	0	0	0	26	0	46	0	0	0	0	0	0	0	0	0	0	0	0	0	0	11	0
Firmicutes	Clostridia	Oscillospirales	Oscillospiraceae	Intestinimonas	unclassified_Intestinimonas	0	0	0	0	0	0	0	0	0	0	0	0	0	0	0	0	0	11	0	0	0	0	0	12	0	0	0	0	0	0	0	0	0	0	0	0	0	0	0	0	0	0	0	0
Firmicutes	Clostridia	Oscillospirales	Oscillospiraceae	NK4A214_group	Lachnospiraceae_bacterium_19gly4	0	0	0	0	0	0	0	0	0	0	0	0	0	0	0	0	0	0	0	0	0	0	0	0	0	0	0	0	0	0	0	0	0	0	0	0	0	0	0	0	0	8	0	0
Firmicutes	Clostridia	Oscillospirales	Oscillospiraceae	NK4A214_group	unclassified_NK4A214_group	103	3	7	9	3	6	12	0	10	0	355	5	29	81	134	280	58	6	73	120	92	181	90	5	22	85	80	252	13	0	3	7	6	0	0	0	13	0	0	9	25	13	73	15
Firmicutes	Clostridia	Oscillospirales	Oscillospiraceae	NK4A214_group	uncultured_rumen_bacterium	0	0	0	0	0	0	0	0	0	0	0	0	0	0	2	0	0	0	0	0	0	0	0	0	0	0	0	0	0	0	0	0	0	0	0	0	0	0	0	0	0	0	0	0
Firmicutes	Clostridia	Oscillospirales	Oscillospiraceae	Oscillibacter	Lactobacillales_bacterium_DJF_B280	0	0	0	0	0	0	0	0	0	0	0	0	0	0	0	0	0	0	0	5	0	0	5	18	0	0	0	0	0	0	0	0	0	0	0	0	0	0	0	0	0	0	0	0
Firmicutes	Clostridia	Oscillospirales	Oscillospiraceae	Oscillibacter	Oscillibacter_sp._PC13	0	0	0	0	0	0	0	0	0	0	0	0	0	0	0	0	5	0	0	0	0	0	0	0	0	0	0	0	0	0	0	0	0	0	0	0	0	0	0	0	0	0	0	0
Firmicutes	Clostridia	Oscillospirales	Oscillospiraceae	Oscillibacter	Oscillibacter_sp._PEA192	0	0	0	0	0	0	0	0	0	0	0	0	0	0	0	0	0	0	0	0	0	0	0	0	0	0	0	0	0	0	0	0	0	0	0	0	0	0	0	0	0	0	0	0
Firmicutes	Clostridia	Oscillospirales	Oscillospiraceae	Oscillibacter	unclassified_Oscillibacter	8	0	0	0	0	0	32	0	0	0	153	49	0	5	56	13	88	105	15	13	42	40	28	165	53	5	105	71	42	0	3	0	0	0	0	4	6	0	0	0	24	35	57	46
Firmicutes	Clostridia	Oscillospirales	Oscillospiraceae	Oscillibacter	uncultured_Clostridiales_bacterium	0	0	0	0	0	0	0	0	0	0	0	0	0	0	11	0	0	0	0	0	6	0	0	0	0	0	0	0	0	0	0	0	0	0	0	0	0	0	0	0	0	0	0	6
Firmicutes	Clostridia	Oscillospirales	Oscillospiraceae	Oscillospira	unclassified_Oscillospira	76	3	0	0	4	0	50	0	22	16	530	90	22	115	242	472	146	198	69	164	200	359	135	263	215	104	127	355	128	0	0	0	0	0	0	0	0	15	0	0	7	107	32	196
Firmicutes	Clostridia	Oscillospirales	Oscillospiraceae	Oscillospira	uncultured_Lactobacillus_sp.	0	0	0	0	0	0	0	0	0	0	0	0	0	4	0	0	0	0	5	0	0	0	0	0	0	0	2	0	0	0	0	0	0	0	0	0	0	0	0	0	0	0	0	0
Firmicutes	Clostridia	Oscillospirales	Oscillospiraceae	Pseudoflavonifractor	Pseudoflavonifractor_capillosus	0	0	0	0	0	0	0	0	0	0	0	0	0	4	3	0	0	0	0	0	0	0	0	0	0	0	0	0	0	0	0	0	0	0	0	0	0	0	0	0	0	0	0	0
Firmicutes	Clostridia	Oscillospirales	Oscillospiraceae	Pseudoflavonifractor	unclassified_Pseudoflavonifractor	0	0	0	0	0	0	0	0	0	0	0	6	0	0	22	28	12	0	0	28	9	13	18	0	0	35	18	4	10	0	0	0	0	0	0	0	0	10	0	0	0	0	23	0
Firmicutes	Clostridia	Oscillospirales	Oscillospiraceae	UCG_002	unclassified_UCG_002	14	0	4	5	0	0	16	3	0	18	423	0	0	63	75	205	42	0	3	123	63	393	30	16	34	230	76	724	57	6	6	10	13	0	23	4	0	6	6	7	35	21	30	28
Firmicutes	Clostridia	Oscillospirales	Oscillospiraceae	UCG_002	uncultured_rumen_bacterium	0	0	0	0	0	0	0	0	0	0	0	0	0	0	0	0	0	0	0	0	0	4	0	0	5	0	0	12	0	0	0	0	0	0	0	0	0	0	0	0	0	0	0	0
Firmicutes	Clostridia	Oscillospirales	Oscillospiraceae	UCG_003	unclassified_UCG_003	0	0	0	0	0	0	0	0	0	0	0	0	0	0	0	0	0	0	0	3	0	0	0	0	8	0	0	0	0	0	0	0	2	0	0	0	0	4	0	0	0	0	8	0
Firmicutes	Clostridia	Oscillospirales	Oscillospiraceae	UCG_005	unclassified_UCG_005	587	34	28	7	32	71	144	4	16	15	408	364	638	570	62	131	1513	448	637	779	30	157	1601	1209	597	604	43	256	2488	17	18	73	86	0	44	39	11	45	0	31	1973	427	192	668
Firmicutes	Clostridia	Oscillospirales	Oscillospiraceae	UCG_005	uncultured_Clostridiales_bacterium	0	0	0	0	0	0	0	0	0	0	0	0	0	0	0	0	0	0	0	0	0	0	0	0	0	0	0	0	0	0	0	0	0	0	0	0	0	0	0	0	0	0	0	0
Firmicutes	Clostridia	Oscillospirales	Oscillospiraceae	UCG_005	uncultured_bacterium_adhufec108	0	0	3	0	0	0	0	0	0	0	0	0	4	3	0	0	0	0	5	8	0	0	0	0	0	0	0	0	0	0	0	0	0	0	0	0	0	0	0	0	0	0	2	0
Firmicutes	Clostridia	Oscillospirales	Oscillospiraceae	UCG_005	uncultured_prokaryote	0	0	0	0	0	0	0	0	0	0	0	0	0	72	0	0	0	0	0	50	0	0	0	0	0	29	0	0	14	0	0	0	0	0	0	0	0	0	0	0	0	0	0	0
Firmicutes	Clostridia	Oscillospirales	Oscillospiraceae	UCG_005	uncultured_rumen_bacterium	32	0	0	0	0	0	19	0	0	0	52	0	0	5	0	0	9	17	0	0	0	0	8	13	0	0	0	11	0	5	0	0	0	0	0	0	0	0	7	0	0	0	0	0
Firmicutes	Clostridia	Oscillospirales	Oscillospiraceae	UCG_007	unclassified_UCG_007	0	0	0	0	0	0	0	0	0	0	0	0	0	0	0	0	0	0	0	10	0	0	0	0	0	0	0	0	0	0	0	0	0	0	0	0	0	0	0	0	0	0	0	0
Firmicutes	Clostridia	Oscillospirales	Oscillospiraceae	unclassified_Oscillospiraceae	Intestinimonas_massiliensis	0	0	0	0	0	0	0	0	0	0	0	0	0	0	19	0	0	0	0	17	17	0	0	0	0	0	0	0	0	0	0	0	0	0	0	0	0	0	0	0	0	0	0	0
Firmicutes	Clostridia	Oscillospirales	Oscillospiraceae	unclassified_Oscillospiraceae	Intestinimonas_sp._GM5	0	0	0	0	0	0	0	0	0	0	0	0	0	0	0	0	0	0	0	0	0	0	0	0	0	0	0	8	0	0	0	0	0	0	0	0	0	0	0	0	0	0	0	0
Firmicutes	Clostridia	Oscillospirales	Oscillospiraceae	unclassified_Oscillospiraceae	Pseudoflavonifractor_sp._Marseille_P3106	0	0	0	0	0	0	0	0	0	0	0	0	0	0	0	0	0	0	0	0	5	0	0	0	0	0	0	0	0	0	0	0	0	0	0	0	0	0	0	0	0	0	0	0
Firmicutes	Clostridia	Oscillospirales	Oscillospiraceae	unclassified_Oscillospiraceae	unclassified_Oscillospiraceae	69	2	9	0	0	0	61	3	52	13	313	113	67	341	100	221	188	214	172	349	59	208	234	453	184	258	120	219	220	2	0	0	10	4	22	14	7	11	0	6	158	164	187	305
Firmicutes	Clostridia	Oscillospirales	Oscillospiraceae	unclassified_Oscillospiraceae	uncultured_Clostridiales_bacterium	0	0	0	0	0	0	0	2	0	0	0	0	0	0	0	0	0	0	0	0	0	0	0	0	0	0	0	0	0	0	0	0	0	0	0	0	0	0	0	0	0	0	0	0
Firmicutes	Clostridia	Oscillospirales	Oscillospiraceae	unclassified_Oscillospiraceae	uncultured_rumen_bacterium	145	0	0	0	5	0	39	0	0	0	0	80	0	0	0	0	56	98	0	0	0	0	118	261	0	0	0	0	67	0	0	0	0	0	0	0	0	0	0	0	0	0	0	23
Firmicutes	Clostridia	Oscillospirales	Ruminococcaceae	Anaerofilum	unclassified_Anaerofilum	0	0	0	0	0	0	0	0	0	0	0	0	0	0	0	6	0	0	0	0	0	0	0	0	0	0	0	0	0	0	0	0	0	0	0	0	0	0	0	0	0	0	0	0
Firmicutes	Clostridia	Oscillospirales	Ruminococcaceae	Candidatus_Soleaferrea	Ruminococcaceae_bacterium_GD6	0	0	0	0	0	0	0	0	0	0	0	3	0	0	0	0	6	0	0	5	3	0	5	0	0	3	0	0	0	0	0	0	0	0	0	0	0	0	0	0	4	0	0	3
Firmicutes	Clostridia	Oscillospirales	Ruminococcaceae	Candidatus_Soleaferrea	unclassified_Candidatus_Soleaferrea	0	0	0	0	0	0	8	0	11	0	21	0	4	17	0	6	29	12	6	31	0	21	34	6	10	25	0	54	2	0	0	0	0	0	0	0	0	0	0	0	7	7	0	6
Firmicutes	Clostridia	Oscillospirales	Ruminococcaceae	Caproiciproducens	unclassified_Caproiciproducens	0	0	0	0	0	0	0	0	0	0	0	0	0	0	0	0	0	0	0	0	0	0	0	0	0	0	0	0	0	0	0	0	0	0	0	0	0	0	0	0	7	0	0	0
Firmicutes	Clostridia	Oscillospirales	Ruminococcaceae	DTU089	unclassified_DTU089	0	0	0	0	0	0	0	0	0	0	0	0	0	0	0	0	0	0	0	0	0	0	0	4	0	3	0	0	0	0	0	0	0	0	0	0	0	0	0	0	0	0	0	0
Firmicutes	Clostridia	Oscillospirales	Ruminococcaceae	Faecalibacterium	unclassified_Faecalibacterium	42	22	12	20	11	0	92	14	39	0	618	318	435	427	1162	884	209	273	1088	674	729	701	228	982	1357	456	366	666	179	0	0	24	14	9	23	13	43	158	4	37	223	1516	1225	406
Firmicutes	Clostridia	Oscillospirales	Ruminococcaceae	Faecalibacterium	uncultured_Clostridiaceae_bacterium	0	0	0	0	0	0	0	0	0	0	0	0	0	0	0	0	4	0	0	9	0	0	0	0	0	6	0	0	0	0	0	0	0	0	0	0	0	0	0	0	0	0	0	0
Firmicutes	Clostridia	Oscillospirales	Ruminococcaceae	Fournierella	unclassified_Fournierella	34	0	5	0	5	0	30	0	3	4	101	83	0	18	12	66	0	51	7	33	13	65	4	101	9	48	38	305	23	5	0	0	10	0	0	4	5	4	0	0	64	31	18	29
Firmicutes	Clostridia	Oscillospirales	Ruminococcaceae	Incertae_Sedis	[Clostridium]_leptum	0	0	0	0	0	0	0	0	0	0	0	0	0	0	0	5	0	0	4	0	0	0	0	0	6	0	0	0	0	0	0	0	0	0	0	0	0	0	0	0	0	0	0	0
Firmicutes	Clostridia	Oscillospirales	Ruminococcaceae	Incertae_Sedis	unclassified_Incertae_Sedis	28	0	14	0	8	0	4829	0	6	2	344	30	0	23	94	8	31	26	0	58	94	21	19	33	10	200	187	66	52	0	0	3	17	7	9	3	2	15	0	4	33	29	122	0
Firmicutes	Clostridia	Oscillospirales	Ruminococcaceae	Negativibacillus	Ruminococcus_sp._Marseille_P3213	0	0	0	0	0	0	0	0	0	0	0	0	0	0	5	0	0	0	0	0	0	0	0	0	0	0	0	2	0	0	0	0	0	0	0	0	0	0	0	0	0	0	0	0
Firmicutes	Clostridia	Oscillospirales	Ruminococcaceae	Negativibacillus	unclassified_Negativibacillus	0	0	0	0	0	0	0	0	0	5	19	33	38	0	21	63	8	10	16	5	15	27	43	52	18	3	13	31	11	0	0	0	0	0	0	19	0	12	0	0	0	15	0	13
Firmicutes	Clostridia	Oscillospirales	Ruminococcaceae	Paludicola	Ruminococcaceae_bacterium_Marseille_P2963	0	0	0	0	0	0	0	0	0	0	0	0	0	0	0	0	0	0	0	0	0	0	4	0	0	0	0	0	0	0	0	0	0	0	0	0	0	0	0	0	0	0	0	0
Firmicutes	Clostridia	Oscillospirales	Ruminococcaceae	Paludicola	unclassified_Paludicola	11	0	0	0	0	0	0	0	0	0	0	0	0	0	0	5	10	0	0	14	6	0	9	3	0	19	6	14	2	0	0	2	0	0	0	0	0	0	0	0	0	0	6	3
Firmicutes	Clostridia	Oscillospirales	Ruminococcaceae	Pygmaiobacter	unclassified_Pygmaiobacter	0	0	0	0	0	0	0	0	0	0	0	0	0	0	0	6	0	0	7	0	0	0	3	0	0	0	0	0	0	0	0	0	0	0	0	0	0	0	0	0	5	0	0	0
Firmicutes	Clostridia	Oscillospirales	Ruminococcaceae	Ruminococcus	Clostridiaceae_bacterium_DJF_VR76	6	0	9	0	0	0	0	0	5	0	122	0	0	52	0	89	22	0	4	34	0	47	25	0	15	95	0	21	17	0	0	0	0	0	19	6	0	6	0	5	13	14	19	0
Firmicutes	Clostridia	Oscillospirales	Ruminococcaceae	Ruminococcus	Ruminococcus_bicirculans	32	0	0	0	0	0	19	0	0	0	0	18	0	0	0	0	0	11	9	0	0	0	0	0	0	0	0	0	0	0	0	0	0	0	0	0	0	0	0	0	29	4	3	46
Firmicutes	Clostridia	Oscillospirales	Ruminococcaceae	Ruminococcus	Ruminococcus_callidus	0	4	0	0	0	0	0	0	0	0	0	0	57	40	0	0	0	0	38	23	0	0	0	0	7	3	0	0	0	0	0	0	0	0	0	0	0	0	0	0	0	15	0	0
Firmicutes	Clostridia	Oscillospirales	Ruminococcaceae	Ruminococcus	Ruminococcus_flavefaciens	85	0	0	0	7	0	0	0	0	0	0	0	0	0	0	0	0	0	0	0	0	0	0	0	0	0	0	0	0	0	3	0	19	3	0	0	0	0	0	0	0	0	0	0
Firmicutes	Clostridia	Oscillospirales	Ruminococcaceae	Ruminococcus	Ruminococcus_sp._HUN007	37	0	0	11	2	10	0	0	0	6	0	0	0	0	0	0	0	0	0	0	0	0	0	0	0	0	0	0	0	0	0	5	0	0	8	0	0	0	2	0	0	0	0	0
Firmicutes	Clostridia	Oscillospirales	Ruminococcaceae	Ruminococcus	unclassified_Ruminococcus	203	10	29	22	26	34	52	6	31	14	355	226	273	127	330	429	33	105	604	135	370	651	73	90	171	34	169	194	16	23	4	14	13	5	7	0	17	0	19	3	171	141	195	187
Firmicutes	Clostridia	Oscillospirales	Ruminococcaceae	Ruminococcus	uncultured_Ruminococcus_sp.	123	7	0	4	0	0	54	0	0	0	18	68	44	0	0	15	0	199	33	0	0	14	0	51	26	0	0	0	0	0	0	0	0	0	0	0	0	0	0	0	47	43	62	47
Firmicutes	Clostridia	Oscillospirales	Ruminococcaceae	Ruminococcus	uncultured_prokaryote	0	0	0	0	0	0	0	0	0	0	0	0	0	0	0	0	0	0	0	0	0	0	0	0	0	0	0	0	0	0	0	0	0	0	9	0	0	0	0	0	0	0	0	0
Firmicutes	Clostridia	Oscillospirales	Ruminococcaceae	Subdoligranulum	unclassified_Subdoligranulum	373	61	199	89	141	54	69	25	52	24	390	300	755	1743	167	1023	494	135	753	961	129	694	640	250	490	674	82	1331	252	144	26	153	163	64	103	107	49	315	37	31	229	312	687	27
Firmicutes	Clostridia	Oscillospirales	Ruminococcaceae	Subdoligranulum	uncultured_Faecalibacterium_sp.	16	0	0	0	0	0	0	0	0	0	0	0	0	0	0	0	0	0	0	0	0	0	0	0	0	0	0	0	0	0	0	0	0	0	0	0	0	24	0	0	0	8	0	0
Firmicutes	Clostridia	Oscillospirales	Ruminococcaceae	Subdoligranulum	uncultured_Subdoligranulum_sp.	0	0	0	0	0	0	0	0	0	0	0	0	0	0	0	0	0	0	0	0	0	0	0	0	0	0	0	0	0	0	0	0	0	0	0	0	0	0	0	0	0	7	0	0
Firmicutes	Clostridia	Oscillospirales	Ruminococcaceae	UBA1819	unclassified_UBA1819	29	0	0	0	0	0	5	0	0	0	0	0	0	0	0	0	8	7	0	0	0	0	0	33	0	0	0	0	0	0	0	0	0	0	0	0	0	0	0	0	5	0	0	0
Firmicutes	Clostridia	Oscillospirales	Ruminococcaceae	[Eubacterium]_siraeum_group	unclassified_[Eubacterium]_siraeum_group	80	4	0	0	0	0	104	0	17	0	24	153	86	24	0	23	6	284	56	117	0	53	10	94	73	13	0	26	24	3	0	0	0	0	0	0	0	0	0	0	110	66	18	73
Firmicutes	Clostridia	Oscillospirales	Ruminococcaceae	[Eubacterium]_siraeum_group	uncultured_bacterium_adhufec81	0	0	0	0	0	0	0	0	0	0	0	0	0	0	0	0	0	0	0	0	0	0	0	0	0	0	0	0	0	0	0	0	0	0	0	0	0	0	0	0	0	6	0	0
Firmicutes	Clostridia	Oscillospirales	Ruminococcaceae	unclassified_Ruminococcaceae	Ruminococcaceae_bacterium_Marseille_P3738	0	0	0	0	0	0	0	0	0	0	0	0	0	0	0	0	0	0	0	0	6	0	0	0	0	0	0	0	0	0	0	0	0	0	0	0	0	0	0	0	5	0	0	0
Firmicutes	Clostridia	Oscillospirales	Ruminococcaceae	unclassified_Ruminococcaceae	Ruminococcus_sp._YE281	46	0	0	0	0	0	0	0	0	0	0	0	0	0	0	0	0	0	0	0	0	0	0	0	0	0	0	0	0	7	0	0	0	4	0	0	0	0	0	0	0	0	0	0
Firmicutes	Clostridia	Oscillospirales	Ruminococcaceae	unclassified_Ruminococcaceae	unclassified_Ruminococcaceae	71	3	4	13	44	8	35	9	8	10	109	206	84	161	83	65	258	215	137	239	113	102	260	659	146	268	87	189	76	4	2	3	54	8	12	14	16	90	4	5	155	77	120	87
Firmicutes	Clostridia	Oscillospirales	Ruminococcaceae	unclassified_Ruminococcaceae	uncultured_Clostridium_sp.	0	0	0	0	0	0	0	0	0	0	25	0	0	0	0	6	0	0	0	0	0	9	0	0	0	5	0	4	0	0	0	2	0	0	0	0	0	0	0	0	0	0	3	2
Firmicutes	Clostridia	Oscillospirales	Ruminococcaceae	unclassified_Ruminococcaceae	uncultured_Firmicutes_bacterium	0	0	0	0	2	0	0	0	0	0	0	0	0	0	0	0	0	0	0	0	0	0	0	0	0	0	0	0	0	0	0	0	0	0	0	0	0	0	0	0	0	0	0	0
Firmicutes	Clostridia	Oscillospirales	Ruminococcaceae	unclassified_Ruminococcaceae	uncultured_Ruminococcus_sp.	0	0	0	0	0	0	0	0	0	0	0	0	0	0	0	0	0	0	0	0	0	0	0	4	0	0	0	0	0	0	0	0	0	0	0	0	0	0	0	0	0	0	0	0
Firmicutes	Clostridia	Oscillospirales	Ruminococcaceae	unclassified_Ruminococcaceae	uncultured_rumen_bacterium	0	0	0	0	0	0	0	0	0	0	0	0	0	4	0	0	12	0	0	17	3	25	0	0	0	18	0	5	0	0	0	0	0	0	7	0	0	0	0	0	7	0	0	1
Firmicutes	Clostridia	Oscillospirales	UCG_010	unclassified_UCG_010	unclassified_UCG_010	0	2	0	5	3	0	6	0	0	8	26	12	2	23	0	68	7	15	9	64	8	111	0	78	0	17	0	194	4	6	0	0	9	11	0	0	3	0	0	0	13	13	0	3
Firmicutes	Clostridia	Oscillospirales	UCG_011	unclassified_UCG_011	unclassified_UCG_011	0	0	0	0	0	0	0	0	0	0	0	0	3	0	0	0	0	0	0	0	0	0	0	0	0	0	0	0	0	0	0	0	0	0	0	0	0	0	0	0	0	0	0	0
Firmicutes	Clostridia	Oscillospirales	[Clostridium]_methylpentosum_group	unclassified_[Clostridium]_methylpentosum_group	unclassified_[Clostridium]_methylpentosum_group	0	0	0	8	0	0	0	0	0	0	0	0	0	0	0	0	0	0	0	0	0	0	0	0	0	0	0	0	0	0	0	0	0	0	0	0	0	0	0	0	0	0	0	0
Firmicutes	Clostridia	Oscillospirales	[Eubacterium]_coprostanoligenes_group	Clostridiales_bacterium_42_27	unclassified_Clostridiales_bacterium_42_27	0	0	0	0	0	0	14	0	33	0	404	14	266	313	0	1094	20	0	154	119	0	412	36	0	66	264	0	37	64	0	0	0	0	0	0	0	0	9	0	15	0	0	0	22
Firmicutes	Clostridia	Oscillospirales	[Eubacterium]_coprostanoligenes_group	Eubacterium_coprostanoligenes	unclassified_Eubacterium_coprostanoligenes	0	0	0	0	0	0	0	0	0	0	0	0	0	57	182	0	65	0	0	24	136	0	52	0	0	0	0	0	15	0	0	0	12	0	0	0	8	0	0	0	0	0	29	0
Firmicutes	Clostridia	Oscillospirales	[Eubacterium]_coprostanoligenes_group	unclassified_[Eubacterium]_coprostanoligenes_group	unclassified_[Eubacterium]_coprostanoligenes_group	427	18	18	15	5	38	137	3	39	3	928	402	359	173	185	1503	634	336	293	158	186	529	428	205	291	177	36	73	52	12	14	19	118	3	33	4	11	17	3	17	721	698	406	1135
Firmicutes	Clostridia	Oscillospirales	[Eubacterium]_coprostanoligenes_group	uncultured_Clostridium_sp.	uncultured_Clostridium_sp.	0	0	0	0	0	0	0	0	0	0	0	6	0	0	0	0	0	0	0	0	0	0	0	0	15	0	0	0	0	0	0	0	0	4	0	0	3	0	0	0	0	0	5	0
Firmicutes	Clostridia	Oscillospirales	unclassified_Oscillospirales	unclassified_Oscillospirales	unclassified_Oscillospirales	0	0	0	0	5	0	0	0	0	0	0	40	26	46	19	13	61	33	27	63	15	50	29	28	58	56	22	55	10	0	0	0	0	0	2	4	0	0	0	0	20	24	36	19
Firmicutes	Clostridia	Oscillospirales	unclassified_Oscillospirales	uncultured_rumen_bacterium	unclassified_Oscillospirales	0	0	0	0	0	0	0	0	0	0	0	0	0	0	0	0	0	0	0	0	0	4	0	0	0	0	0	0	0	0	0	0	0	0	0	0	0	0	0	0	0	0	0	0
Firmicutes	Clostridia	Peptococcales	Peptococcaceae	Peptococcus	Peptococcus_simiae	0	0	0	0	0	0	0	0	0	0	0	0	0	0	0	0	0	0	0	0	0	0	0	0	0	0	0	0	0	0	0	0	0	0	0	0	0	0	0	3	0	0	0	0
Firmicutes	Clostridia	Peptococcales	Peptococcaceae	Peptococcus	unclassified_Peptococcus	317	38	45	13	39	3	0	41	0	4	0	0	28	4	0	3	0	0	0	0	0	0	0	0	0	0	0	0	0	54	14	55	15	15	37	0	17	4	7	0	0	10	2	9
Firmicutes	Clostridia	Peptococcales	Peptococcaceae	unclassified_Peptococcaceae	unclassified_Peptococcaceae	0	0	0	0	0	0	0	2	0	0	71	0	0	0	0	15	2	0	2	0	0	25	5	7	4	0	0	21	0	0	0	0	25	0	0	0	0	0	0	0	0	3	4	8
Firmicutes	Clostridia	Peptostreptococcales_Tissierellales	Anaerovoracaceae	Anaerovorax	unclassified_Anaerovorax	0	0	0	0	0	0	0	0	0	0	0	0	0	5	0	0	0	3	0	0	0	4	0	7	0	9	0	0	0	0	0	0	0	0	0	0	3	0	0	0	0	0	0	0
Firmicutes	Clostridia	Peptostreptococcales_Tissierellales	Anaerovoracaceae	Family_XIII_AD3011_group	unclassified_Family_XIII_AD3011_group	78	18	28	10	19	6	32	20	9	9	163	35	0	33	52	31	142	40	43	68	44	49	225	130	73	91	50	18	166	12	0	19	9	4	37	0	0	30	5	11	53	68	25	85
Firmicutes	Clostridia	Peptostreptococcales_Tissierellales	Anaerovoracaceae	Family_XIII_AD3011_group	uncultured_Clostridiales_Family_XIII_bacterium	0	0	0	0	0	0	0	0	0	0	0	0	0	0	0	0	0	0	0	0	0	0	0	0	0	0	0	0	0	0	0	0	0	0	0	0	0	0	0	0	0	6	0	0
Firmicutes	Clostridia	Peptostreptococcales_Tissierellales	Anaerovoracaceae	Family_XIII_AD3011_group	uncultured_Eubacterium_sp.	5	0	15	0	8	3	8	0	0	0	0	5	0	0	0	0	0	4	0	0	0	3	16	15	0	3	8	8	19	0	0	3	7	0	5	0	0	0	0	0	6	6	5	3
Firmicutes	Clostridia	Peptostreptococcales_Tissierellales	Anaerovoracaceae	Family_XIII_UCG_001	unclassified_Family_XIII_UCG_001	15	0	0	0	6	0	8	7	0	0	0	8	9	12	6	6	0	10	0	19	6	13	10	9	7	4	13	10	7	0	0	8	16	0	0	7	2	0	0	0	4	0	0	7
Firmicutes	Clostridia	Peptostreptococcales_Tissierellales	Anaerovoracaceae	Mogibacterium	unclassified_Mogibacterium	73	16	24	3	16	0	3	0	0	0	5	0	0	8	7	17	4	0	0	0	10	14	10	0	3	5	0	0	0	19	0	18	3	12	5	0	9	5	3	0	0	0	4	0
Firmicutes	Clostridia	Peptostreptococcales_Tissierellales	Anaerovoracaceae	Mogibacterium	uncultured_Enterococcus_sp.	0	0	0	0	7	0	0	0	0	0	0	11	0	0	0	0	3	8	0	0	0	0	3	0	0	0	0	0	0	5	0	0	0	4	0	0	0	0	0	0	0	0	0	0
Firmicutes	Clostridia	Peptostreptococcales_Tissierellales	Anaerovoracaceae	[Eubacterium]_brachy_group	unclassified_[Eubacterium]_brachy_group	34	0	0	0	0	0	0	0	0	0	0	0	0	0	0	0	0	0	0	0	0	0	0	0	8	0	0	0	0	0	0	0	0	0	2	0	0	0	0	0	0	0	0	0
Firmicutes	Clostridia	Peptostreptococcales_Tissierellales	Anaerovoracaceae	[Eubacterium]_nodatum_group	Eubacterium_sp._68_3_10	0	0	0	0	0	0	0	0	0	0	0	0	0	0	0	0	0	0	0	0	0	0	0	0	0	0	0	0	0	0	0	0	0	0	0	0	0	0	0	0	0	0	9	0
Firmicutes	Clostridia	Peptostreptococcales_Tissierellales	Anaerovoracaceae	[Eubacterium]_nodatum_group	unclassified_[Eubacterium]_nodatum_group	0	0	0	0	0	0	0	0	0	0	0	0	56	0	0	0	0	0	109	0	0	0	0	0	46	0	0	0	0	0	0	0	3	0	0	0	0	10	0	0	6	0	0	0
Firmicutes	Clostridia	Peptostreptococcales_Tissierellales	Anaerovoracaceae	unclassified_Anaerovoracaceae	unclassified_Anaerovoracaceae	0	0	0	0	0	9	0	0	3	0	0	10	12	3	3	0	0	10	22	20	5	9	6	0	49	17	4	0	0	0	0	0	11	0	0	5	0	4	0	0	3	14	0	11
Firmicutes	Clostridia	Peptostreptococcales_Tissierellales	Family_XI	Anaerococcus	Anaerococcus_sp._HMSC068A02	0	0	0	0	0	0	0	0	0	0	0	0	0	0	0	0	0	0	0	0	0	0	0	0	0	0	0	0	0	0	0	0	0	0	0	0	0	0	0	0	0	0	0	0
Firmicutes	Clostridia	Peptostreptococcales_Tissierellales	Family_XI	Anaerococcus	unclassified_Anaerococcus	0	18	30	32	7	0	0	0	0	0	0	0	0	0	0	0	0	0	0	0	0	0	0	0	0	0	0	0	0	4	0	27	11	7	9	0	0	0	7	0	0	0	0	0
Firmicutes	Clostridia	Peptostreptococcales_Tissierellales	Family_XI	Finegoldia	unclassified_Finegoldia	0	0	0	0	0	0	0	0	0	0	0	0	0	0	0	0	0	0	0	0	0	0	0	0	0	0	0	0	0	0	0	0	0	0	0	0	0	0	0	0	0	0	0	0
Firmicutes	Clostridia	Peptostreptococcales_Tissierellales	Family_XI	Gallicola	Miniphocibacter_massiliensis	0	0	0	0	0	0	0	0	0	0	0	0	0	0	0	0	0	0	0	0	0	0	0	0	0	0	0	0	0	0	0	6	0	0	5	0	0	0	0	0	0	0	0	0
Firmicutes	Clostridia	Peptostreptococcales_Tissierellales	Family_XI	Gallicola	Peptostreptococcaceae_bacterium_SK031	0	0	0	0	0	2	0	0	0	0	0	0	0	0	0	0	0	0	0	0	0	0	0	0	0	0	0	0	0	0	0	0	0	0	0	0	0	0	0	0	0	0	0	0
Firmicutes	Clostridia	Peptostreptococcales_Tissierellales	Family_XI	Gallicola	unclassified_Gallicola	0	36	142	123	122	18	0	12	0	0	9	0	0	0	0	0	0	0	0	0	0	0	0	0	0	0	0	0	0	54	0	47	16	39	47	0	3	0	19	2	0	0	0	0
Firmicutes	Clostridia	Peptostreptococcales_Tissierellales	Family_XI	Helcococcus	unclassified_Helcococcus	5	3	4	0	0	0	0	0	0	0	0	0	0	0	0	0	0	0	0	0	0	0	0	0	0	0	0	0	0	0	0	0	0	0	5	5	0	0	0	0	0	0	0	0
Firmicutes	Clostridia	Peptostreptococcales_Tissierellales	Family_XI	Murdochiella	Peptostreptococcaceae_bacterium_canine_oral_taxon_332	0	0	0	0	0	0	0	0	0	0	32	0	0	0	0	0	0	0	0	0	0	0	0	0	0	0	0	0	0	0	0	0	0	0	0	0	0	0	0	0	0	0	0	0
Firmicutes	Clostridia	Peptostreptococcales_Tissierellales	Family_XI	Murdochiella	unclassified_Murdochiella	0	0	0	0	0	0	0	0	0	0	0	0	0	0	0	0	0	0	0	0	0	0	0	0	0	0	0	0	0	3	0	0	0	0	0	0	0	0	0	0	0	0	0	0
Firmicutes	Clostridia	Peptostreptococcales_Tissierellales	Family_XI	Peptoniphilus	Peptoniphilus_stercorisuis	0	25	179	14	27	0	0	0	0	0	10	0	0	0	0	8	0	0	0	0	0	0	0	0	0	0	0	0	0	40	5	70	0	0	48	0	5	0	30	6	0	0	0	0
Firmicutes	Clostridia	Peptostreptococcales_Tissierellales	Family_XI	Peptoniphilus	unclassified_Peptoniphilus	19	106	381	115	130	8	0	31	0	4	0	0	0	0	0	0	0	0	0	0	0	0	0	0	0	0	0	0	0	118	14	156	0	73	148	0	7	5	47	6	0	0	0	0
Firmicutes	Clostridia	Peptostreptococcales_Tissierellales	Family_XI	Tissierella	unclassified_Tissierella	0	108	23	18	3	2	0	164	5	0	0	0	0	0	0	3	0	0	0	0	0	0	0	0	0	0	0	0	0	3	0	47	21	7	211	0	0	0	5	4	0	0	0	0
Firmicutes	Clostridia	Peptostreptococcales_Tissierellales	Family_XI	Tissierella	uncultured_Clostridium_sp.	0	0	0	0	0	0	0	0	0	0	0	0	0	0	0	0	0	0	0	0	0	0	0	0	0	0	0	0	0	0	0	2	0	0	0	0	0	0	0	0	0	0	0	0
Firmicutes	Clostridia	Peptostreptococcales_Tissierellales	Family_XI	W5053	Clostridiales_bacterium_FK041	0	0	15	0	0	0	0	0	0	0	0	0	0	0	0	0	0	0	0	0	0	0	0	0	0	0	0	0	0	0	0	0	0	0	0	0	0	0	0	0	0	0	0	0
Firmicutes	Clostridia	Peptostreptococcales_Tissierellales	Family_XI	W5053	unclassified_W5053	0	0	7	3	0	0	0	3	0	0	0	0	0	0	0	0	0	0	0	0	0	0	0	0	0	0	0	0	0	3	0	0	0	0	0	0	0	0	0	0	0	0	0	0
Firmicutes	Clostridia	Peptostreptococcales_Tissierellales	Family_XI	W5053	uncultured_Clostridia_bacterium	0	78	461	337	139	36	5	14	3	9	0	0	0	0	4	2	0	0	0	0	0	0	0	0	0	0	0	0	0	176	3	145	18	104	55	0	0	0	33	8	0	0	0	0
Firmicutes	Clostridia	Peptostreptococcales_Tissierellales	Family_XI	unclassified_Family_XI	unclassified_Family_XI	0	7	0	0	0	0	0	0	0	0	0	0	0	0	0	0	0	0	0	0	0	0	0	0	0	0	0	0	0	0	0	0	0	0	0	0	0	5	0	0	0	0	0	0
Firmicutes	Clostridia	Peptostreptococcales_Tissierellales	GoM_GC232_4463_Bac1	unclassified_GoM_GC232_4463_Bac1	unclassified_GoM_GC232_4463_Bac1	0	0	0	0	0	0	0	0	0	0	0	0	0	0	0	0	4	0	0	0	0	0	0	0	0	0	0	0	0	0	0	0	0	0	0	0	0	0	0	0	0	0	0	0
Firmicutes	Clostridia	Peptostreptococcales_Tissierellales	Gottschalkia	unclassified_Gottschalkia	unclassified_Gottschalkia	0	12	0	0	0	0	0	37	0	0	0	0	0	0	0	0	0	0	0	0	0	0	0	0	0	0	0	0	0	0	0	0	0	0	52	0	0	0	0	0	0	0	0	0
Firmicutes	Clostridia	Peptostreptococcales_Tissierellales	Peptostreptococcaceae	Acetoanaerobium	unclassified_Acetoanaerobium	0	0	0	0	0	0	0	0	0	0	0	0	0	0	0	0	0	0	0	0	0	0	0	0	0	0	0	0	0	0	0	0	0	8	0	0	0	0	0	0	0	0	0	0
Firmicutes	Clostridia	Peptostreptococcales_Tissierellales	Peptostreptococcaceae	Intestinibacter	unclassified_Intestinibacter	32	38	0	48	14	148	0	0	76	0	80	0	0	0	0	0	0	0	0	0	0	0	0	0	0	0	0	0	0	22	0	11	18	16	34	0	0	17	0	0	0	0	0	0
Firmicutes	Clostridia	Peptostreptococcales_Tissierellales	Peptostreptococcaceae	Paraclostridium	unclassified_Paraclostridium	0	0	0	0	0	0	0	0	0	0	0	0	0	0	0	0	4	0	0	0	0	0	0	0	0	0	0	0	0	0	0	0	0	0	0	0	0	0	0	0	0	0	0	0
Firmicutes	Clostridia	Peptostreptococcales_Tissierellales	Peptostreptococcaceae	Peptostreptococcus	Peptostreptococcus_anaerobius	0	0	0	0	0	0	0	0	0	0	0	0	0	0	0	0	0	0	0	0	0	0	0	0	0	0	0	0	0	0	0	0	0	0	0	0	0	0	0	0	0	0	0	0
Firmicutes	Clostridia	Peptostreptococcales_Tissierellales	Peptostreptococcaceae	Peptostreptococcus	Peptostreptococcus_bacterium_NLAE_zl_P536	0	0	0	0	0	6	0	0	0	0	0	0	0	0	0	0	0	0	0	0	0	0	0	0	0	0	0	0	0	0	0	0	0	0	0	0	0	0	0	0	0	0	0	0
Firmicutes	Clostridia	Peptostreptococcales_Tissierellales	Peptostreptococcaceae	Peptostreptococcus	unclassified_Peptostreptococcus	252	49	382	130	132	18	0	38	0	16	42	0	14	0	0	5	0	0	0	0	4	0	0	0	0	0	0	0	0	165	18	178	0	86	145	0	26	0	33	0	0	0	0	0
Firmicutes	Clostridia	Peptostreptococcales_Tissierellales	Peptostreptococcaceae	Proteocatella	Frigovirgula_sp._canine_oral_taxon_058	0	0	0	0	0	0	0	0	0	0	0	0	0	0	0	0	0	0	0	0	0	0	0	0	0	0	0	0	0	0	0	0	0	0	8	0	0	0	0	0	0	0	0	0
Firmicutes	Clostridia	Peptostreptococcales_Tissierellales	Peptostreptococcaceae	Romboutsia	unclassified_Romboutsia	775	353	147	728	71	1176	18840	418	2277	3612	2003	59	153	19	45	87	41	29	71	21	20	18	101	20	30	0	0	0	0	135	4827	110	122	201	642	2950	6812	665	1152	4183	56	168	62	137
Firmicutes	Clostridia	Peptostreptococcales_Tissierellales	Peptostreptococcaceae	Terrisporobacter	unclassified_Terrisporobacter	2297	1852	1027	5017	438	5180	3278	921	3491	12715	1256	103	473	122	156	355	361	98	251	67	114	95	478	128	164	36	10	2	106	2010	5025	938	2321	1453	2328	1917	13761	1289	5062	2113	151	372	123	404
Firmicutes	Clostridia	Peptostreptococcales_Tissierellales	Peptostreptococcaceae	unclassified_Peptostreptococcaceae	unclassified_Peptostreptococcaceae	50	17	26	58	10	154	42	56	4	34	90	82	49	75	61	113	94	33	49	183	91	106	140	283	26	213	72	47	95	26	17	51	0	59	21	44	43	33	53	52	34	92	54	32
Firmicutes	Clostridia	Peptostreptococcales_Tissierellales	Sedimentibacteraceae	Sedimentibacter	unclassified_Sedimentibacter	0	0	0	9	0	0	0	0	0	0	0	0	0	0	0	0	0	0	0	0	0	0	0	0	0	0	0	0	0	0	0	0	0	0	0	0	0	0	0	0	0	0	0	0
Firmicutes	Clostridia	Peptostreptococcales_Tissierellales	unclassified_Peptostreptococcales_Tissierellales	unclassified_Peptostreptococcales_Tissierellales	unclassified_Peptostreptococcales_Tissierellales	0	3	0	0	0	0	0	0	0	0	0	0	5	5	0	0	7	0	0	0	4	0	4	0	0	3	0	0	0	0	0	0	0	5	0	0	6	0	4	0	0	0	0	0
Firmicutes	Clostridia	unclassified_Clostridia	unclassified_Clostridia	unclassified_Clostridia	unclassified_Clostridia	12	8	5	0	8	12	6	17	6	5	11	154	124	126	69	84	171	136	168	184	154	152	107	140	132	172	86	121	67	6	8	4	7	15	25	22	19	38	2	7	94	118	72	113
Firmicutes	Negativicutes	Acidaminococcales	Acidaminococcaceae	Acidaminococcus	Acidaminococcus_fermentans	0	0	0	0	0	0	0	0	0	0	76	0	37	0	10	97	0	0	42	0	14	88	0	0	69	0	55	161	0	0	0	0	0	0	0	0	0	5	0	0	2	8	5	0
Firmicutes	Negativicutes	Acidaminococcales	Acidaminococcaceae	Acidaminococcus	Acidaminococcus_sp._Marseille_P2828	0	0	0	0	0	0	0	0	0	0	0	0	0	0	6	3	0	0	0	0	4	0	0	0	0	0	7	6	0	0	0	0	0	0	0	0	0	0	0	0	0	0	0	0
Firmicutes	Negativicutes	Acidaminococcales	Acidaminococcaceae	Acidaminococcus	unclassified_Acidaminococcus	0	0	0	0	0	0	0	0	0	0	0	0	0	0	0	0	0	0	4	0	0	3	0	0	0	0	0	12	0	0	0	0	0	0	3	0	0	0	0	0	0	0	0	0
Firmicutes	Negativicutes	Acidaminococcales	Acidaminococcaceae	Phascolarctobacterium	Phascolarctobacterium_succinatutens	0	0	0	0	0	0	0	0	0	0	0	0	0	3	12	0	0	5	0	5	4	5	0	0	0	0	5	0	0	0	0	0	0	0	0	0	0	0	0	0	0	8	0	4
Firmicutes	Negativicutes	Acidaminococcales	Acidaminococcaceae	Phascolarctobacterium	unclassified_Phascolarctobacterium	188	0	31	17	24	0	114	2	28	3	442	216	116	256	399	345	330	202	207	446	443	357	348	63	109	205	504	252	317	31	29	20	38	0	43	4	11	126	2	7	224	337	130	256
Firmicutes	Negativicutes	Acidaminococcales	Acidaminococcaceae	Phascolarctobacterium	uncultured_Veillonellaceae_bacterium	123	29	30	0	0	14	13	0	0	12	601	159	417	164	216	883	410	178	499	290	208	583	479	60	379	142	217	529	125	17	23	32	6	0	15	24	23	177	9	11	201	228	402	520
Firmicutes	Negativicutes	Acidaminococcales	Acidaminococcaceae	Succiniclasticum	unclassified_Succiniclasticum	0	0	0	0	0	0	0	0	0	0	0	0	0	0	0	0	0	0	3	0	0	0	0	0	0	0	0	0	0	0	0	0	0	0	0	0	0	0	0	0	0	0	0	0
Firmicutes	Negativicutes	Acidaminococcales	Acidaminococcaceae	Succiniclasticum	uncultured_rumen_bacterium_4C28d_16	0	0	0	0	0	0	0	0	0	0	0	0	14	0	0	0	0	0	35	0	0	0	0	0	49	0	0	0	0	0	0	0	0	0	0	0	0	0	0	0	0	0	0	0
Firmicutes	Negativicutes	Acidaminococcales	Acidaminococcaceae	unclassified_Acidaminococcaceae	unclassified_Acidaminococcaceae	0	0	0	0	0	0	0	0	0	0	0	0	0	0	0	0	0	0	0	0	0	0	0	0	0	0	0	0	0	0	0	17	0	0	0	0	49	0	0	0	0	0	0	0
Firmicutes	Negativicutes	Veillonellales_Selenomonadales	Selenomonadaceae	Anaerovibrio	Anaerovibrio_sp._765	0	0	9	0	0	0	0	0	0	2	133	0	90	0	19	8	0	0	36	0	36	37	0	0	9	0	0	92	0	0	4	0	0	0	3	0	0	13	0	0	10	0	74	19
Firmicutes	Negativicutes	Veillonellales_Selenomonadales	Selenomonadaceae	Anaerovibrio	unclassified_Anaerovibrio	0	0	3	0	0	0	0	0	0	5	82	0	58	0	0	11	0	0	24	0	0	72	0	0	0	0	0	17	0	0	0	15	67	0	0	0	0	6	2	0	0	12	10	3
Firmicutes	Negativicutes	Veillonellales_Selenomonadales	Selenomonadaceae	Anaerovibrio	uncultured_Anaerovibrio_sp.	0	0	0	0	0	0	0	0	0	0	0	0	0	0	0	0	0	0	0	0	0	0	0	0	3	0	0	0	0	0	0	0	0	0	0	0	0	0	0	0	0	0	0	0
Firmicutes	Negativicutes	Veillonellales_Selenomonadales	Selenomonadaceae	Anaerovibrio	uncultured_Veillonellaceae_bacterium	0	0	0	0	0	0	0	0	0	0	0	0	0	0	0	0	0	0	0	0	0	0	0	0	0	0	0	0	0	0	0	0	0	0	0	0	0	0	0	0	0	0	0	0
Firmicutes	Negativicutes	Veillonellales_Selenomonadales	Selenomonadaceae	Anaerovibrio	uncultured_rumen_bacterium	0	0	0	0	0	0	0	0	0	0	0	0	0	0	0	0	0	0	0	0	0	0	0	0	0	0	0	0	0	0	0	0	13	0	0	0	0	0	0	0	0	0	0	0
Firmicutes	Negativicutes	Veillonellales_Selenomonadales	Selenomonadaceae	Megamonas	Megamonas_sp.	0	0	0	0	0	0	0	0	0	0	0	0	0	0	4	0	0	0	3	0	28	0	0	0	0	0	6	19	6	0	0	0	0	0	0	0	0	0	0	0	0	0	25	0
Firmicutes	Negativicutes	Veillonellales_Selenomonadales	Selenomonadaceae	Megamonas	unclassified_Megamonas	0	10	0	8	4	7	0	0	5	10	243	7	232	0	1514	70	172	10	495	0	1324	551	260	34	369	4	1463	885	937	1	19	4	0	3	6	13	84	52	3	2	0	3	2853	0
Firmicutes	Negativicutes	Veillonellales_Selenomonadales	Selenomonadaceae	Mitsuokella	Mitsuokella_jalaludinii	0	0	0	0	0	0	0	0	0	0	0	0	0	0	0	0	0	0	0	0	7	0	0	0	0	0	0	0	0	0	0	2	0	0	0	0	0	0	0	0	0	0	0	0
Firmicutes	Negativicutes	Veillonellales_Selenomonadales	Selenomonadaceae	Mitsuokella	unclassified_Mitsuokella	23	3	5	0	5	0	0	4	0	5	10	0	0	0	63	5	0	0	13	0	166	24	0	0	15	0	543	27	0	0	0	3	0	0	0	6	2	8	0	0	0	15	0	0
Firmicutes	Negativicutes	Veillonellales_Selenomonadales	Selenomonadaceae	Propionispira	Propionispira_arcuata	0	0	0	0	0	0	0	0	0	0	0	0	0	0	0	0	0	0	0	0	0	0	0	0	0	0	0	0	0	0	0	0	0	0	0	0	5	0	0	0	0	0	0	0
Firmicutes	Negativicutes	Veillonellales_Selenomonadales	Selenomonadaceae	Quinella	unclassified_Quinella	0	0	0	0	0	0	0	0	0	0	0	0	0	0	0	0	0	0	0	0	0	0	0	0	0	0	0	0	0	0	0	0	22	0	0	0	0	0	0	0	0	0	0	0
Firmicutes	Negativicutes	Veillonellales_Selenomonadales	Selenomonadaceae	Selenomonas	unclassified_Selenomonas	0	0	0	0	0	0	2	0	0	0	0	0	0	0	0	0	0	0	0	0	0	0	0	0	0	0	0	0	0	0	0	0	0	0	0	0	0	0	0	0	0	50	33	21
Firmicutes	Negativicutes	Veillonellales_Selenomonadales	Selenomonadaceae	Selenomonas	uncultured_rumen_bacterium_3C3d_9	0	0	0	0	0	0	0	0	0	0	0	0	0	0	0	0	0	0	0	0	0	0	0	0	0	0	0	0	0	0	0	0	0	0	0	0	0	0	0	0	0	5	0	0
Firmicutes	Negativicutes	Veillonellales_Selenomonadales	Selenomonadaceae	unclassified_Selenomonadaceae	Veillonellaceae_bacterium_DJF_CR19	0	0	0	2	0	0	0	0	0	0	0	0	0	0	40	0	0	0	0	0	7	0	0	0	0	0	93	0	0	0	0	0	0	0	0	0	0	0	0	0	0	0	0	5
Firmicutes	Negativicutes	Veillonellales_Selenomonadales	Selenomonadaceae	unclassified_Selenomonadaceae	unclassified_Selenomonadaceae	0	0	0	0	0	0	0	0	0	0	0	0	17	0	10	0	0	0	6	8	4	4	0	0	0	0	6	0	0	2	3	0	0	0	0	0	2	9	0	0	0	5	4	0
Firmicutes	Negativicutes	Veillonellales_Selenomonadales	Selenomonadaceae	unclassified_Selenomonadaceae	unclassified_Selenomonadaceae_bacterium_YE56	0	0	0	0	0	0	0	0	0	0	0	0	0	0	0	0	0	0	0	0	0	0	0	0	0	0	0	0	0	0	0	0	0	0	0	0	4	0	0	0	0	0	0	0
Firmicutes	Negativicutes	Veillonellales_Selenomonadales	Sporomusaceae	unclassified_Sporomusaceae	unclassified_Sporomusaceae	0	0	2	0	0	0	0	0	0	0	0	0	0	0	0	0	0	0	0	0	0	0	0	0	0	0	0	0	0	0	0	4	0	3	0	0	0	0	0	0	0	0	0	0
Firmicutes	Negativicutes	Veillonellales_Selenomonadales	Veillonellaceae	Allisonella	unclassified_Allisonella	0	0	0	0	0	0	0	3	0	0	0	0	0	0	0	5	0	0	0	0	0	0	0	0	0	0	0	0	0	0	0	0	0	0	0	0	0	0	0	0	0	0	0	0
Firmicutes	Negativicutes	Veillonellales_Selenomonadales	Veillonellaceae	Dialister	Dialister_invisus	0	0	0	0	0	0	0	0	0	0	0	0	0	0	0	0	0	0	0	0	0	0	0	0	0	0	0	0	0	0	0	0	0	0	0	0	0	2	0	0	0	0	0	0
Firmicutes	Negativicutes	Veillonellales_Selenomonadales	Veillonellaceae	Dialister	unclassified_Dialister	0	5	0	0	0	0	0	0	0	0	0	0	0	0	0	0	0	0	0	0	0	0	0	0	0	0	0	0	0	0	0	0	9	0	0	0	0	0	0	0	0	0	0	0
Firmicutes	Negativicutes	Veillonellales_Selenomonadales	Veillonellaceae	Megasphaera	Megasphaera_elsdenii	436	31	24	27	22	6	0	10	0	13	46	0	128	0	123	176	0	0	93	0	132	156	6	0	73	0	179	259	3	204	11	105	17	26	39	0	11	0	9	2	0	32	44	0
Firmicutes	Negativicutes	Veillonellales_Selenomonadales	Veillonellaceae	Megasphaera	Megasphaera_hexanoica	0	0	0	0	0	0	0	0	0	0	0	0	0	0	18	0	0	0	0	0	17	0	0	0	0	0	23	0	0	0	0	0	0	0	0	0	0	0	0	0	0	0	8	0
Firmicutes	Negativicutes	Veillonellales_Selenomonadales	Veillonellaceae	Megasphaera	unclassified_Megasphaera	69	0	0	7	0	0	0	0	0	0	0	0	19	0	9	16	0	0	21	0	13	18	0	0	4	0	29	64	0	24	0	22	0	0	0	0	0	0	0	0	0	0	11	0
Firmicutes	Negativicutes	Veillonellales_Selenomonadales	Veillonellaceae	Veillonella	Veillonella_caviae	105	0	36	0	0	0	0	0	78	0	0	0	0	0	0	5	0	0	0	0	0	0	0	0	0	0	0	0	0	0	24	112	0	15	69	21	39	8	85	0	0	0	0	5
Firmicutes	Negativicutes	Veillonellales_Selenomonadales	Veillonellaceae	Veillonella	unclassified_Veillonella	0	0	0	0	0	0	0	0	7	0	24	0	0	0	0	0	0	0	0	0	0	0	0	0	0	0	0	0	0	0	5	30	0	2	48	3	10	0	8	0	0	0	0	8
Firmicutes	Negativicutes	Veillonellales_Selenomonadales	unclassified_Veillonellales_Selenomonadales	unclassified_Veillonellales_Selenomonadales	unclassified_Veillonellales_Selenomonadales	0	0	0	0	0	0	0	0	0	0	0	0	0	0	0	0	0	0	0	0	0	0	0	0	0	0	0	0	0	0	0	0	0	0	0	0	0	0	0	0	0	0	0	0
Firmicutes	Negativicutes	unclassified_Negativicutes	unclassified_Negativicutes	unclassified_Negativicutes	unclassified_Negativicutes	0	0	0	0	0	0	0	0	0	0	0	2	0	0	0	0	0	0	0	0	0	0	0	0	0	0	6	0	0	0	0	0	0	0	0	0	0	0	0	0	0	0	0	0
Firmicutes	Syntrophomonadia	Syntrophomonadales	Syntrophomonadaceae	unclassified_Syntrophomonadaceae	unclassified_Syntrophomonadaceae	0	0	0	0	0	0	0	0	0	0	0	0	0	0	0	0	0	0	0	0	0	0	0	0	0	0	0	0	0	0	0	0	0	0	0	0	0	0	0	0	0	0	0	0
Firmicutes	Syntrophomonadia	Syntrophomonadales	Syntrophomonadaceae	unclassified_Syntrophomonadaceae	uncultured_Syntrophomonas_sp.	0	0	0	0	0	0	0	0	0	0	0	0	0	0	0	0	0	0	0	0	0	0	0	0	0	0	0	0	0	0	0	0	0	2	0	0	0	0	0	0	0	0	0	0
Firmicutes	unclassified_Firmicutes	unclassified_Firmicutes	unclassified_Firmicutes	unclassified_Firmicutes	unclassified_Firmicutes	0	34	18	0	12	9	0	10	0	0	0	0	55	25	21	12	33	17	20	12	51	58	13	22	17	24	74	35	12	12	3	10	0	11	16	9	2	5	4	6	33	10	38	33
Fusobacteriota	Fusobacteriia	Fusobacteriales	Fusobacteriaceae	Fusobacterium	Fusobacterium_gastrosuis	0	0	45	0	0	0	0	0	37	0	0	0	0	0	0	2	0	0	0	0	0	0	0	0	0	0	0	0	0	0	37	45	0	0	0	18	0	0	4	0	0	0	0	0
Fusobacteriota	Fusobacteriia	Fusobacteriales	Fusobacteriaceae	Fusobacterium	Fusobacterium_mortiferum	0	0	0	0	0	0	0	0	0	0	0	0	0	0	0	0	0	0	0	0	0	0	0	0	0	0	0	0	0	0	0	0	0	0	0	0	0	248	0	0	0	0	0	0
Fusobacteriota	Fusobacteriia	Fusobacteriales	Fusobacteriaceae	Fusobacterium	unclassified_Fusobacterium	0	0	0	0	0	0	0	0	0	0	0	0	0	0	2	0	0	0	0	0	0	0	0	0	0	0	0	0	0	0	0	0	0	0	4	0	4	118	0	0	0	0	0	15
Fusobacteriota	Fusobacteriia	Fusobacteriales	Fusobacteriaceae	Psychrilyobacter	unclassified_Psychrilyobacter	0	0	0	0	0	0	0	0	0	0	0	0	0	0	0	0	4	0	0	0	0	0	0	0	0	0	0	0	0	0	0	0	0	0	0	0	0	0	0	0	0	0	0	0
Fusobacteriota	Fusobacteriia	Fusobacteriales	Leptotrichiaceae	Leptotrichia	unclassified_Leptotrichia	0	0	8	0	0	0	0	0	0	0	0	0	0	0	0	0	0	0	0	0	0	0	0	0	0	0	0	0	0	0	0	14	0	0	0	0	0	0	0	0	0	0	0	0
Gemmatimonadota	Gemmatimonadetes	Gemmatimonadales	Gemmatimonadaceae	unclassified_Gemmatimonadaceae	Gemmatimonadetes_bacterium_LX87	0	2	0	0	0	0	0	0	0	0	0	0	0	0	0	0	0	0	0	0	0	0	0	2	0	0	0	0	0	0	0	0	0	0	0	0	0	0	0	0	0	0	0	0
Gemmatimonadota	Gemmatimonadetes	Gemmatimonadales	Gemmatimonadaceae	unclassified_Gemmatimonadaceae	unclassified_Gemmatimonadaceae	0	0	0	0	0	0	0	0	0	0	0	0	0	0	0	0	0	0	0	0	0	3	0	0	0	0	0	2	0	0	0	0	0	0	0	3	0	0	0	0	0	0	0	0
Gemmatimonadota	Gemmatimonadetes	Gemmatimonadales	Gemmatimonadaceae	unclassified_Gemmatimonadaceae	uncultured_actinobacterium	0	0	0	0	0	0	0	0	0	0	0	0	0	0	0	0	0	0	2	0	0	0	0	0	0	0	0	0	0	0	0	0	0	0	0	0	0	0	0	0	0	0	0	0
Gemmatimonadota	unclassified_Gemmatimonadota	unclassified_Gemmatimonadota	unclassified_Gemmatimonadota	unclassified_Gemmatimonadota	unclassified_Gemmatimonadota	0	0	0	0	0	0	0	0	0	0	0	0	0	0	0	0	3	3	0	0	0	0	0	0	0	0	0	0	0	0	0	0	0	0	0	0	0	0	0	0	0	0	0	0
Latescibacterota	Latescibacteria	Latescibacterales	Latescibacteraceae	uncultured_marine_bacterium	uncultured_marine_bacterium	0	0	0	0	0	0	0	0	0	0	0	0	0	0	0	0	0	0	0	0	0	0	0	0	0	0	0	0	0	0	0	0	0	0	0	0	0	0	2	0	0	0	0	0
Methylomirabilota	Methylomirabilia	Rokubacteriales	unclassified_Rokubacteriales	unclassified_Rokubacteriales	unclassified_Rokubacteriales	0	0	0	0	0	0	0	0	0	5	0	0	0	0	0	0	0	0	0	0	0	0	0	0	0	0	0	0	0	0	0	0	0	0	0	0	0	0	0	0	0	0	0	0
Myxococcota	Myxococcia	Myxococcales	Myxococcaceae	P3OB_42	unclassified_P3OB_42	0	0	0	0	0	0	0	0	0	0	0	0	0	0	0	0	0	0	0	0	0	0	0	0	0	0	0	0	0	0	0	0	0	0	0	0	0	0	2	0	0	0	0	0
Myxococcota	Myxococcia	Myxococcales	Myxococcaceae	unclassified_Myxococcaceae	unclassified_Myxococcaceae	34	0	0	0	0	0	0	0	0	0	0	0	0	0	0	0	0	0	0	0	0	0	0	0	0	0	0	0	0	0	0	0	0	0	0	0	0	0	0	0	0	0	0	0
Myxococcota	Polyangia	UASB_TL25	uncultured_Kofleriaceae_bacterium	uncultured_Kofleriaceae_bacterium	uncultured_Kofleriaceae_bacterium	0	0	0	0	0	0	2	0	0	0	0	0	0	0	0	0	0	0	0	0	0	0	0	0	0	0	0	0	0	0	0	0	0	0	0	0	0	0	0	0	0	0	0	0
Myxococcota	Polyangia	unclassified_Polyangia	unclassified_Polyangia	unclassified_Polyangia	unclassified_Polyangia	0	0	0	0	0	0	0	0	0	0	0	0	0	0	0	0	0	0	0	0	0	0	0	0	0	0	0	0	0	0	0	0	0	0	0	0	0	4	0	0	0	0	0	0
Patescibacteria	Microgenomatia	Candidatus_Woesebacteria	uncultured_Microgenomates_group_bacterium	uncultured_Microgenomates_group_bacterium	uncultured_Microgenomates_group_bacterium	0	0	0	0	0	0	0	0	0	0	0	0	0	0	0	0	0	0	0	0	0	0	0	0	0	0	0	0	0	0	0	0	0	0	0	0	0	0	0	0	0	0	0	0
Patescibacteria	Parcubacteria	Candidatus_Moranbacteria	unclassified_Candidatus_Moranbacteria	unclassified_Candidatus_Moranbacteria	unclassified_Candidatus_Moranbacteria	0	0	0	0	0	0	0	0	0	0	0	0	0	0	0	0	5	0	0	0	0	0	0	0	0	0	0	0	0	0	0	0	0	0	0	0	0	0	0	0	0	0	0	0
Patescibacteria	Saccharimonadia	Saccharimonadales	Saccharimonadaceae	Candidatus_Saccharimonas	unclassified_Candidatus_Saccharimonas	44	6	13	0	0	0	0	5	0	0	0	0	3	2	0	0	0	0	3	0	0	0	0	0	0	0	0	0	0	5	0	10	10	0	5	0	0	0	0	0	2	0	0	0
Patescibacteria	Saccharimonadia	Saccharimonadales	Saccharimonadaceae	Candidatus_Saccharimonas	uncultured_rumen_bacterium	0	0	0	0	0	0	0	0	0	0	0	0	0	0	3	0	0	0	0	0	0	0	0	0	0	0	0	0	0	0	0	0	0	0	0	0	0	0	0	0	0	0	0	0
Patescibacteria	Saccharimonadia	Saccharimonadales	Saccharimonadaceae	TM7x	unclassified_TM7x	0	0	0	4	0	0	0	0	0	0	0	0	0	0	0	0	0	0	0	0	0	0	0	0	0	0	0	0	0	0	0	0	0	0	0	0	0	0	0	0	0	0	0	0
Patescibacteria	Saccharimonadia	Saccharimonadales	unclassified_Saccharimonadales	unclassified_Saccharimonadales	unclassified_Saccharimonadales	0	0	0	0	0	0	0	0	0	0	0	0	0	0	0	0	0	0	0	0	0	0	0	0	0	0	0	0	0	0	0	2	0	0	2	0	0	0	0	0	0	0	0	0
Patescibacteria	Saccharimonadia	Saccharimonadales	uncultured_Candidatus_Saccharibacteria_bacterium	uncultured_Candidatus_Saccharibacteria_bacterium	uncultured_Candidatus_Saccharibacteria_bacterium	28	0	0	0	0	0	0	3	0	0	0	0	0	0	0	0	0	0	0	0	0	0	0	0	0	0	0	0	0	0	0	0	0	0	0	0	0	0	0	2	0	0	0	0
Planctomycetota	Brocadiae	Brocadiales	Brocadiaceae	Candidatus_Brocadia	Candidatus_Brocadia_fulgida	0	0	0	0	0	0	0	0	0	0	0	0	0	0	0	0	0	0	0	0	0	0	0	0	0	0	0	0	0	0	0	0	2	0	0	0	0	0	0	0	0	0	0	0
Proteobacteria	Alphaproteobacteria	Acetobacterales	Acetobacteraceae	Gluconobacter	unclassified_Gluconobacter	0	0	0	0	0	0	0	0	0	0	0	0	0	0	0	0	5	0	0	0	0	0	0	0	0	0	0	0	0	0	0	0	0	0	0	0	0	0	0	0	0	0	0	0
Proteobacteria	Alphaproteobacteria	Caulobacterales	Caulobacteraceae	Brevundimonas	Brevundimonas_terrae	0	0	0	0	0	0	0	0	0	0	0	0	0	0	0	0	0	0	0	0	0	0	0	0	0	0	0	0	0	0	0	0	0	17	0	0	0	0	0	0	0	0	0	0
Proteobacteria	Alphaproteobacteria	Caulobacterales	Caulobacteraceae	Brevundimonas	unclassified_Brevundimonas	0	85	2	0	85	0	0	81	0	0	12	0	3	0	0	0	3	0	0	0	0	0	6	0	0	0	0	0	0	0	0	0	23	106	21	0	0	0	92	0	0	2	0	0
Proteobacteria	Alphaproteobacteria	Caulobacterales	Parvularculaceae	Amphiplicatus	unclassified_Amphiplicatus	0	0	0	0	0	0	0	0	0	0	0	0	0	0	0	0	0	0	0	0	0	0	0	2	0	0	0	0	0	0	0	0	0	0	0	0	0	0	0	0	0	0	0	0
Proteobacteria	Alphaproteobacteria	Kiloniellales	Fodinicurvataceae	unclassified_Fodinicurvataceae	uncultured_Rhodospirillaceae_bacterium	0	0	0	0	0	0	0	0	0	0	0	0	0	0	0	0	0	0	0	0	0	0	0	0	0	0	0	0	0	0	0	0	0	0	0	0	0	0	0	0	0	0	0	0
Proteobacteria	Alphaproteobacteria	Kiloniellales	Kiloniellaceae	unclassified_Kiloniellaceae	unclassified_Kiloniellaceae	0	0	0	0	0	0	0	0	0	0	0	0	0	0	0	0	0	0	0	0	0	0	2	0	0	0	0	0	0	0	0	0	0	0	0	0	0	0	0	0	0	0	0	0
Proteobacteria	Alphaproteobacteria	Rhizobiales	Beijerinckiaceae	Bosea	unclassified_Bosea	0	0	0	0	2	0	0	0	0	0	0	0	0	0	0	0	0	0	0	0	0	0	0	0	0	0	0	0	0	0	0	0	0	18	0	0	0	0	0	0	0	0	0	0
Proteobacteria	Alphaproteobacteria	Rhizobiales	Beijerinckiaceae	Camelimonas	unclassified_Camelimonas	0	0	0	0	0	0	0	16	0	0	0	0	0	0	0	0	0	0	0	0	0	0	0	0	0	0	0	0	0	0	0	0	0	0	26	0	0	0	0	0	0	0	0	0
Proteobacteria	Alphaproteobacteria	Rhizobiales	Beijerinckiaceae	Methylobacterium_Methylorubrum	unclassified_Methylobacterium_Methylorubrum	0	0	0	0	0	0	0	0	0	0	12	0	0	0	0	0	0	0	0	0	0	0	0	0	0	0	0	0	0	0	0	0	0	0	0	0	0	0	0	0	0	0	0	0
Proteobacteria	Alphaproteobacteria	Rhizobiales	Devosiaceae	Devosia	unclassified_Devosia	0	0	0	0	32	0	0	4	0	0	0	0	0	0	0	3	0	0	0	0	0	0	0	0	0	0	0	0	0	0	0	0	0	101	0	0	0	0	22	0	0	0	0	0
Proteobacteria	Alphaproteobacteria	Rhizobiales	Devosiaceae	Pelagibacterium	unclassified_Pelagibacterium	0	19	9	0	0	0	0	28	0	0	0	0	0	0	0	0	0	0	0	0	0	0	0	0	0	0	0	0	0	0	0	0	0	0	35	0	0	0	0	0	0	0	0	0
Proteobacteria	Alphaproteobacteria	Rhizobiales	Devosiaceae	unclassified_Devosiaceae	unclassified_Devosiaceae	0	0	0	0	0	0	0	0	0	0	0	0	0	0	0	0	0	0	0	0	0	0	0	0	0	0	0	0	0	0	0	0	0	0	6	0	0	0	0	0	0	0	0	0
Proteobacteria	Alphaproteobacteria	Rhizobiales	Kaistiaceae	Kaistia	unclassified_Kaistia	0	0	0	0	0	0	0	0	0	0	0	0	0	0	0	0	0	0	0	0	0	0	0	0	0	0	0	0	0	0	0	0	0	7	0	0	0	0	0	0	0	0	0	0
Proteobacteria	Alphaproteobacteria	Rhizobiales	Rhizobiaceae	Allorhizobium_Neorhizobium_Pararhizobium_Rhizobium	unclassified_Allorhizobium_Neorhizobium_Pararhizobium_Rhizobium	0	0	0	0	0	0	0	0	0	0	0	0	0	0	0	0	0	0	0	0	0	0	0	0	0	0	0	0	0	0	0	0	0	21	0	0	0	0	4	0	3	0	0	0
Proteobacteria	Alphaproteobacteria	Rhizobiales	Rhizobiaceae	Aminobacter	unclassified_Aminobacter	0	8	0	0	6	0	0	9	0	0	0	0	0	0	0	0	0	0	0	0	0	0	0	0	0	0	0	0	0	0	0	0	0	4	23	0	0	0	0	0	0	0	0	0
Proteobacteria	Alphaproteobacteria	Rhizobiales	Rhizobiaceae	Paenochrobactrum	unclassified_Paenochrobactrum	0	65	4	7	21	0	0	180	12	0	0	0	0	0	0	8	0	0	0	0	0	0	0	0	0	0	0	0	0	0	6	0	0	0	548	0	0	0	0	0	0	0	0	0
Proteobacteria	Alphaproteobacteria	Rhizobiales	Rhizobiaceae	Pseudochrobactrum	unclassified_Pseudochrobactrum	0	14	8	8	38	10	0	61	0	0	30	0	0	0	0	0	0	0	0	0	0	0	0	0	0	0	0	0	0	0	0	0	39	64	25	0	0	0	19	0	0	0	0	0
Proteobacteria	Alphaproteobacteria	Rhizobiales	Rhizobiaceae	Shinella	unclassified_Shinella	0	0	0	0	0	0	0	0	0	0	0	0	0	0	0	0	0	0	0	0	0	0	0	0	0	0	0	0	0	0	0	0	0	17	0	0	0	0	0	0	0	0	0	0
Proteobacteria	Alphaproteobacteria	Rhizobiales	Rhizobiaceae	unclassified_Rhizobiaceae	unclassified_Rhizobiaceae	52	132	13	49	215	16	0	342	0	4	0	0	23	0	0	10	0	0	0	0	0	0	15	0	0	0	0	0	0	36	0	11	11	114	596	0	33	12	23	0	0	0	0	0
Proteobacteria	Alphaproteobacteria	Rhizobiales	unclassified_Rhizobiales	unclassified_Rhizobiales	unclassified_Rhizobiales	0	0	0	0	0	0	0	0	0	0	0	0	0	0	0	0	0	0	0	0	0	0	0	0	0	0	0	0	0	0	0	0	0	0	0	0	0	0	0	0	0	0	0	0
Proteobacteria	Alphaproteobacteria	Rhodobacterales	Rhodobacteraceae	Gemmobacter	Rhodobacter_sp._24_YEA_8	0	0	0	0	0	0	0	0	0	0	0	0	0	0	0	0	0	0	0	0	0	0	0	0	0	0	0	0	0	0	0	0	0	16	0	0	0	0	16	0	0	0	0	0
Proteobacteria	Alphaproteobacteria	Rhodobacterales	Rhodobacteraceae	Gemmobacter	unclassified_Gemmobacter	0	0	0	0	0	0	0	6	0	0	0	0	0	0	0	0	0	0	0	0	0	0	0	0	0	0	0	0	0	0	0	2	0	0	0	0	0	0	0	0	0	0	0	0
Proteobacteria	Alphaproteobacteria	Rhodobacterales	Rhodobacteraceae	Maribius	unclassified_Maribius	0	0	0	0	0	3	0	5	0	0	0	0	0	0	0	0	0	0	0	0	0	0	0	0	0	0	0	0	0	0	0	0	0	0	0	0	0	0	0	0	0	0	0	0
Proteobacteria	Alphaproteobacteria	Rhodobacterales	Rhodobacteraceae	Paracoccus	unclassified_Paracoccus	0	138	0	16	24	0	0	106	0	0	0	0	0	0	0	0	6	0	0	0	0	0	4	0	0	0	0	0	0	5	0	0	0	12	205	0	0	6	0	0	0	0	0	0
Proteobacteria	Alphaproteobacteria	Rhodobacterales	Rhodobacteraceae	Pseudohalocynthiibacter	Pseudohalocynthiibacter_aestuariivivens	0	0	0	0	0	0	0	0	0	0	0	0	0	0	0	0	0	0	0	0	0	0	0	0	0	0	0	0	0	0	0	0	0	0	0	0	0	0	0	0	0	0	0	0
Proteobacteria	Alphaproteobacteria	Rhodobacterales	Rhodobacteraceae	Roseovarius	unclassified_Roseovarius	0	7	0	0	0	0	0	0	0	0	0	0	0	0	0	0	0	0	0	0	0	0	0	0	0	0	0	0	0	0	0	0	0	0	9	0	0	0	0	0	0	0	0	0
Proteobacteria	Alphaproteobacteria	Rhodobacterales	Rhodobacteraceae	Thioclava	unclassified_Thioclava	0	0	0	0	0	0	0	0	0	0	0	0	0	0	0	0	20	0	0	0	0	0	0	0	0	0	0	0	0	0	0	0	0	0	0	0	0	0	0	0	0	0	0	0
Proteobacteria	Alphaproteobacteria	Rhodobacterales	Rhodobacteraceae	unclassified_Rhodobacteraceae	unclassified_Rhodobacteraceae	0	0	0	0	35	5	0	25	4	0	0	0	0	0	0	0	0	0	0	0	0	0	0	0	0	0	0	0	0	0	0	0	0	15	0	0	4	0	7	0	0	0	0	0
Proteobacteria	Alphaproteobacteria	Rhodospirillales	unclassified_Rhodospirillales	Alphaproteobacteria_bacterium_canine_oral_taxon_081	unclassified_Rhodospirillales	0	0	0	0	0	0	0	0	0	0	0	0	0	0	0	0	0	0	0	0	0	0	0	0	0	0	0	0	0	0	0	0	0	0	0	0	0	0	0	0	0	0	0	0
Proteobacteria	Alphaproteobacteria	Rhodospirillales	unclassified_Rhodospirillales	unclassified_Rhodospirillales	unclassified_Rhodospirillales	0	0	2	0	0	0	0	0	0	0	0	0	0	0	0	0	0	0	0	0	0	0	0	0	0	0	0	0	0	0	0	2	0	0	0	0	0	0	0	0	0	0	0	0
Proteobacteria	Alphaproteobacteria	Rhodospirillales	unclassified_Rhodospirillales	uncultured_rumen_bacterium	unclassified_Rhodospirillales	0	0	0	0	0	0	0	0	0	0	0	0	0	0	0	0	0	0	0	0	0	0	0	0	0	0	0	0	0	0	0	0	7	0	0	0	0	0	0	0	0	0	0	0
Proteobacteria	Alphaproteobacteria	Rickettsiales	Mitochondria	unclassified_Mitochondria	unclassified_Mitochondria	0	0	0	29	0	11	4	0	0	0	87	0	0	0	0	0	0	0	0	0	0	0	0	0	0	0	0	0	0	0	3	22	0	0	0	0	0	0	0	0	0	0	0	0
Proteobacteria	Alphaproteobacteria	Sneathiellales	Sneathiellaceae	Sneathiella	unclassified_Sneathiella	0	0	0	0	0	0	0	0	0	0	0	0	0	0	0	0	0	0	0	0	0	0	0	0	0	0	0	0	0	0	0	0	0	0	0	0	0	0	0	0	0	0	0	0
Proteobacteria	Alphaproteobacteria	Sphingomonadales	Sphingomonadaceae	Sphingomonas	unclassified_Sphingomonas	0	0	6	0	0	0	0	5	0	0	0	0	0	0	0	0	0	0	3	0	0	0	0	0	0	0	0	0	0	0	0	0	0	0	0	0	0	0	0	0	0	0	0	0
Proteobacteria	Alphaproteobacteria	Sphingomonadales	Sphingomonadaceae	Sphingopyxis	unclassified_Sphingopyxis	0	0	0	0	4	0	0	13	0	0	0	0	0	0	0	0	0	0	0	0	0	0	0	0	0	0	0	0	0	0	0	0	0	0	18	0	0	0	0	0	0	0	0	0
Proteobacteria	Alphaproteobacteria	Sphingomonadales	Sphingomonadaceae	unclassified_Sphingomonadaceae	unclassified_Sphingomonadaceae	13	0	0	0	4	0	0	0	0	0	0	0	0	0	0	0	0	0	0	0	0	0	0	0	0	0	0	0	0	0	0	0	0	0	6	0	0	0	11	0	0	0	0	0
Proteobacteria	Alphaproteobacteria	Tistrellales	Geminicoccaceae	Candidatus_Alysiosphaera	unclassified_Candidatus_Alysiosphaera	0	0	0	0	0	0	0	0	0	0	0	0	0	0	0	0	0	0	0	0	0	0	0	0	3	0	0	0	0	0	0	0	0	0	0	0	0	0	0	0	0	0	0	0
Proteobacteria	Alphaproteobacteria	unclassified_Alphaproteobacteria	unclassified_Alphaproteobacteria	unclassified_Alphaproteobacteria	unclassified_Alphaproteobacteria	0	0	0	0	0	0	0	2	0	0	3	0	4	0	2	0	0	0	0	0	0	3	9	0	0	0	0	0	0	0	0	0	0	0	0	0	0	0	0	0	0	0	0	0
Proteobacteria	Gammaproteobacteria	B2M28	uncultured_gamma_proteobacterium	uncultured_gamma_proteobacterium	uncultured_gamma_proteobacterium	0	0	0	0	0	0	0	0	0	0	0	0	0	0	0	0	0	0	0	0	0	0	0	0	0	0	0	0	0	0	0	0	0	0	0	0	0	0	0	4	0	0	0	0
Proteobacteria	Gammaproteobacteria	Burkholderiales	Alcaligenaceae	Achromobacter	unclassified_Achromobacter	0	0	0	0	3	0	0	2	2	0	0	0	0	0	0	0	0	0	0	0	0	0	0	0	0	0	0	0	0	0	0	0	0	8	0	0	0	0	0	0	0	0	0	0
Proteobacteria	Gammaproteobacteria	Burkholderiales	Alcaligenaceae	Advenella	unclassified_Advenella	0	0	0	0	0	0	0	0	0	0	0	0	0	0	0	0	0	0	0	0	0	0	0	0	0	0	0	0	0	0	0	0	0	0	8	0	0	0	0	0	0	0	0	0
Proteobacteria	Gammaproteobacteria	Burkholderiales	Alcaligenaceae	Alcaligenes	unclassified_Alcaligenes	5	96	6	0	31	0	3	150	5	0	0	0	0	0	0	0	0	0	0	0	0	0	6	0	0	0	0	0	0	0	0	6	37	14	137	0	2	0	5	0	0	0	0	0
Proteobacteria	Gammaproteobacteria	Burkholderiales	Alcaligenaceae	Candidimonas	unclassified_Candidimonas	0	0	0	0	0	0	0	0	0	0	0	0	0	0	0	0	0	0	0	0	0	0	0	0	0	0	0	0	0	0	0	0	0	0	15	0	0	0	0	0	0	0	0	0
Proteobacteria	Gammaproteobacteria	Burkholderiales	Alcaligenaceae	Eoetvoesia	unclassified_Eoetvoesia	0	0	0	0	0	0	0	0	0	0	0	0	0	0	0	0	0	0	0	0	0	0	0	0	0	0	0	0	0	0	0	0	0	0	7	0	0	0	0	0	0	0	0	0
Proteobacteria	Gammaproteobacteria	Burkholderiales	Alcaligenaceae	Oligella	unclassified_Oligella	0	5	2	0	7	0	0	6	0	0	0	0	0	0	0	0	0	0	0	0	0	0	0	0	0	0	0	0	0	5	0	0	0	0	0	0	0	0	0	0	0	0	0	0
Proteobacteria	Gammaproteobacteria	Burkholderiales	Alcaligenaceae	Paenalcaligenes	unclassified_Paenalcaligenes	0	112	0	4	0	0	0	104	0	0	0	0	4	0	0	0	0	0	0	0	0	0	0	0	0	0	0	0	0	4	0	0	17	0	199	0	0	0	0	0	0	0	0	0
Proteobacteria	Gammaproteobacteria	Burkholderiales	Alcaligenaceae	Paenalcaligenes	uncultured_prokaryote	0	15	0	0	0	0	0	22	0	0	0	0	0	0	0	0	0	0	0	0	0	0	0	0	0	0	0	0	0	0	0	0	0	0	23	0	0	0	0	0	0	0	0	0
Proteobacteria	Gammaproteobacteria	Burkholderiales	Alcaligenaceae	Parapusillimonas	unidentified_marine_bacterioplankton	0	0	0	0	0	0	0	0	0	0	0	0	0	0	0	0	0	0	0	0	0	0	0	0	0	0	0	0	0	0	0	0	0	0	15	0	0	0	0	0	0	0	0	0
Proteobacteria	Gammaproteobacteria	Burkholderiales	Alcaligenaceae	Pelistega_suis	unclassified_Pelistega_suis	0	0	0	0	0	0	0	0	0	0	0	0	0	0	0	0	0	0	0	0	0	0	0	0	0	0	0	0	0	0	0	0	0	0	7	0	0	0	0	0	0	0	0	0
Proteobacteria	Gammaproteobacteria	Burkholderiales	Alcaligenaceae	Pusillimonas	Alcaligenaceae_bacterium_LB31	0	0	0	0	0	0	0	0	0	0	0	0	3	0	0	0	0	0	0	0	0	0	0	0	0	0	0	0	0	0	0	0	0	0	0	0	0	0	0	0	0	0	0	0
Proteobacteria	Gammaproteobacteria	Burkholderiales	Alcaligenaceae	Pusillimonas	unclassified_Pusillimonas	0	0	0	0	0	0	0	8	0	0	0	0	0	0	0	0	0	0	0	0	0	0	0	0	0	0	0	0	0	0	0	0	0	0	0	0	0	0	0	0	0	0	0	0
Proteobacteria	Gammaproteobacteria	Burkholderiales	Alcaligenaceae	Verticiella	uncultured_Achromobacter_sp.	0	0	0	0	0	0	0	0	0	0	0	0	0	0	0	0	0	0	0	0	0	0	0	0	0	0	0	0	0	0	0	0	0	0	3	0	0	0	0	0	0	0	0	0
Proteobacteria	Gammaproteobacteria	Burkholderiales	Alcaligenaceae	unclassified_Alcaligenaceae	unclassified_Alcaligenaceae	0	0	0	0	10	0	0	8	0	0	0	0	0	0	0	12	0	0	0	0	0	0	0	0	0	0	0	0	0	0	4	0	16	0	7	0	0	0	0	0	0	0	0	0
Proteobacteria	Gammaproteobacteria	Burkholderiales	Comamonadaceae	Aquabacterium	unclassified_Aquabacterium	0	0	0	0	0	0	0	0	0	0	0	0	0	0	0	0	0	0	0	0	0	0	0	0	0	0	0	0	0	0	0	0	3	0	0	0	0	0	0	0	0	0	0	0
Proteobacteria	Gammaproteobacteria	Burkholderiales	Comamonadaceae	Comamonas	unclassified_Comamonas	108	60	0	0	155	0	3	30	0	0	49	0	0	0	0	0	5	0	0	0	0	0	3	0	0	0	0	0	0	0	0	0	70	31	0	0	0	0	12	0	0	0	0	0
Proteobacteria	Gammaproteobacteria	Burkholderiales	Comamonadaceae	Delftia	unclassified_Delftia	0	0	0	0	0	0	0	0	0	0	0	0	0	0	0	0	0	0	0	0	0	0	0	0	0	0	0	0	0	0	0	0	0	0	0	0	0	0	6	0	0	0	0	0
Proteobacteria	Gammaproteobacteria	Burkholderiales	Comamonadaceae	Diaphorobacter	unclassified_Diaphorobacter	35	0	0	0	0	0	0	0	15	0	63	0	0	0	0	0	0	0	0	0	0	0	0	0	0	0	0	0	0	0	0	0	0	0	0	0	0	0	0	0	0	0	0	0
Proteobacteria	Gammaproteobacteria	Burkholderiales	Comamonadaceae	Lampropedia	unclassified_Lampropedia	0	0	0	0	5	0	0	0	0	0	0	0	0	0	0	0	0	0	0	0	0	0	0	0	0	0	0	0	0	0	0	0	9	0	0	0	0	0	0	0	0	0	0	0
Proteobacteria	Gammaproteobacteria	Burkholderiales	Comamonadaceae	Ramlibacter	unclassified_Ramlibacter	0	0	0	0	0	0	0	0	0	0	0	0	0	0	0	0	0	0	0	0	0	5	4	0	0	0	0	0	0	0	0	0	0	0	0	0	0	0	0	0	0	0	0	0
Proteobacteria	Gammaproteobacteria	Burkholderiales	Comamonadaceae	unclassified_Comamonadaceae	unclassified_Comamonadaceae	0	0	0	0	32	0	0	3	0	0	0	0	0	0	0	0	0	0	0	0	0	0	0	0	0	0	0	0	0	3	0	0	0	0	0	0	5	0	2	0	0	0	0	0
Proteobacteria	Gammaproteobacteria	Burkholderiales	Neisseriaceae	Neisseria	Neisseria_dentiae	0	0	0	0	3	0	0	0	0	0	0	0	0	0	0	0	0	0	0	0	0	0	0	0	0	0	0	0	0	0	0	25	0	0	0	0	0	0	0	0	0	0	0	0
Proteobacteria	Gammaproteobacteria	Burkholderiales	Neisseriaceae	Neisseria	unclassified_Neisseria	232	0	7	0	0	0	0	0	0	0	0	0	0	0	0	0	0	0	0	0	0	0	0	0	0	0	0	0	0	0	0	77	0	0	8	0	0	0	5	0	0	0	0	0
Proteobacteria	Gammaproteobacteria	Burkholderiales	Nitrosomonadaceae	Ellin6067	uncultured_proteobacterium	0	0	0	0	0	0	0	0	0	0	0	0	0	0	0	0	0	0	0	0	0	0	0	0	0	0	2	0	0	0	0	0	0	0	0	0	0	0	0	0	0	0	0	0
Proteobacteria	Gammaproteobacteria	Burkholderiales	Nitrosomonadaceae	MND1	unclassified_MND1	0	0	0	0	0	0	0	0	0	0	0	0	0	0	0	0	0	0	3	0	0	0	0	0	2	5	0	0	0	0	0	0	0	0	0	0	0	0	0	0	0	0	0	0
Proteobacteria	Gammaproteobacteria	Burkholderiales	Nitrosomonadaceae	mle1_7	unclassified_mle1_7	0	0	0	0	0	0	0	0	0	0	0	0	0	0	0	0	0	0	3	0	0	0	0	0	0	0	0	0	0	0	0	0	0	0	0	0	0	0	0	0	0	0	0	0
Proteobacteria	Gammaproteobacteria	Burkholderiales	Oxalobacteraceae	Oxalobacter	Oxalobacter_formigenes	0	0	0	0	0	0	0	0	0	0	0	0	0	0	0	0	0	0	0	0	0	0	0	0	0	0	0	0	0	7	0	0	0	0	0	0	0	0	0	0	0	0	0	0
Proteobacteria	Gammaproteobacteria	Burkholderiales	Oxalobacteraceae	Oxalobacter	unclassified_Oxalobacter	0	0	4	0	0	0	0	0	0	0	0	0	0	0	0	0	0	0	0	0	0	3	0	0	0	0	0	4	0	0	0	0	0	0	0	0	0	0	0	0	0	0	0	0
Proteobacteria	Gammaproteobacteria	Burkholderiales	Oxalobacteraceae	unclassified_Oxalobacteraceae	unclassified_Oxalobacteraceae	0	0	0	0	0	0	0	0	0	0	0	0	0	0	0	0	0	0	0	0	0	4	0	4	0	0	0	0	0	0	0	0	0	0	0	0	0	0	2	0	0	0	0	0
Proteobacteria	Gammaproteobacteria	Burkholderiales	Rhodocyclaceae	C39	unclassified_C39	0	0	0	0	0	0	0	0	3	0	0	0	0	0	0	0	0	0	0	0	0	0	0	0	0	0	0	0	0	0	0	0	0	0	0	0	2	0	0	0	0	0	0	0
Proteobacteria	Gammaproteobacteria	Burkholderiales	Rhodocyclaceae	Thauera	unclassified_Thauera	0	2	0	0	0	0	0	0	0	0	0	0	0	0	0	0	0	0	0	0	0	2	0	0	0	0	0	0	0	0	0	0	0	0	0	0	0	0	0	0	0	0	0	0
Proteobacteria	Gammaproteobacteria	Burkholderiales	Rhodocyclaceae	unclassified_Rhodocyclaceae	unclassified_Rhodocyclaceae	0	0	0	0	0	0	0	0	0	0	0	0	0	0	0	0	0	0	0	0	0	0	0	0	0	0	0	0	0	0	0	0	0	0	4	0	0	0	0	0	0	0	0	0
Proteobacteria	Gammaproteobacteria	Burkholderiales	SC_I_84	unclassified_SC_I_84	unclassified_SC_I_84	0	0	0	0	0	0	0	0	0	0	0	0	0	0	0	0	0	0	0	0	0	0	0	0	0	0	3	0	0	0	0	0	0	0	0	0	0	0	0	0	0	0	0	0
Proteobacteria	Gammaproteobacteria	Burkholderiales	Sutterellaceae	Parasutterella	unclassified_Parasutterella	0	0	0	0	0	0	0	0	0	0	0	0	3	0	0	0	0	0	0	0	0	0	0	0	0	0	0	0	0	0	0	0	0	0	0	0	0	0	0	0	0	0	0	0
Proteobacteria	Gammaproteobacteria	Burkholderiales	Sutterellaceae	Sutterella	Sutterella_sp._6FBBBH3	0	0	0	0	0	0	0	0	0	0	43	6	0	0	0	0	0	14	0	0	0	18	0	0	0	0	0	17	0	0	0	0	0	0	0	9	3	12	0	0	0	28	9	6
Proteobacteria	Gammaproteobacteria	Burkholderiales	Sutterellaceae	Sutterella	Sutterella_stercoricanis	0	0	0	0	0	0	0	0	0	0	0	0	0	0	0	0	0	0	0	0	0	0	0	0	0	0	0	0	0	0	0	0	0	0	0	4	0	4	0	0	0	0	0	0
Proteobacteria	Gammaproteobacteria	Burkholderiales	Sutterellaceae	Sutterella	Sutterella_timonensis	0	0	0	0	0	0	0	0	0	0	0	0	0	0	0	0	0	0	0	0	0	0	0	0	0	0	0	0	0	0	0	0	0	0	0	0	0	0	0	5	0	0	0	0
Proteobacteria	Gammaproteobacteria	Burkholderiales	Sutterellaceae	Sutterella	Sutterella_wadsworthensis	0	0	0	0	0	0	0	0	0	0	0	0	0	0	0	0	0	0	0	0	0	0	0	0	0	0	0	0	0	0	0	0	0	3	0	0	0	0	0	0	0	0	0	0
Proteobacteria	Gammaproteobacteria	Burkholderiales	Sutterellaceae	Sutterella	unclassified_Sutterella	0	0	0	0	0	0	0	0	4	0	56	0	0	4	3	0	4	0	0	0	0	0	0	4	5	6	0	0	0	0	0	0	0	0	0	3	3	825	0	0	0	6	10	27
Proteobacteria	Gammaproteobacteria	Burkholderiales	T34	unclassified_T34	unclassified_T34	73	0	0	13	8	3	43	0	6	0	1081	37	0	0	2301	1707	12	117	3	0	68	154	8	39	0	0	0	0	2	0	0	0	3	0	9	0	0	8	2	27	172	166	13	585
Proteobacteria	Gammaproteobacteria	Burkholderiales	TRA3_20	uncultured_gamma_proteobacterium	uncultured_gamma_proteobacterium	0	0	0	0	0	0	0	0	0	0	0	0	0	0	0	0	3	0	0	0	0	0	0	0	0	0	0	0	0	0	0	0	0	0	0	0	0	0	0	0	0	0	0	0
Proteobacteria	Gammaproteobacteria	Burkholderiales	unclassified_Burkholderiales	unclassified_Burkholderiales	unclassified_Burkholderiales	0	0	0	0	0	0	0	0	0	0	0	0	3	0	0	12	2	2	0	0	0	0	0	0	4	0	0	3	0	0	0	0	0	0	0	10	0	7	0	0	0	0	0	0
Proteobacteria	Gammaproteobacteria	Cardiobacteriales	Wohlfahrtiimonadaceae	Ignatzschineria	Ignatzschineria_sp.	0	0	0	0	22	0	0	0	0	0	0	0	0	0	0	0	0	0	0	0	0	0	0	0	0	0	0	0	0	25	0	0	0	0	0	0	0	0	0	0	0	0	0	0
Proteobacteria	Gammaproteobacteria	Cardiobacteriales	Wohlfahrtiimonadaceae	Ignatzschineria	Ignatzschineria_sp._361B3_12ESS	0	20	0	11	41	0	0	207	11	0	0	0	21	0	0	0	0	0	6	0	0	0	2	0	0	0	0	0	0	4	0	0	0	0	29	0	10	5	0	0	0	0	0	0
Proteobacteria	Gammaproteobacteria	Cardiobacteriales	Wohlfahrtiimonadaceae	Ignatzschineria	unclassified_Ignatzschineria	14	30	22	25	62	0	0	178	12	0	0	0	6	0	0	0	0	0	7	0	0	2	0	0	0	0	0	0	0	23	4	12	102	12	0	0	0	0	16	0	0	0	0	0
Proteobacteria	Gammaproteobacteria	Cardiobacteriales	Wohlfahrtiimonadaceae	Wohlfahrtiimonas	Wohlfahrtiimonas_chitiniclastica	0	0	0	0	20	0	0	0	0	0	0	0	0	0	0	0	0	0	0	0	0	0	0	0	0	0	0	0	0	0	0	0	0	0	0	0	0	0	0	0	0	0	0	0
Proteobacteria	Gammaproteobacteria	Cardiobacteriales	Wohlfahrtiimonadaceae	unclassified_Wohlfahrtiimonadaceae	unclassified_Wohlfahrtiimonadaceae	0	0	0	0	0	0	0	0	0	0	0	0	0	0	0	0	0	0	0	0	0	0	0	0	0	0	0	0	0	0	0	0	0	0	0	0	0	0	3	0	0	0	0	0
Proteobacteria	Gammaproteobacteria	Coxiellales	Coxiellaceae	Coxiella	Coxiellaceae_bacterium_RFE03	0	0	0	0	0	0	0	0	0	0	0	0	0	0	0	0	0	0	0	0	0	0	0	0	0	0	0	0	0	0	0	0	0	0	0	0	7	10	12	2	4	3	0	0
Proteobacteria	Gammaproteobacteria	Enterobacterales	Aeromonadaceae	Oceanisphaera	unclassified_Oceanisphaera	0	4	0	0	0	0	0	38	0	0	0	0	0	0	0	0	0	0	0	0	0	0	0	0	0	0	0	0	0	0	0	0	0	0	0	0	0	0	0	0	0	0	0	0
Proteobacteria	Gammaproteobacteria	Enterobacterales	Aeromonadaceae	Oceanisphaera	uncultured_proteobacterium	0	15	0	0	0	0	0	0	0	0	0	0	0	0	0	0	0	0	0	0	0	0	0	0	0	0	0	0	0	0	0	0	6	0	7	0	0	0	0	0	0	0	0	0
Proteobacteria	Gammaproteobacteria	Enterobacterales	Enterobacteriaceae	Escherichia_Shigella	unclassified_Escherichia_Shigella	89	158	90	20	62	27	1743	195	1907	23	2144	11	76	31	25	90	44	32	29	17	14	22	49	38	9	12	0	15	14	81	1992	44	140	106	14	1227	116	246	354	1004	17	120	15	55
Proteobacteria	Gammaproteobacteria	Enterobacterales	Enterobacteriaceae	Klebsiella	unclassified_Klebsiella	0	0	0	0	0	0	0	0	0	0	0	0	0	0	0	0	0	0	0	0	0	0	0	0	0	0	0	0	0	0	0	0	0	0	6	0	7	0	0	8	0	14	0	0
Proteobacteria	Gammaproteobacteria	Enterobacterales	Enterobacteriaceae	unclassified_Enterobacteriaceae	unclassified_Enterobacteriaceae	23	9	16	0	16	5	0	195	0	0	66	0	0	0	0	0	0	0	0	4	0	12	0	0	0	0	0	0	0	10	26	7	121	18	0	2	0	7	19	3	6	0	0	3
Proteobacteria	Gammaproteobacteria	Enterobacterales	Erwiniaceae	Pantoea	unclassified_Pantoea	0	0	6	0	0	0	12	0	0	0	0	0	0	0	0	0	8	0	11	11	0	0	0	0	0	0	0	0	0	0	0	0	0	0	0	0	0	0	0	0	0	0	0	0
Proteobacteria	Gammaproteobacteria	Enterobacterales	Erwiniaceae	Rosenbergiella	unclassified_Rosenbergiella	6	0	0	0	0	0	0	0	0	0	0	0	0	0	0	0	0	0	0	0	0	0	0	0	0	0	0	0	0	0	0	0	0	0	0	0	0	0	0	0	0	0	0	0
Proteobacteria	Gammaproteobacteria	Enterobacterales	Erwiniaceae	unclassified_Erwiniaceae	unclassified_Erwiniaceae	0	0	3	0	0	0	0	0	0	0	0	0	0	0	0	0	0	0	0	0	0	0	0	0	0	0	0	0	0	0	0	0	0	0	0	0	0	0	0	0	0	0	0	0
Proteobacteria	Gammaproteobacteria	Enterobacterales	Idiomarinaceae	Idiomarina	unclassified_Idiomarina	0	0	0	0	0	0	0	0	0	0	0	0	0	0	0	0	0	0	0	0	0	0	0	0	0	3	0	0	0	0	0	0	0	0	0	0	0	0	0	0	0	0	0	0
Proteobacteria	Gammaproteobacteria	Enterobacterales	Kangiellaceae	Kangiella	Kangiella_koreensis	0	0	0	0	0	0	0	0	0	0	0	0	0	0	0	0	8	0	0	0	0	0	0	0	0	0	0	0	0	0	0	0	0	0	0	0	0	0	0	0	0	0	0	0
Proteobacteria	Gammaproteobacteria	Enterobacterales	Morganellaceae	Morganella	unclassified_Morganella	0	0	0	0	0	0	0	0	0	0	0	0	0	0	0	0	0	0	0	0	0	0	0	0	0	0	0	0	0	0	0	0	0	6	0	0	0	0	0	0	0	0	0	0
Proteobacteria	Gammaproteobacteria	Enterobacterales	Morganellaceae	Proteus	unclassified_Proteus	0	0	0	0	14	0	0	6	0	0	9	0	0	0	0	0	0	0	0	0	0	0	0	0	0	0	0	0	0	7	0	4	22	0	0	0	7	0	0	0	0	0	0	0
Proteobacteria	Gammaproteobacteria	Enterobacterales	Morganellaceae	Providencia	unclassified_Providencia	0	4	3	0	3	0	0	5	0	0	13	0	0	0	0	0	0	0	0	0	0	0	0	0	0	0	0	0	0	21	0	5	6	0	0	0	0	5	6	0	0	0	0	0
Proteobacteria	Gammaproteobacteria	Enterobacterales	Pasteurellaceae	Actinobacillus	Actinobacillus_indolicus	0	0	0	0	0	0	0	0	0	0	0	0	0	0	0	0	0	0	0	0	0	0	0	0	0	0	0	0	0	0	0	0	0	0	8	60	4	0	0	101	0	0	0	0
Proteobacteria	Gammaproteobacteria	Enterobacterales	Pasteurellaceae	Actinobacillus	Actinobacillus_minor	28	14	786	0	13	0	0	21	3027	19	244	0	25	9	16	11	0	0	0	0	0	0	12	0	0	0	0	0	0	34	345	795	19	60	411	3346	1511	279	894	1025	0	0	0	38
Proteobacteria	Gammaproteobacteria	Enterobacterales	Pasteurellaceae	Actinobacillus	Actinobacillus_porcinus	0	11	614	0	22	0	0	0	6272	27	1134	0	17	0	0	22	0	0	0	0	0	20	0	0	0	0	0	0	0	21	778	15	0	25	0	336	591	1210	719	2714	0	0	0	72
Proteobacteria	Gammaproteobacteria	Enterobacterales	Pasteurellaceae	Actinobacillus	Actinobacillus_porcitonsillarum	21	7	443	0	0	0	0	11	1802	90	154	0	0	3	11	5	0	0	0	0	0	0	0	0	0	0	0	0	0	30	97	415	22	57	409	1122	1757	334	1942	3158	0	0	0	93
Proteobacteria	Gammaproteobacteria	Enterobacterales	Pasteurellaceae	Actinobacillus	Bisgaard_Taxon_10	18	0	0	0	0	0	0	0	0	0	0	0	0	0	0	0	0	0	0	0	0	0	0	0	0	0	0	0	0	0	0	0	0	0	0	0	0	0	0	0	0	0	0	0
Proteobacteria	Gammaproteobacteria	Enterobacterales	Pasteurellaceae	Actinobacillus	[Actinobacillus]_rossii	0	0	0	0	0	0	0	0	4	0	0	0	0	0	0	0	0	0	0	0	0	0	0	0	0	0	0	0	0	0	0	0	0	0	0	8	0	0	0	0	0	0	0	0
Proteobacteria	Gammaproteobacteria	Enterobacterales	Pasteurellaceae	Actinobacillus	unclassified_Actinobacillus	26	33	637	0	111	0	5	83	843	20	256	0	42	0	16	0	0	0	4	0	18	0	0	0	0	0	0	0	0	72	3848	536	38	79	1740	7395	1689	1322	1923	6095	16	24	0	509
Proteobacteria	Gammaproteobacteria	Enterobacterales	Pasteurellaceae	Mannheimia	Mannheimia_varigena	0	0	0	0	0	0	0	3	0	0	0	0	4	0	0	0	0	0	0	0	0	0	0	0	0	0	0	0	0	0	0	7	0	0	0	0	0	0	0	18	0	0	0	0
Proteobacteria	Gammaproteobacteria	Enterobacterales	Pasteurellaceae	Pasteurella	[Pasteurella]_aerogenes	26	0	0	0	0	0	0	0	25	0	57	0	0	3	0	0	3	0	0	0	0	0	0	3	0	0	0	0	0	0	305	0	0	0	0	24	14	68	5	44	0	10	0	16
Proteobacteria	Gammaproteobacteria	Enterobacterales	Pasteurellaceae	unclassified_Pasteurellaceae	unclassified_Pasteurellaceae	0	3	27	0	4	0	0	8	7	7	0	0	2	0	8	0	6	0	0	0	0	3	8	2	0	0	0	0	0	0	31	10	0	0	38	57	29	48	16	15	0	7	0	17
Proteobacteria	Gammaproteobacteria	Enterobacterales	Shewanellaceae	Shewanella	unclassified_Shewanella	0	0	0	0	0	0	0	0	0	0	0	0	0	0	0	0	7	0	0	0	0	0	0	0	0	0	0	0	0	0	0	0	0	0	0	0	0	0	0	0	0	0	0	0
Proteobacteria	Gammaproteobacteria	Enterobacterales	Succinivibrionaceae	Succinivibrio	unclassified_Succinivibrio	0	0	0	0	0	0	0	0	2	3	122	0	0	5	46	13	0	0	0	39	6	71	0	0	0	2	4	77	0	0	0	0	0	0	0	0	0	27	0	4	21	0	8	227
Proteobacteria	Gammaproteobacteria	Enterobacterales	Succinivibrionaceae	Succinivibrio	uncultured_Succinivibrio_sp.	0	0	0	0	0	0	0	0	0	0	0	0	0	0	0	0	0	0	0	0	0	0	0	0	0	0	0	0	0	0	0	0	0	0	0	0	0	0	0	0	0	0	0	12
Proteobacteria	Gammaproteobacteria	Enterobacterales	Succinivibrionaceae	unclassified_Succinivibrionaceae	unclassified_Succinivibrionaceae	0	0	0	0	0	0	0	0	0	0	0	0	0	0	0	4	0	0	0	0	0	3	0	0	0	0	0	0	0	0	0	0	0	0	0	0	0	0	0	0	0	0	0	0
Proteobacteria	Gammaproteobacteria	Enterobacterales	Vibrionaceae	Photobacterium	unclassified_Photobacterium	0	0	0	0	0	0	0	0	0	0	2	0	0	0	0	0	0	0	0	0	0	0	0	0	0	0	0	0	0	0	0	0	0	0	0	0	0	0	0	0	0	0	0	0
Proteobacteria	Gammaproteobacteria	Enterobacterales	Vibrionaceae	Vibrio	unclassified_Vibrio	0	0	0	0	0	0	0	0	0	0	0	0	0	0	0	0	0	0	0	0	0	0	0	0	0	0	0	0	0	0	0	0	0	0	0	0	0	8	0	0	0	0	0	0
Proteobacteria	Gammaproteobacteria	Enterobacterales	unclassified_Enterobacterales	unclassified_Enterobacterales	unclassified_Enterobacterales	0	4	0	0	0	0	0	0	0	0	0	0	0	0	10	4	0	0	0	3	5	0	0	0	0	0	0	0	0	0	0	0	0	2	0	0	0	0	0	0	3	0	0	3
Proteobacteria	Gammaproteobacteria	Gammaproteobacteria_Incertae_Sedis	Unknown_Family	Acidibacter	uncultured_proteobacterium	0	0	0	0	0	0	3	0	0	0	0	0	0	0	0	0	0	0	0	0	0	0	0	0	0	0	0	0	0	0	0	0	0	0	0	0	0	0	0	0	0	0	0	0
Proteobacteria	Gammaproteobacteria	Legionellales	Legionellaceae	Legionella	unclassified_Legionella	0	0	0	0	4	0	0	0	0	0	0	0	0	0	0	0	0	0	0	0	0	0	0	0	0	0	0	0	0	0	0	0	0	15	0	0	0	0	2	0	0	0	0	0
Proteobacteria	Gammaproteobacteria	Milano_WF1B_44	uncultured_proteobacterium	uncultured_proteobacterium	uncultured_proteobacterium	0	0	0	0	0	0	0	0	0	0	0	0	0	0	0	0	11	0	0	0	0	0	0	0	0	0	0	0	0	0	0	0	0	0	0	0	0	0	0	0	0	0	0	0
Proteobacteria	Gammaproteobacteria	Pseudomonadales	Cellvibrionaceae	Aestuariicella	unclassified_Aestuariicella	0	0	0	0	0	0	0	0	0	0	0	0	0	0	0	0	0	0	0	0	0	0	0	0	0	0	0	0	0	0	0	0	0	0	18	0	0	0	0	0	0	0	0	0
Proteobacteria	Gammaproteobacteria	Pseudomonadales	Cellvibrionaceae	unclassified_Cellvibrionaceae	unclassified_Cellvibrionaceae	0	0	0	0	0	0	0	0	0	0	0	0	0	0	0	0	0	0	0	0	0	0	0	0	0	0	0	0	0	0	0	0	0	0	0	0	0	0	0	0	0	0	0	0
Proteobacteria	Gammaproteobacteria	Pseudomonadales	Halieaceae	unclassified_Halieaceae	unclassified_Halieaceae	0	0	0	0	0	0	0	0	0	0	0	0	0	0	0	0	0	0	0	0	0	0	0	0	0	0	2	0	0	0	0	0	0	0	0	0	0	0	0	0	0	0	0	0
Proteobacteria	Gammaproteobacteria	Pseudomonadales	Halomonadaceae	Halomonas	unclassified_Halomonas	0	2	0	0	0	0	0	0	0	0	0	0	0	0	0	0	19	0	0	0	0	0	0	0	0	0	0	0	0	0	0	0	0	0	0	0	0	0	0	0	0	0	0	0
Proteobacteria	Gammaproteobacteria	Pseudomonadales	Halomonadaceae	unclassified_Halomonadaceae	unclassified_Halomonadaceae	0	0	0	0	0	0	0	0	0	0	0	0	0	0	0	0	0	2	0	0	0	0	0	0	0	0	0	0	0	0	0	0	0	0	0	0	0	0	0	0	0	0	0	0
Proteobacteria	Gammaproteobacteria	Pseudomonadales	MBAE14	uncultured_proteobacterium	uncultured_proteobacterium	0	0	0	0	0	0	0	0	0	0	0	0	0	0	0	0	0	0	0	0	0	0	0	0	0	0	0	0	0	0	0	0	0	0	4	0	0	0	0	0	0	0	0	0
Proteobacteria	Gammaproteobacteria	Pseudomonadales	Marinobacteraceae	Marinobacter	unclassified_Marinobacter	0	0	0	0	0	0	0	0	0	0	0	0	0	0	0	0	2	0	0	0	0	0	0	0	0	0	0	0	0	0	0	0	0	0	0	0	0	0	0	0	0	0	0	0
Proteobacteria	Gammaproteobacteria	Pseudomonadales	Microbulbiferaceae	Microbulbifer	unclassified_Microbulbifer	0	0	0	0	0	0	0	0	0	0	0	0	0	0	0	0	0	0	0	0	0	0	0	0	0	0	0	0	0	0	0	0	0	0	0	0	0	0	0	0	0	0	0	0
Proteobacteria	Gammaproteobacteria	Pseudomonadales	Moraxellaceae	Acinetobacter	Acinetobacter_ursingii	0	0	0	0	0	0	0	0	0	0	0	0	0	0	0	0	0	0	0	0	0	0	0	0	0	0	0	0	0	0	0	0	0	0	0	0	0	6	0	0	0	0	0	0
Proteobacteria	Gammaproteobacteria	Pseudomonadales	Moraxellaceae	Acinetobacter	unclassified_Acinetobacter	237	1003	32	0	385	0	192	543	33	0	48	0	56	2	0	6	0	0	10	0	3	0	3	0	0	0	0	0	0	26	19	17	745	83	154	2	17	0	118	0	0	0	0	0
Proteobacteria	Gammaproteobacteria	Pseudomonadales	Moraxellaceae	Enhydrobacter	unclassified_Enhydrobacter	0	0	0	0	0	0	0	0	0	0	7	0	0	0	0	0	0	0	0	0	0	0	0	0	0	0	0	0	0	0	0	0	0	0	0	0	0	0	0	0	0	0	0	0
Proteobacteria	Gammaproteobacteria	Pseudomonadales	Moraxellaceae	Moraxella	unclassified_Moraxella	0	0	0	0	2	0	0	0	0	0	0	0	0	0	0	0	0	0	0	0	0	0	0	0	0	0	0	0	0	3	0	70	6	0	248	0	0	0	0	0	0	0	0	0
Proteobacteria	Gammaproteobacteria	Pseudomonadales	Moraxellaceae	Psychrobacter	unclassified_Psychrobacter	510	2198	117	33	112	0	61	1990	21	0	47	0	63	0	0	33	9	0	6	0	3	2	52	0	0	0	0	0	0	71	87	51	2319	57	114	3	17	0	92	18	0	0	0	37
Proteobacteria	Gammaproteobacteria	Pseudomonadales	Porticoccaceae	Porticoccus	unclassified_Porticoccus	0	0	0	0	2	0	0	0	0	0	0	0	0	0	0	0	0	0	0	0	0	0	0	0	0	0	0	0	0	0	0	0	0	0	0	0	0	0	0	0	0	0	0	0
Proteobacteria	Gammaproteobacteria	Pseudomonadales	Pseudomonadaceae	Pseudomonas	Denitrificimonas_caeni	0	6	0	0	0	0	0	0	0	0	0	0	0	0	0	0	0	0	0	0	0	0	0	0	0	0	0	0	0	0	0	0	0	0	0	0	0	0	0	0	0	0	0	0
Proteobacteria	Gammaproteobacteria	Pseudomonadales	Pseudomonadaceae	Pseudomonas	Halopseudomonas_pertucinogena	0	80	0	0	0	0	0	154	0	0	0	0	0	0	0	0	0	0	0	0	0	0	3	0	0	0	0	0	0	0	0	0	0	4	496	0	0	0	0	0	0	0	0	0
Proteobacteria	Gammaproteobacteria	Pseudomonadales	Pseudomonadaceae	Pseudomonas	Pseudomonas_sp._108Z1	0	31	0	0	0	0	0	65	0	0	0	0	0	0	0	0	0	0	0	0	0	0	0	0	0	0	0	0	0	0	0	0	53	0	31	0	0	0	12	0	0	0	0	0
Proteobacteria	Gammaproteobacteria	Pseudomonadales	Pseudomonadaceae	Pseudomonas	Pseudomonas_sp._117S1	0	3	0	0	0	0	0	4	0	0	0	0	0	0	0	0	0	0	0	0	0	0	0	0	0	0	0	0	0	0	0	0	0	0	0	0	0	0	0	0	0	0	0	0
Proteobacteria	Gammaproteobacteria	Pseudomonadales	Pseudomonadaceae	Pseudomonas	unclassified_Pseudomonas	9	407	5	6	19	2	20	306	31	0	214	0	5	0	0	0	0	0	4	0	0	0	3	0	0	0	0	0	0	0	0	0	12	41	189	0	3	0	37	0	0	0	0	0
Proteobacteria	Gammaproteobacteria	Pseudomonadales	Saccharospirillaceae	Oceanobacter	unclassified_Oceanobacter	0	0	0	0	0	0	0	0	0	0	0	0	0	0	0	0	0	0	0	0	0	0	0	0	0	0	0	0	0	0	0	0	0	0	3	0	0	0	0	0	0	0	0	0
Proteobacteria	Gammaproteobacteria	Pseudomonadales	unclassified_Pseudomonadales	unclassified_Pseudomonadales	unclassified_Pseudomonadales	0	10	5	0	0	0	0	5	0	0	0	0	4	0	0	0	0	0	0	0	0	0	0	0	0	0	0	0	0	0	0	0	0	0	0	0	0	0	0	2	0	0	0	0
Proteobacteria	Gammaproteobacteria	Thiomicrospirales	Thiomicrospiraceae	Thiomicrospira	unclassified_Thiomicrospira	0	0	0	0	0	0	0	0	0	0	0	0	0	0	0	0	22	0	0	0	0	0	0	0	0	0	0	0	0	0	0	0	0	0	0	0	0	0	0	0	0	0	0	0
Proteobacteria	Gammaproteobacteria	Xanthomonadales	Xanthomonadaceae	Luteimonas	Luteimonas_terricola	0	0	0	0	5	0	0	0	0	0	0	0	0	0	0	0	0	0	0	0	0	0	0	0	0	0	0	0	0	0	0	0	0	0	0	0	0	0	0	0	0	0	0	0
Proteobacteria	Gammaproteobacteria	Xanthomonadales	Xanthomonadaceae	Luteimonas	unclassified_Luteimonas	0	28	0	0	0	0	0	0	0	0	0	0	0	0	0	0	0	0	0	0	0	0	0	0	0	0	0	0	0	0	0	0	17	34	354	0	0	0	32	0	0	0	0	0
Proteobacteria	Gammaproteobacteria	Xanthomonadales	Xanthomonadaceae	Lysobacter	unclassified_Lysobacter	0	0	0	0	0	0	0	0	0	0	0	0	0	0	0	0	0	0	0	0	0	0	0	0	0	0	2	0	0	0	0	0	0	0	0	0	0	0	0	0	0	0	0	0
Proteobacteria	Gammaproteobacteria	Xanthomonadales	Xanthomonadaceae	Pseudoxanthomonas	unclassified_Pseudoxanthomonas	0	0	0	0	0	0	0	0	0	0	0	0	0	0	0	0	0	0	0	0	0	0	0	0	0	0	0	0	0	0	0	0	0	0	0	0	4	0	0	0	0	0	0	0
Proteobacteria	Gammaproteobacteria	Xanthomonadales	Xanthomonadaceae	Stenotrophomonas	Stenotrophomonas_chelatiphaga	0	0	0	0	0	0	0	0	0	0	0	0	0	0	0	0	0	0	0	0	0	0	0	0	0	0	0	0	0	0	0	0	0	16	0	0	0	0	0	0	0	0	0	0
Proteobacteria	Gammaproteobacteria	Xanthomonadales	Xanthomonadaceae	Stenotrophomonas	unclassified_Stenotrophomonas	15	313	15	0	81	0	0	70	3	0	144	0	0	0	0	0	0	0	0	0	0	0	15	0	0	0	0	0	0	0	0	2	36	521	31	0	0	0	237	0	0	0	0	0
Proteobacteria	Gammaproteobacteria	Xanthomonadales	Xanthomonadaceae	unclassified_Xanthomonadaceae	unclassified_Xanthomonadaceae	0	745	0	0	13	0	0	2461	0	0	0	0	27	0	0	0	12	0	0	0	0	6	15	0	0	0	0	0	0	0	0	0	0	10	1606	0	0	4	0	3	0	0	0	0
Proteobacteria	Gammaproteobacteria	unclassified_Gammaproteobacteria	unclassified_Gammaproteobacteria	unclassified_Gammaproteobacteria	unclassified_Gammaproteobacteria	0	0	0	0	0	0	2	0	0	0	0	0	0	0	0	0	0	0	0	0	2	0	0	0	0	0	0	0	0	0	0	0	0	0	0	0	0	0	0	3	0	0	0	0
Proteobacteria	unclassified_Proteobacteria	unclassified_Proteobacteria	unclassified_Proteobacteria	unclassified_Proteobacteria	unclassified_Proteobacteria	0	0	0	0	0	3	0	2	4	0	5	0	0	0	4	4	0	0	0	0	0	2	0	0	0	0	0	0	0	0	0	0	0	0	0	0	0	0	0	0	6	10	0	0
Spirochaetota	Spirochaetia	Spirochaetales	Spirochaetaceae	Sphaerochaeta	unclassified_Sphaerochaeta	0	0	0	0	5	0	5	0	6	2	0	0	19	36	85	20	639	24	23	101	67	17	180	62	105	40	53	0	83	0	0	0	0	0	0	8	3	14	0	28	255	58	33	128
Spirochaetota	Spirochaetia	Spirochaetales	Spirochaetaceae	Sphaerochaeta	uncultured_prokaryote	0	0	0	0	0	0	5	0	0	0	26	0	3	0	13	8	15	4	0	0	10	11	0	0	6	0	0	7	9	0	0	0	0	0	0	0	2	0	0	3	18	6	0	60
Spirochaetota	Spirochaetia	Spirochaetales	Spirochaetaceae	Treponema	Treponema_berlinense	0	0	0	0	3	0	0	0	0	0	0	0	5	0	0	7	0	0	0	0	0	19	0	0	0	0	0	23	0	0	0	0	0	0	0	0	0	0	1	0	2	0	11	22
Spirochaetota	Spirochaetia	Spirochaetales	Spirochaetaceae	Treponema	Treponema_porcinum	0	0	0	0	0	0	0	0	0	4	0	0	129	0	0	38	0	0	67	0	0	30	0	0	6	0	0	46	0	0	0	0	0	0	0	0	0	0	0	0	0	0	81	137
Spirochaetota	Spirochaetia	Spirochaetales	Spirochaetaceae	Treponema	Treponema_succinifaciens	0	0	6	0	11	0	0	0	0	3	0	0	0	0	0	3	0	0	3	0	0	44	0	0	0	0	0	129	0	0	0	0	0	0	0	0	0	0	0	0	0	0	0	0
Spirochaetota	Spirochaetia	Spirochaetales	Spirochaetaceae	Treponema	unclassified_Treponema	0	0	0	0	50	0	0	0	0	0	0	0	0	0	0	3	0	0	0	0	0	4	0	0	0	0	0	10	0	0	0	0	0	0	0	0	0	0	0	0	0	0	0	0
Spirochaetota	Spirochaetia	Spirochaetales	Spirochaetaceae	unclassified_Spirochaetaceae	unclassified_Spirochaetaceae	0	0	0	0	0	0	0	0	0	0	0	0	0	0	0	7	4	0	0	8	7	0	3	0	2	4	0	3	12	0	0	0	0	0	0	0	0	0	0	0	6	0	2	12
Sumerlaeota	Sumerlaeia	Sumerlaeales	Sumerlaeaceae	Sumerlaea	uncultured_Desulfocaldus_sp.	0	0	0	0	0	0	0	0	0	0	0	0	0	0	0	0	0	0	0	0	0	0	0	0	0	0	0	0	0	0	0	5	0	0	0	0	0	0	0	0	0	0	0	0
Synergistota	Synergistia	Synergistales	Synergistaceae	Cloacibacillus	unclassified_Cloacibacillus	0	0	0	0	0	0	2	0	0	0	0	0	0	0	0	0	0	0	0	0	0	0	0	0	0	0	0	0	0	0	0	0	0	0	0	0	0	0	0	0	0	0	0	0
Synergistota	Synergistia	Synergistales	Synergistaceae	Pyramidobacter	unclassified_Pyramidobacter	0	0	0	0	0	0	0	0	0	0	0	0	0	0	0	0	0	0	0	0	0	0	0	0	0	0	0	0	0	0	2	0	0	0	0	0	0	0	0	0	0	0	0	0
Synergistota	Synergistia	Synergistales	Synergistaceae	unclassified_Synergistaceae	unclassified_Synergistaceae	0	0	26	0	6	0	0	0	12	0	0	0	0	0	0	10	0	0	0	0	0	0	0	0	0	0	0	0	0	0	0	23	0	0	0	0	59	0	10	0	0	0	0	0
Verrucomicrobiota	Chlamydiae	Chlamydiales	Chlamydiaceae	Chlamydia	Chlamydia_suis	0	0	6	0	0	0	0	0	0	0	0	0	0	0	0	0	0	0	0	0	0	0	0	0	0	0	0	0	0	0	9	0	4	0	0	0	0	0	0	14	0	0	0	0
Verrucomicrobiota	Chlamydiae	Chlamydiales	unclassified_Chlamydiales	unclassified_Chlamydiales	unclassified_Chlamydiales	0	0	0	0	0	0	0	0	0	0	0	0	0	0	0	0	0	0	0	0	0	0	0	0	0	0	0	0	0	0	0	0	0	8	0	0	0	0	7	0	0	0	0	0
Verrucomicrobiota	Kiritimatiellae	WCHB1_41	Verrucomicrobia_bacterium_ADurb.Bin070	unclassified_Verrucomicrobia_bacterium_ADurb.Bin070	unclassified_Verrucomicrobia_bacterium_ADurb.Bin070	0	0	0	0	0	0	0	0	0	0	0	0	0	0	0	0	0	0	0	0	0	0	0	0	0	0	0	0	0	0	0	4	0	0	0	0	0	0	0	0	0	0	0	0
Verrucomicrobiota	Kiritimatiellae	WCHB1_41	unclassified_WCHB1_41	unclassified_WCHB1_41	unclassified_WCHB1_41	25	0	0	0	0	0	0	0	0	0	0	0	0	0	0	0	0	0	0	0	0	0	0	0	0	0	0	0	0	0	0	0	0	0	0	0	0	0	0	0	0	0	0	0
Verrucomicrobiota	Kiritimatiellae	WCHB1_41	uncultured_eubacterium_WCHB1_25	uncultured_eubacterium_WCHB1_25	uncultured_eubacterium_WCHB1_25	0	0	0	0	0	0	0	0	3	0	0	0	0	0	0	0	0	0	0	0	0	0	0	0	0	0	0	0	0	0	0	0	0	0	0	0	0	0	0	0	0	0	0	0
Verrucomicrobiota	Kiritimatiellae	WCHB1_41	uncultured_rumen_bacterium	uncultured_rumen_bacterium	uncultured_rumen_bacterium	0	0	4	3	0	0	6	0	0	0	0	0	0	0	0	0	0	0	0	0	0	0	0	0	0	0	0	0	0	0	0	4	13	0	5	0	0	0	0	0	0	0	0	0
Verrucomicrobiota	Lentisphaeria	Oligosphaerales	Oligosphaeraceae	Z20	unclassified_Z20	0	0	0	0	0	0	0	0	0	0	0	0	0	0	0	0	0	0	0	0	0	0	0	0	0	0	0	0	0	0	0	0	0	0	0	0	0	0	0	0	0	0	0	0
Verrucomicrobiota	Lentisphaeria	Victivallales	vadinBE97	unclassified_vadinBE97	unclassified_vadinBE97	0	0	0	0	0	0	0	0	0	0	0	0	0	0	0	0	0	0	0	0	0	0	0	0	0	0	0	0	0	0	0	0	0	0	0	0	0	0	0	0	0	0	0	0
Verrucomicrobiota	Lentisphaeria	unclassified_Lentisphaeria	unclassified_Lentisphaeria	unclassified_Lentisphaeria	unclassified_Lentisphaeria	3	0	0	0	0	0	0	0	0	0	0	0	0	0	0	0	0	0	0	0	0	0	0	0	0	0	0	0	0	0	0	0	0	0	0	0	0	0	0	0	0	0	0	0
Verrucomicrobiota	Verrucomicrobiae	Opitutales	Puniceicoccaceae	Verruc_01	unclassified_Verruc_01	0	0	0	0	0	0	0	0	0	0	0	0	0	0	0	0	0	0	0	0	0	0	0	0	0	0	0	0	0	0	0	0	0	0	0	0	0	0	0	0	0	0	0	0
Verrucomicrobiota	Verrucomicrobiae	Opitutales	Puniceicoccaceae	unclassified_Puniceicoccaceae	unclassified_Puniceicoccaceae	0	0	0	0	0	0	0	0	3	0	0	0	0	0	0	0	0	0	0	0	0	0	0	0	0	0	0	0	0	0	0	0	0	0	0	0	0	0	0	0	0	0	0	0
Verrucomicrobiota	Verrucomicrobiae	Verrucomicrobiales	Akkermansiaceae	Akkermansia	unclassified_Akkermansia	0	0	0	0	5	0	0	0	10	0	0	0	0	3	0	0	4	0	2	0	0	0	0	0	0	0	0	0	3	7	0	4	3	3	7	9	11	5	0	8	2	11	0	0
Verrucomicrobiota	Verrucomicrobiae	Verrucomicrobiales	Rubritaleaceae	Luteolibacter	unclassified_Luteolibacter	0	0	0	0	0	0	0	0	0	0	0	0	0	0	0	0	0	0	0	0	0	0	0	0	0	0	0	0	0	0	0	0	0	4	0	0	0	0	0	0	0	0	0	0
Verrucomicrobiota	Verrucomicrobiae	Verrucomicrobiales	Verrucomicrobiaceae	unclassified_Verrucomicrobiaceae	unclassified_Verrucomicrobiaceae	0	0	0	0	0	0	0	0	0	0	0	0	0	0	0	0	0	0	0	0	0	0	0	0	0	0	0	0	0	0	0	0	0	0	0	0	0	0	0	0	2	0	0	0
Verrucomicrobiota	Verrucomicrobiae	Verrucomicrobiales	Verrucomicrobiaceae	unclassified_Verrucomicrobiaceae	uncultured_Verrucomicrobia_bacterium	0	0	0	0	0	0	0	0	0	0	0	0	0	0	2	0	0	0	0	0	0	0	0	0	0	0	0	0	0	0	0	0	0	0	0	0	0	0	0	0	0	0	0	0
Verrucomicrobiota	unclassified_Verrucomicrobiota	unclassified_Verrucomicrobiota	unclassified_Verrucomicrobiota	unclassified_Verrucomicrobiota	unclassified_Verrucomicrobiota	0	0	0	0	0	4	0	0	0	0	0	0	0	0	0	0	0	0	0	0	0	0	0	0	0	0	0	0	0	0	0	0	0	0	0	0	0	0	0	0	0	0	0	0
unclassified_Bacteria	unclassified_Bacteria	unclassified_Bacteria	unclassified_Bacteria	unclassified_Bacteria	unclassified_Bacteria	93	35	16	16	42	9	405	26	27	5	2032	107	80	67	99	54	119	62	121	95	55	112	77	59	75	67	72	82	36	10	7	44	11	10	29	24	15	32	4	5	57	63	35	105
[truncated: 14 more columns]
