# Supplementary material for: Hydrogen-Rich Water Attenuates Diarrhea in Weaned Piglets via Oxidative Stress Alleviation
Source: Biology (Basel). 2025 Aug 5;14(8):997. doi: 10.3390/biology14080997 (PMC12383420; doi:10.3390/biology14080997)
Supplement: Supplementary file 1 [file biology-14-00997-s001.zip › Table S3 Liver metabolomics data.xlsx]

## Sheet: Sheet1
Index	Mode	Compounds	物质	Class I	物质一级分类	Class II	物质二级分类	Formula	Q1 (Da)	Molecular weight (Da)	RT (min)	Adduct	Mass error	Level	score	LC mode	CAS	PubChem CID	HMDB	Metlin	cpd_ID	C1	C2	C3	C4	C5	C6	H1	H2	H3	H4	H5	H6	QC01	QC02	QC03	kegg_map	H_vs_C_info.txtVIP	H_vs_C_info.txtP-value	H_vs_C_info.txtFold_Change	H_vs_C_info.txtLog2FC	H_vs_C_info.txtType
MW0169369	T3_positive	L-Lysine	L-赖氨酸	Amino acid and Its metabolites	氨基酸及其代谢物	Amino acids	氨基酸	C6H14N2O2	147.1125	146.1055	0.6661	[M+H]+	1.5493554699474998	1a	0.9922	rp	56-87-1	5962	HMDB0000182	5200	C00047	34373.83	30291.01	32711.29	42500.55	68880.7	34584.75	40091.37	50540.31	52116.19	46079.2	48589.35	41532.07	48488.23	48501.55	48681.14	ko00310,ko00470,ko00780,ko00970,ko01100,ko01210,ko01230,ko02010,ko04974	0.882717	0.377059	1.14632	0.197013	insig
MW0103512	T3_positive	Cytidine	胞苷	Nucleotide and Its metabolites	核苷酸及其代谢物	Nucleotide and Its metabolites	核苷酸及其代谢物	C9H13N3O5	244.0922	243.0855	0.84	[M+H]+	1.6382759849875599	1a	0.988	rp	65-46-3	6175	HMDB0000089	3376	C00475	36299.28	33877.77	31935.33	45482.1	47924.07	45533.52	42198.03	62028.66	50715.68	45266.78	27348.43	56158.7	45469.68	45196.53	43044.58	ko00240,ko01100,ko01232,ko02010	0.744087	0.247756	1.17699	0.235104	insig
MW0103660	T3_positive	S-adenosylmethionine	S-腺苷甲硫氨酸	Nucleotide and Its metabolites	核苷酸及其代谢物	Nucleotide and Its metabolites	核苷酸及其代谢物	C15H22N6O5S	399.1431	398.1372	0.8229	[M+H]+	2.86511558243774	1a	0.9809	rp	29908-03-0 | 17176-17-9 | 485-80-3 | 78548-84-2 | 91279-78-6	34755	HMDB0001185	3289	C00019	244955.63	276568.56	309503.64	319124.47	179235.32	259731.54	230987.65	233878.89	379212.8	271261.43	167694.11	137952.72	212699.22	215977.26	213007.42	ko00270,ko00330,ko01100,ko01230,ko01240,ko04122,ko05208	0.517451	0.50686	0.894198	-0.161333	insig
MW0107334	T3_positive	L-Histidine	L-组氨酸	Amino acid and Its metabolites	氨基酸及其代谢物	Amino acids	氨基酸	C6H9N3O2	156.076	155.0695	0.7716	[M+H]+	0.672520122506626	1a	0.9789	rp	71-00-1	6274	HMDB0000177	21	C00135	58997.6	65557.13	63585.21	43613.98	126003.99	62415.36	61851.63	51000.42	34538.29	31981.98	50846.32	36252.23	90273.09	90151.34	90239.47	ko00340,ko00410,ko00470,ko00970,ko01100,ko01230,ko02010,ko04974,ko05230	1.42995	0.0838701	0.634193	-0.657007	insig
MW0169991	T3_positive	Uridine	尿嘧啶核苷	Nucleotide and Its metabolites	核苷酸及其代谢物	Nucleotide and Its metabolites	核苷酸及其代谢物	C9H12N2O6	245.0764	244.0695	1.5474	[M+H]+	0.518102964974787	1a	0.9786	rp	58-96-8	6029	HMDB0000296	90	C00299	31241.39	28417.45	23332.7	32351.12	69728.61	58044.52	32169.43	70905.85	34059.66	44236.5	54673.04	82354.2	44411.8	43901.86	43980.14	ko00240,ko01100,ko01232,ko02010	0.82213	0.291716	1.30966	0.389191	insig
MEDP0401	T3_positive	5'-Deoxy-5'-(Methylthio) Adenosine	5-脱氧-5-甲硫腺苷	Nucleotide and Its metabolites	核苷酸及其代谢物	Nucleotide and Its metabolites	核苷酸及其代谢物	C11H15N5O3S	298.0876	297.0896	3.0501	[M+H]+	1.59458813499214	1a	0.9786	rp	2457-80-9	439176	HMDB0001173	3425	C00170	2657.88	2633.87	1076.21	3569.12	122456.87	1025.63	3514.23	3517.41	5414.4	1470.4	1963.36	169177.35	12079.28	15999.75	17754.0	ko00270,ko01100	0.15336	0.806741	1.38703	0.472	insig
MEDN0061	T3_positive	N-Phenylacetylglycine	N-苯基乙酰甘氨酸	Amino acid and Its metabolites	氨基酸及其代谢物	Amino acid derivatives	氨基酸衍生物	C10H11NO3	194.0803	193.0739	3.5427	[M+H]+	2.00118478751676	1a	0.9779	rp	500-98-1	68144	HMDB0000821	4237	C05598	21237.66	33472.81	45148.96	44046.91	52195.16	33225.55	38433.15	24738.86	37913.42	30339.98	72581.76	36905.99	38408.85	38847.8	38830.44	ko00360	0.020385	0.819297	1.05052	0.0711067	insig
MW0159913	T3_positive	Inosine	肌苷	Nucleotide and Its metabolites	核苷酸及其代谢物	Nucleotide and Its metabolites	核苷酸及其代谢物	C10H12N4O5	269.0879	268.0808	1.7604	[M+H]+	0.117914279940123	1a	0.9763	rp	58-63-9	135398641	HMDB0000195	-	C00294	809083.35	780520.62	722245.17	890850.84	1022415.41	892659.0	832249.11	1238513.74	1065787.88	1198105.35	1050544.62	978126.18	906538.33	913927.6	912014.74	ko00230,ko01100,ko01232,ko02010	1.58341	0.0208105	1.24338	0.314265	up
MW0193946	T3_positive	L-Tryptophan	L-色氨酸	Amino acid and Its metabolites	氨基酸及其代谢物	Amino acids	氨基酸	C11H12N2O2	205.0968	204.0899	2.4857	[M+H]+	1.6730449775082	1a	0.9759	rp	73-22-3	6305	HMDB0000929	5879	C00078	230542.81	177924.11	142828.71	235835.29	254890.33	227348.64	217210.36	377600.86	283085.16	293000.79	268853.01	244400.55	237836.29	238772.68	238041.0	ko00260,ko00380,ko00400,ko00970,ko01100,ko01210,ko01230,ko01240,ko04726,ko04974,ko04978,ko05143,ko05230	1.43543	0.0359641	1.32676	0.407909	up
MW0169955	T3_positive	Trigonelline	葫芦巴碱	CoEnzyme and vitamins	辅酶和维生素	CoEnzyme and vitamins	辅酶和维生素	C7H7NO2	138.0543	137.0477	0.8229	[M+H]+	1.6827606099667503	1a	0.9744	rp	535-83-1	5570	HMDB0000875	273	C01004	213070.18	152568.45	108432.76	108850.79	157345.58	179842.9	133785.88	350555.35	234061.23	116794.17	195156.4	156709.82	153568.68	152483.45	151113.76	-	0.768632	0.289125	1.29013	0.367517	insig
MW0160187	T3_positive	Maltotriose	麦芽三糖	Alcohol and amines	醇、胺类	Alcohols	醇类	C18H32O16	527.1564	504.16900000000004	0.8203	[M+Na]+	4.92970835393272	1a	0.9734	rp	9005-82-7 | 6401-81-6 | 133137-05-0 | 1109-28-0	192826	-	-	-	255470.21	427165.54	215267.64	450846.32	447847.7	275401.83	67736.19	87809.7	194692.71	89379.09	275316.61	184371.91	202480.2	201076.0	200978.63	-	1.79132	0.00598753	0.434028	-1.20414	down
MEDN0068	T3_positive	S-(5-Adenosy)-L-Homocysteine	S-（5-腺苷）-L-同型半胱氨酸	Nucleotide and Its metabolites	核苷酸及其代谢物	Nucleotide and Its metabolites	核苷酸及其代谢物	C14H20N6O5S	385.1287	384.1216	1.6711	[M+H]+	1.2523475899683898	1a	0.9702	rp	979-92-0	439155	HMDB0000939	296	C00021	413445.94	556936.42	431089.34	553897.02	573579.42	550910.94	466654.4	698754.04	651291.49	688227.96	839740.16	659366.05	527375.04	522818.33	527535.3	ko00270,ko01100,ko01230,ko01240,ko05208	1.45967	0.026332	1.30007	0.37859	up
MEDL02021	T3_positive	Sarcosine	肌氨酸	Amino acid and Its metabolites	氨基酸及其代谢物	Amino acids	氨基酸	C3H7NO2	90.0545	89.0477	0.8229	[M+H]+	1.29721873999955	1a	0.9691	rp	107-97-1	1088	HMDB0000271	51	C00213	46938.27	39824.0	29549.03	36875.03	49451.79	35152.24	20336.0	15787.63	17556.75	28221.98	56289.38	18180.17	31317.17	31745.79	31725.41	ko00260,ko00330,ko01100	1.45093	0.0924948	0.657604	-0.604709	insig
MW0103482	T3_positive	Adenylosuccinic acid	腺苷琥珀酸酯	Nucleotide and Its metabolites	核苷酸及其代谢物	Nucleotide and Its metabolites	核苷酸及其代谢物	C14H18N5O11P	464.0797	463.074	0.8914	[M+H]+	2.14850860587633	1a	0.9688	rp	19046-78-7	447145	HMDB0000536	-	C03794	300993.16	345639.44	200247.99	304476.97	169950.88	226017.44	275384.01	232299.82	293202.75	270510.89	361593.86	210250.38	204931.98	206042.07	204337.96	ko00230,ko00250,ko01100,ko01232,ko01240	0.347085	0.66213	1.06199	0.0867676	insig
MW0106767	T3_positive	gamma-Glutamylcysteine	γ-谷氨酰半胱氨酸	Amino acid and Its metabolites	氨基酸及其代谢物	Small Peptide	小肽	C8H14N2O5S	251.06900000000002	250.0623	0.8745	[M+H]+	1.97286878496072	1a	0.9673	rp	636-58-8	123938	HMDB0001049	5966	C00669	58341.54	91580.83	77016.56	63054.2	94860.23	107203.11	53736.15	35267.22	74789.09	61313.69	87875.01	45534.47	80512.75	79392.97	79045.68	ko00480,ko01100,ko01240,ko04216	1.22702	0.0726625	0.728607	-0.456788	insig
MEDN0428	T3_positive	N6-Succinyl Adenosine	N6-琥珀酰腺苷	Nucleotide and Its metabolites	核苷酸及其代谢物	Nucleotide and Its metabolites	核苷酸及其代谢物	C14H17N5O8	384.1149	383.1077	2.1143	[M+H]+	1.02566438997087	1a	0.9666	rp	4542-23-8	20849086	HMDB0000912	-	-	734971.26	1003727.95	580499.2	679114.54	459475.05	574474.11	502881.05	377573.44	680455.59	542283.08	912958.93	354381.54	729014.33	725330.26	729097.09	-	0.79891	0.359564	0.835892	-0.258612	insig
MW0169367	T3_positive	L-Proline	L-脯氨酸	Amino acid and Its metabolites	氨基酸及其代谢物	Amino acids	氨基酸	C5H9NO2	116.0701	115.0633	0.84	[M+H]+	1.06033100500724	1a	0.9649	rp	147-85-3	145742	HMDB0000162	29	C00148	223131.58	237760.37	185387.62	242768.16	315911.01	320532.37	228898.63	307627.16	253457.4	289792.03	331545.88	260419.24	252232.28	251762.14	252057.16	ko00330,ko00470,ko00970,ko01100,ko01230,ko02010,ko04974,ko04978,ko05230	0.713411	0.386392	1.09587	0.132077	insig
MW0103577	T3_positive	Guanosine	鸟苷	Nucleotide and Its metabolites	核苷酸及其代谢物	Nucleotide and Its metabolites	核苷酸及其代谢物	C10H13N5O5	284.099	283.0917	1.7781	[M+H]+	0.0473890399632637	1a	0.9644	rp	118-00-3 | 26578-09-6 | 197227-95-5 | 103654-69-9 | 103654-70-2 | 146849-94-7 | 197227-93-3 | 202933-46-8 | 244769-87-7 | 247226-75-1 | 250586-91-5 | 250586-97-1 | 30747-23-0	135398635	-	-	C00387	433008.97	565996.57	385049.3	569888.34	485017.52	551173.4	653414.18	967417.95	701241.76	1022920.39	624896.78	783169.9	608174.05	606809.34	610159.28	ko00230,ko01100,ko01232,ko02010	1.89225	0.00574918	1.58958	0.668647	up
MW0169374	T3_positive	Lactose	乳糖	Carbohydrates and Its metabolites	碳水化合物及其代谢物	Sugars	糖类	C12H22O11	365.1044	342.1162	0.8059	[M+Na]+	4.614322362641589	1a	0.9641	rp	5965-66-2	6134	HMDB0041627	-	C01970	183259.5	328931.5	130182.55	243365.98	209856.34	172149.9	43257.56	106590.71	140706.11	84175.08	222856.67	355874.36	122869.05	122934.75	119901.18	-	1.03641	0.362787	0.752091	-0.41102	insig
MW0159685	T3_positive	Glutathione	谷胱甘肽	Amino acid and Its metabolites	氨基酸及其代谢物	Amino acid derivatives	氨基酸衍生物	C10H17N3O6S	308.0911	307.0838	0.8745	[M+H]+	0.564635812452252	1a	0.9637	rp	70-18-8	124886	HMDB0000125	44	C00051	18954694.02	13907736.39	22141839.34	14675773.58	18801349.43	19956146.1	10316414.65	6243525.43	10416715.61	8497166.28	10881854.64	4051800.36	12519704.77	12521566.55	12601885.8	ko00270,ko00480,ko01100,ko01240,ko02010,ko04216,ko04918,ko04976,ko05208,ko05415	1.85898	0.000228404	0.464853	-1.10515	down
MW0054600	T3_positive	LPE(16:0/0:0)	LPE(16:0/0:0)	GP	甘油磷脂类	LPE	溶血磷脂酰乙醇胺	C21H44NO7P	454.2917	453.2855	6.9382	[M+H]+	3.3774939341552597	1a	0.9636	rp	53862-35-4	9547069	HMDB0011503	-	C04438	216286.55	268981.45	218944.37	331900.92	320493.33	250794.76	306325.85	293254.11	272285.18	321857.8	372775.03	478816.55	327536.75	321474.03	322681.16	ko00564	1.1626	0.0805693	1.27244	0.347592	insig
MEDP0637	T3_positive	Phe-Pro	L-苯丙氨酸-L-脯氨酸	Amino acid and Its metabolites	氨基酸及其代谢物	Amino acids	氨基酸	C14H18N2O3	263.1384	262.1317	3.0152	[M+H]+	4.190457112542839	1a	0.9631	rp	7669-65-0	7020642	HMDB0011177	-	-	10485.01	14082.58	21532.31	21245.44	8324.65	11502.09	7919.23	16898.62	45044.32	14323.69	23805.68	29935.18	15522.53	15672.81	15949.12	-	0.847528	0.194141	1.58224	0.661964	insig
FDATN01488	T3_positive	L-Glutamic acid	L-谷氨酸	Amino acid and Its metabolites	氨基酸及其代谢物	Amino acids	氨基酸	C5H9NO4	130.0495	147.0532	0.8229	[M+H-H2O]+	1.10342651503004	1a	0.9619	rp	56-86-0	33032	HMDB0000148	-	C00025	687916.88	1042135.7	1040579.66	777646.58	982626.44	928027.45	771763.43	555491.24	754453.32	591326.14	929525.31	638546.72	872668.89	873012.91	874210.31	ko00220,ko00250,ko00330,ko00340,ko00430,ko00470,ko00480,ko00524,ko00630,ko00650,ko00860,ko00910,ko00970,ko01100,ko01200,ko01210,ko01230,ko01240,ko02010,ko04068,ko04072,ko04080,ko04216,ko04540,ko04713,ko04720,ko04721,ko04723,ko04724,ko04727,ko04730,ko04742,ko04964,ko04974,ko05014,ko05016,ko05017,ko05022,ko05030,ko05031,ko05033,ko05034,ko05230	1.45498	0.0336263	0.776911	-0.364178	down
MW0108213	T3_positive	Methionine	蛋氨酸	Amino acid and Its metabolites	氨基酸及其代谢物	Amino acids	氨基酸	C5H11NO2S	150.0576	149.05100000000002	1.3913	[M+H]+	1.54583086747095	1a	0.9619	rp	63-68-3	6137	HMDB0000696	5664	C00073	46988.18	48552.58	42132.32	99226.56	45190.33	61596.02	46408.18	99100.22	75739.8	103032.41	80396.45	109907.07	83417.86	82611.95	89522.95	ko00270,ko00470,ko00970,ko01100,ko01210,ko01230,ko01240,ko01523,ko04974,ko04978,ko05230	1.33721	0.0534667	1.49725	0.582316	insig
MEDP1610	T3_positive	Proline betaine	水苏碱	Amino acid and Its metabolites	氨基酸及其代谢物	Amino acid derivatives	氨基酸衍生物	C7H13NO2	144.1012	143.0946	0.8572	[M+H]+	2.01490857499209	1a	0.9608	rp	471-87-4	115244	HMDB0004827	7089	C10172	241816.02	221144.49	146532.31	135431.27	111415.96	200805.68	188517.39	281052.5	217265.44	211013.03	155438.71	135016.51	185935.15	187218.88	185530.22	-	0.652638	0.482746	1.12407	0.168729	insig
MW0126012	T3_positive	Oxypurinol	奥昔嘌醇	Nucleotide and Its metabolites	核苷酸及其代谢物	Nucleotide and Its metabolites	核苷酸及其代谢物	C5H4N4O2	153.0403	152.0334	1.5299	[M+H]+	1.77305145498963	1a	0.9592	rp	2465-59-0 | 184764-63-4 | 187486-05-1 | 187486-06-2	135398752	HMDB0000786	-	C07599	341702.83	411433.48	448759.9	521965.43	77047.32	497136.87	468227.67	662670.93	544158.73	615358.18	365980.31	573955.5	425036.13	424282.09	423444.99	-	1.06141	0.084049	1.40569	0.491284	insig
MW0169549	T3_positive	Niacinamide	烟酰胺	Alcohol and amines	醇、胺类	Amines	胺类	C6H6N2O	123.0554	122.04799999999999	1.7604	[M+H]+	0.390882687497651	1a	0.9590000000000001	rp	98-92-0	936	HMDB0001406	1497	C00153	2277974.44	2426656.25	2431095.97	2727786.47	2654670.6	2454736.46	2099961.65	3763082.18	2454919.93	3491737.77	3243050.87	2976021.53	2760991.36	2779942.07	2764947.23	ko00760,ko01100,ko01240,ko04977	1.18071	0.107052	1.20409	0.267946	insig
MEDP2062	T3_positive	Phosphorylcholine	磷酸胆碱	GP	甘油磷脂类	LPC	溶血磷脂酰胆碱	C5H14NO4P	184.07299999999998	183.06599999999997	0.8229	[M+]+	1.20439055507404	1a	0.9579	rp	645-84-1	135437	-	-	C00157	670359.49	1194022.62	829408.63	754829.18	703248.4	1192640.22	800260.11	391725.07	655425.08	750635.51	336261.94	479546.6	826228.61	826502.66	818141.65	ko00564,ko00590,ko00591,ko00592,ko01100,ko04723,ko05231	1.42136	0.029666	0.638759	-0.646656	down
MW0007319	T3_positive	Hippuric acid	马尿酸	Organic acid and Its derivatives	有机酸及其衍生物	Organic acid and Its derivatives	有机酸及其衍生物	C9H9NO3	180.0644	179.0582	3.2587	[M+H]+	4.32414317749874	1a	0.9575	rp	495-69-2	464	HMDB0000714	1301	C01586	6396.1	11822.9	4462.88	5169.67	2886.93	4071.27	5257.53	1590.54	787.83	5579.03	9219.64	4280.32	5248.19	5250.16	5194.1	-	0.788839	0.46946	0.767454	-0.381847	insig
MW0150045	T3_positive	Glu-Leu	谷氨酸-亮氨酸	Amino acid and Its metabolites	氨基酸及其代谢物	Small Peptide	小肽	C11H20N2O5	261.1443	260.1372	2.6165	[M+H]+	0.634640102532558	1a	0.9575	rp	5969-52-8	9813855	HMDB0028823	44684	-	34654.68	38053.24	20841.03	40041.15	115804.76	55310.09	37846.41	88610.04	60990.18	69779.06	78220.54	97149.61	65707.88	65650.42	65925.49	-	1.06009	0.224294	1.41972	0.505607	insig
MEDL02151	T3_positive	3'-Adenylic acid	3'-腺嘌呤核苷酸	Nucleotide and Its metabolites	核苷酸及其代谢物	Nucleotide and Its metabolites	核苷酸及其代谢物	C10H14N5O7P	348.0702	347.0631	0.8744	[M+H]+	0.9537032249795631	1a	0.9570000000000001	rp	84-21-9	41211	HMDB0003540	-	C01367	3687564.71	4224989.2	4066668.61	3057837.46	2577610.09	3377264.42	3773188.63	2089560.55	3514270.29	4116037.97	3594760.3	2571531.52	3212471.88	3213563.5	3197744.29	ko00230,ko01100	0.382708	0.597384	0.936519	-0.0946196	insig
MW0168837	T3_positive	Betaine	甜菜碱	Others	其他	Others	其他	C5H11NO2	118.0861	117.079	0.8229	[M+H]+	0.313926927510977	1a	0.9563	rp	107-43-7	247	HMDB0000043	-	C00719	1645620.89	1318178.07	1497340.99	1208670.65	1394327.87	1617753.01	2644772.6	1410306.25	1236479.59	1688774.46	2673208.63	1462900.6	1656137.38	1655890.84	1664973.16	ko00260,ko01100,ko02010	0.929366	0.18731	1.28042	0.356614	insig
MEDP0577	T3_positive	Carnitine isoC4:0	异丁酰肉碱	FA	脂肪酰类	CAR	酰基肉碱	C11H21NO4	232.1541	231.1471	2.2386	[M+H]+	0.5510865024405122	1a	0.9546	rp	25518-49-4	10177002	HMDB0000736	-	-	34423.34	13424.58	75672.68	23814.87	42759.35	35344.71	36748.01	18275.85	12568.94	63658.67	25434.26	14524.86	32794.13	32749.11	32437.57	-	0.509782	0.459247	0.759452	-0.396969	insig
MW0054524	T3_positive	LPC(16:0/0:0)	LPC(16:0/0:0)	GP	甘油磷脂类	LPC	溶血磷脂酰胆碱	C24H50NO7P	478.3271	495.3325	6.9729	[M+H-H2O]+	5.470656003386839	1a	0.9546	rp	17364-16-8	460602	HMDB0010382	-	C00157	61528.52	69202.6	45942.54	64258.26	54982.79	56563.46	61559.98	70476.1	57027.5	71284.49	69901.5	73650.49	62199.37	61356.36	61309.22	ko00564,ko00590,ko00591,ko00592,ko01100,ko04723,ko05231	1.15102	0.0727456	1.14589	0.196464	insig
MEDP0125	T3_positive	Choline	胆碱	Tryptamines,Cholines,Pigments	色胺、胆碱、色素	Cholines	胆碱类	C5H14NO+	104.1068	104.1075	0.7888	[M+]+	0.738199699981124	1a	0.9539	rp	62-49-7	305	HMDB0000097	56	C00114	539572.43	527119.04	552843.99	841503.1	628931.39	765117.18	806564.13	1452604.61	950452.91	1047733.89	918416.27	1306026.28	853039.06	850531.72	851107.17	ko00260,ko00564,ko01100,ko02010,ko04725,ko04976,ko05231	1.85766	0.00564687	1.68136	0.749631	up
MEDN0305	T3_positive	Creatine	肌酸	Organic acid and Its derivatives	有机酸及其衍生物	Organic acid and Its derivatives	有机酸及其衍生物	C4H9N3O2	132.0763	131.0695	0.8229	[M+H]+	1.2053358825170302	1a	0.9534	rp	57-00-1	586	HMDB0000064	7	C00300	2001863.51	1809665.61	943051.71	1300696.26	1635499.94	969862.43	453659.29	517611.68	482715.68	1008794.68	2135778.31	486528.96	954998.85	944392.0	954594.74	ko00260,ko00330,ko01100	1.41543	0.102091	0.587149	-0.768201	insig
MEDN0006	T3_positive	L-Tyrosine	L-酪氨酸	Amino acid and Its metabolites	氨基酸及其代谢物	Amino acids	氨基酸	C9H11NO3	182.081	181.0739	1.4783	[M+H]+	0.45116158752023205	1a	0.9514	rp	60-18-4	6057	HMDB0000158	34	C00082	336732.29	350441.66	236750.63	500458.88	364291.07	402523.7	301121.3	493818.05	431402.0	464786.0	442743.58	384616.18	395091.69	392688.3	395147.75	ko00130,ko00350,ko00360,ko00400,ko00730,ko00970,ko01100,ko01210,ko01230,ko01240,ko04728,ko04916,ko04917,ko04974,ko05012,ko05030,ko05031,ko05034,ko05230	0.831297	0.254514	1.14937	0.200837	insig
MW0169988	T3_positive	Uracil	尿嘧啶	Nucleotide and Its metabolites	核苷酸及其代谢物	Nucleotide and Its metabolites	核苷酸及其代谢物	C4H4N2O2	113.0343	112.0273	1.5474	[M+H]+	0.428242772478882	1a	0.9511	rp	66-22-8	1174	HMDB0000300	258	C00106	114253.73	103181.83	85073.1	118567.69	259889.79	202216.09	118207.03	261220.68	129818.67	168336.94	208874.26	275601.01	160623.42	159539.33	159565.26	ko00240,ko00410,ko00770,ko01100,ko01232	0.890073	0.259513	1.31576	0.3959	insig
MW0063745	T3_positive	Taurochenodeoxycholic acid	牛磺鹅去氧胆酸	Bile acids	胆汁酸	Bile acids	胆汁酸	C26H45NO6S	517.328	499.2968	6.275	[M+NH4]+	7.95772370526866	1a	0.9511	rp	516-35-8	387316	HMDB0000949	5897	C05465	47679.59	45414.96	9903.49	29702.23	11959.75	27350.43	42932.02	30766.92	10896.73	22417.12	21731.13	6814.49	25893.53	26854.01	26970.42	ko00120,ko04976,ko04979	0.456562	0.489294	0.788082	-0.343582	insig
MW0109211	T3_positive	Phenylalanylphenylalanine	L-苯丙氨酸-L-苯丙氨酸	Amino acid and Its metabolites	氨基酸及其代谢物	Small Peptide	小肽	C18H20N2O3	313.1532	312.1474	3.5139	[M+H]+	0.498256082579474	1a	0.951	rp	201023-39-4	65104	HMDB0013302	-	-	4045.04	3717.81	6376.62	3230.82	5452.63	4461.76	3334.33	1946.99	5303.01	4949.42	4098.94	5187.14	3498.62	3502.61	3424.36	-	0.43043	0.579344	0.909662	-0.136598	insig
MEDP1058	T3_positive	Tauroursodeoxycholic acid	牛磺熊去氧胆酸	Bile acids	胆汁酸	Bile acids	胆汁酸	C26H45NO6S	464.2817	499.2968	6.275	[M+H-2H2O]+	2.58922994323416	1a	0.951	rp	14605-22-2	9848818	HMDB0000896	-	-	1700140.91	1574222.98	427487.56	1311471.95	504471.17	965063.29	1733592.55	1361762.79	483400.77	828332.75	908001.98	386769.8	1006627.52	1011935.8	1016177.32	-	0.30926	0.678437	0.879529	-0.185197	insig
MW0104770	T3_positive	2-Hydroxycinnamic acid	2-羟基肉桂酸	Benzene and substituted derivatives	苯及其衍生物	Phenolic acids	酚酸类	C9H8O3	165.0544	164.0473	1.4783	[M+H]+	0.139224975015395	1a	0.9505	rp	614-60-8	637540	HMDB0002641	6727	C01772	252843.73	248659.42	178005.73	357806.67	270980.49	269938.94	212010.63	354605.73	302342.92	328348.88	321658.42	288002.2	273237.7	271235.11	273297.65	ko00360,ko01100	0.818272	0.247153	1.14493	0.19526	insig
MW0063578	T3_positive	2-(((R)-2,3-Dihydroxypropyl)phosphoryloxy)-N,N,N-trimethylethanaminium	甘油-3-磷酸胆碱	GP	甘油磷脂类	PC	磷脂酰胆碱	C8H21NO6P+	258.1102	258.1106	0.8229	[M+H]+	0.7440562025351479	1a	0.9499	rp	28319-77-9	439285	HMDB0000086	-	C00670	1860545.11	1198615.93	2670367.91	3179449.03	2173892.03	1677033.52	4021073.81	3194476.17	5198575.14	5630889.11	2971846.15	3271556.24	3969312.94	3974635.43	3934558.32	ko00564,ko00565,ko05231	1.79548	0.0070113	1.9035	0.928651	up
MEDTN00621	T3_positive	gamma-Glutamylglutamine	γ-L-谷氨酸-L-谷氨酰胺	Amino acid and Its metabolites	氨基酸及其代谢物	Small Peptide	小肽	C10H17N3O6	276.1184	275.1117	0.8371	[M+]+	5.746793212466629	1a	0.9491	rp	10148-81-9	150914	HMDB0011738	-	C05283	48447.18	91287.7	69741.22	51711.49	137994.44	98661.16	50918.86	42596.1	61394.64	52512.14	112167.72	58043.57	78346.98	79155.34	77937.58	-	0.861811	0.271549	0.758538	-0.398706	insig
MW0124723	T3_positive	Lumichrome	荧光色	Heterocyclic compounds	杂环化合物	Heterocyclic compounds	杂环化合物	C12H10N4O2	243.0871	242.0804	4.3012	[M+H]+	2.4700355849915896	1a	0.9485	rp	1086-80-2	5326566	-	-	C01727	185211.84	239015.88	129568.38	158841.89	170674.77	184433.16	156751.65	282793.69	228078.83	289629.43	198124.61	213522.17	202443.23	201645.0	202434.99	ko00740	1.27352	0.0807904	1.28205	0.358449	insig
MEDN0844	T3_positive	Stachyose	水苏糖	Carbohydrates and Its metabolites	碳水化合物及其代谢物	Sugars	糖类	C24H42O21	689.2088	666.2219	0.8216	[M+Na]+	3.45955860077618	1a	0.9479	rp	470-55-3	439531	HMDB0003553	6951	C01613	74247.86	148161.09	90120.58	150614.87	240012.2	124733.84	17313.44	8285.99	55531.44	19180.72	68756.76	51888.64	75494.76	72080.0	75785.4	ko00052,ko01100	1.86919	0.00643488	0.266892	-1.90567	down
MW0110455	T3_positive	Val-val	缬氨酸-缬氨酸	Amino acid and Its metabolites	氨基酸及其代谢物	Small Peptide	小肽	C10H20N2O3	217.1542	216.1474	1.7869	[M+H]+	2.5924881949634906	1a	0.9474	rp	3918-94-3	107475	HMDB0029140	23988	-	8108.89	8840.37	8544.25	5857.23	2954.86	6144.05	5513.38	3912.03	9733.97	5434.27	5497.98	7238.15	6600.82	6597.57	6672.87	-	0.205287	0.681403	0.92287	-0.1158	insig
MW0152613	T3_positive	Leu-Leu	L-亮氨酰-L-亮氨酸	Amino acid and Its metabolites	氨基酸及其代谢物	Small Peptide	小肽	C12H24N2O3	245.1856	244.1787	2.9343	[M+H]+	3.50747114751471	1a	0.9472	rp	3303-31-9	76807	-	23804	-	27135.96	35481.64	25513.19	34446.09	33554.63	18278.67	14193.65	16971.76	29580.31	17249.19	25627.6	24731.4	17110.54	17656.38	17895.43	-	1.33974	0.0641812	0.735931	-0.442357	insig
MEDP1080	T3_positive	Gly-Trp	甘氨酰-色氨酸	Amino acid and Its metabolites	氨基酸及其代谢物	Small Peptide	小肽	C13H15N3O3	262.1181	261.1113	2.7148	[M+H]+	1.84093193254853	1a	0.9454	rp	2390-74-1	92181	HMDB0028852	`	-	6636.46	5566.96	3902.58	7393.34	6520.21	5118.66	3600.39	7825.15	8524.42	7172.92	7251.82	7878.29	5820.38	5741.09	5816.39	-	0.713768	0.210966	1.20248	0.266013	insig
MW0159863	T3_positive	Hypoxanthine	次黄嘌呤	Nucleotide and Its metabolites	核苷酸及其代谢物	Nucleotide and Its metabolites	核苷酸及其代谢物	C5H4N4O	137.046	136.0385	1.7604	[M+H]+	0.4366139525302511	1a	0.9453	rp	68-94-0	790	HMDB0000157	83	C00262	4636015.55	4399719.36	4127197.18	4598767.08	5635097.51	4837228.36	4800357.01	7000790.21	5667898.21	6567369.48	5896464.54	5544359.94	5054541.35	5078071.62	5054906.01	ko00230,ko01100,ko01232	1.71187	0.0120706	1.25654	0.329459	up
MW0053750	T3_positive	Glycochenodeoxycholic acid	甘氨鹅脱氧胆酸	Bile acids	胆汁酸	Bile acids	胆汁酸	C26H43NO5	450.3196	449.3141	6.1199	[M+H]+	6.43218141303711	1a	0.9444	rp	640-79-9	12544	HMDB0000637	-	C05466	360723.31	515080.5	276138.95	459100.06	296503.22	268149.49	383472.99	519501.28	334342.53	377498.88	615277.61	401136.72	362718.81	363543.82	361550.47	ko00120,ko04976,ko04979	0.81147	0.238726	1.20937	0.274261	insig
MW0103469	T3_positive	Adenosine-5'-diphosphate	二磷酸腺苷	Nucleotide and Its metabolites	核苷酸及其代谢物	Nucleotide and Its metabolites	核苷酸及其代谢物	C10H15N5O10P2	428.0354	427.0294	1.426	[M+H]+	0.726539654084618	1a	0.9440000000000001	rp	58-64-0	6022	HMDB0001341	6175	C00008	36463.12	47685.43	52131.21	47958.26	45220.51	53012.2	54920.64	67100.61	68050.26	74290.47	53087.75	72838.3	67571.38	65724.39	67680.09	ko00190,ko00230,ko01100,ko01232,ko01240,ko04068,ko04080,ko04142,ko04152,ko04611,ko04714,ko04742,ko04924,ko05012,ko05014,ko05022	1.87205	0.00298855	1.38169	0.466438	up
MW0053757	T3_positive	Glycolithocholic acid	甘氨石胆酸	Bile acids	胆汁酸	Bile acids	胆汁酸	C26H43NO4	416.3145	433.3192	6.8171	[M+H-H2O]+	4.81707894719373	1a	0.9438	rp	474-74-8	115245	HMDB0000698	5666	C15557	12620.55	249718.71	119340.65	217419.07	144128.35	201773.23	132387.82	4631.62	41046.58	78202.08	228520.24	64930.13	133723.07	133008.92	133737.71	-	0.778498	0.197014	0.581712	-0.781622	insig
MEDP0664	T3_positive	Tyrosine methylester	L-酪氨酸甲酯	Amino acid and Its metabolites	氨基酸及其代谢物	Amino acid derivatives	氨基酸衍生物	C10H13NO3	196.0965	195.0895	2.1675	[M+H]+	0.36989897495232105	1a	0.9432	rp	1080-06-4	70652	HMDB0029217	-	C03404	9120.0	8492.99	9403.07	12189.6	9325.47	10158.23	7172.29	12822.33	15173.72	15416.08	10063.36	13973.77	13571.01	13464.66	13479.92	-	1.12104	0.106754	1.27147	0.346493	insig
pme3174	T3_positive	Cytidine-5'-monophosphate	胞苷-5'-单磷酸	Nucleotide and Its metabolites	核苷酸及其代谢物	Nucleotide and Its metabolites	核苷酸及其代谢物	C9H14N3O8P	324.0583	323.0519	1.3567	[M+]+	0.747542599981443	1a	0.9429	rp	63-37-6	6131	HMDB0000095	-	C00055	12306.65	13938.83	12093.3	14306.87	11144.8	16763.47	11283.16	10863.06	14333.04	13070.63	11099.07	12197.75	15315.26	15125.98	15313.87	ko00240,ko01100,ko01232	0.82158	0.228679	0.904322	-0.145091	insig
MW0169387	T3_positive	L-Carnitine	左旋肉碱	Amino acid and Its metabolites	氨基酸及其代谢物	Amino acids	氨基酸	C7H15NO3	162.1119	161.1052	0.8059	[M+H]+	1.107442542434	1a	0.9419	rp	541-15-1	10917	HMDB0000062	52	C00318	217953.17	219227.51	452845.5	298995.43	337148.53	330337.44	192349.0	220564.17	225409.33	245523.16	275019.59	221717.93	253277.18	253493.99	250974.3	ko04714,ko04976,ko05415	1.23939	0.0790021	0.743645	-0.427313	insig
MW0103045	T3_positive	Ursocholic acid	熊果胆酸	Bile acids	胆汁酸	Bile acids	胆汁酸	C24H40O5	409.2932	408.2876	5.8583	[M+H]+	3.1908887628712796	1a	0.9414	rp	2955-27-3	122340	HMDB0000917	5871	C17644	3152.81	29555.36	3351.5	1324.9	31012.51	12131.81	168.6	1901.37	513.28	759.63	37735.8	2004.92	13188.5	13033.49	13025.91	-	1.15203	0.467594	0.535008	-0.902368	insig
FDATN01492	T3_positive	DL-Methionine	DL-甲硫氨酸	Amino acid and Its metabolites	氨基酸及其代谢物	Amino acids	氨基酸	C5H11NO2S	150.0576	149.05100000000002	0.8914	[M+H]+	2.04385896743986	1a	0.9412	rp	59-51-8 | 26062-47-5 | 7005-18-7 | 33807-07-7	876	HMDB0033951	-	C01733	44073.24	42138.35	32209.6	63674.32	45781.48	38329.98	45863.51	80682.79	58802.09	57667.8	43596.13	60281.17	53191.14	52621.99	52597.02	-	1.2385	0.0822191	1.3031	0.381944	insig
MEDP0513	T3_positive	Palmitic amide	十六碳酰胺	FA	脂肪酰类	Others	其他	C16H33NO	256.2631	255.2562	7.9718	[M+H]+	0.905345025046245	1a	0.9412	rp	629-54-9	69421	HMDB0012273	-	-	180059.47	109967.68	102623.53	216429.05	70849.46	123351.1	156994.77	251773.27	77864.49	192388.4	208772.06	282409.8	60676.55	60189.57	60019.89	-	0.932264	0.130758	1.45678	0.542783	insig
MW0103626	T3_positive	Nicotinamide-Adenine-Dinucleotide	烟酰胺-腺嘌呤-二核苷酸	Nucleotide and Its metabolites	核苷酸及其代谢物	Nucleotide and Its metabolites	核苷酸及其代谢物	C21H28N7O14P2+	664.1153	664.1169	1.426	[M+H]+	0.0989416967912596	1a	0.9401	rp	53-84-9 | 151411-04-0 | 121053-11-0 | 65085-09-8 | 865-05-4	5893	HMDB0000902	-	C00003	721278.98	1008571.83	868159.31	752243.83	993229.04	1318924.45	1034551.07	1122967.73	1470498.08	1033586.62	801241.54	952334.21	1052372.49	1042961.2	1043263.83	ko00190,ko00730,ko00760,ko00983,ko01100,ko01240,ko04152,ko04211,ko04925,ko04936,ko04977,ko05208	0.819328	0.349959	1.13294	0.180074	insig
MW0168692	T3_positive	Adenosine	腺苷	Nucleotide and Its metabolites	核苷酸及其代谢物	Nucleotide and Its metabolites	核苷酸及其代谢物	C10H13N5O4	250.0936	267.0968	2.3274	[M+H-H2O]+	1.1319905550522	1a	0.9397	rp	58-61-7	60961	HMDB0000050	86	C00212	127432.8	162293.44	117356.6	140794.38	179096.76	218214.34	143188.14	266447.88	180243.64	221722.46	171244.08	172336.27	166128.33	164920.55	165896.12	ko00230,ko01100,ko01232,ko02010,ko04022,ko04024,ko04071,ko04080,ko04270,ko04923,ko04924,ko05012,ko05032,ko05034	1.10949	0.170002	1.22217	0.289447	insig
MEDP1003	T3_positive	1-Hydroxylamino-2-phenylethane	1-羟基氨基-2-苯基乙烷	Benzene and substituted derivatives	苯及其衍生物	Benzene and substituted derivatives	苯及其衍生物	C8H11NO	120.081	137.0841	2.0613	[M+H-H2O]+	0.201027122486153	1a	0.9382	rp	3217-93-4	165091	HMDB0001065	-	-	1024660.48	785784.61	791624.26	1199136.27	1045508.78	918983.91	809607.96	1516412.1	1365577.5	1411296.65	1117274.48	1398910.08	1133296.24	1132792.28	1145063.14	-	1.38277	0.0379141	1.32145	0.402121	up
MW0114814	T3_positive	Melezitose	松三糖	Carbohydrates and Its metabolites	碳水化合物及其代谢物	Sugars	糖类	C18H32O16	543.1165	504.16900000000004	0.7184	[M+K]+	3.59851104984675	1a	0.938	rp	597-12-6	92817	HMDB0011730	-	C08243	10090.67	5628.71	8742.69	11552.71	8141.46	8034.04	6592.64	47200.98	9709.46	13636.15	7123.19	10625.62	7784.22	7585.82	7545.37	-	0.860907	0.316295	1.81812	0.862445	insig
MEDP0827	T3_positive	Isophorone	异佛尔酮	Aldehyde,Ketones,Esters	醛、酮、酯类	Ketones	酮类	C9H14O	139.1115	138.1045	5.5611	[M+H]+	0.6217534599528559	1a	0.9372	rp	78-59-1	6544	HMDB0031195	-	C14743	256354.37	261529.75	273196.83	244703.33	247854.13	280345.69	282573.86	306655.59	292217.18	276012.06	282326.42	269257.78	254991.15	251704.74	254820.3	-	1.71189	0.0116417	1.09275	0.127963	up
MW0103471	T3_positive	ADP-ribose	ADP-核糖	Nucleotide and Its metabolites	核苷酸及其代谢物	Nucleotide and Its metabolites	核苷酸及其代谢物	C15H23N5O14P2	560.0773	559.0717	0.8229	[M+H]+	0.7158757334965129	1a	0.9318	rp	20762-30-5	192	HMDB0001178	6059	C00301	5766.67	6767.75	5968.52	10756.28	5906.84	12362.62	17580.52	5733.07	10663.5	17419.76	9335.12	7940.94	13236.01	13342.85	13346.4	ko00230,ko01100	1.01409	0.171099	1.44487	0.530943	insig
MW0106578	T3_positive	Ectoine	四氢嘧啶	Organic acid and Its derivatives	有机酸及其衍生物	Organic acid and Its derivatives	有机酸及其衍生物	C6H10N2O2	143.0808	142.0742	0.84	[M+H]+	1.2497522074284	1a	0.9313	rp	96702-03-3	126041	-	43384	C06231	16639.16	79480.59	14532.63	41357.78	73219.6	66625.06	13042.3	20817.11	15580.3	32165.38	79240.44	12449.09	33322.13	32582.54	33378.78	ko00260,ko01100	0.90902	0.238098	0.59377	-0.752024	insig
MW0169004	T3_positive	Cytosine	胞嘧啶	Nucleotide and Its metabolites	核苷酸及其代谢物	Nucleotide and Its metabolites	核苷酸及其代谢物	C4H5N3O	112.0502	111.0433	1.426	[M+H]+	0.885323247494796	1a	0.9307	rp	71-30-7	597	HMDB0000630	283	C00380	88167.65	71148.96	64271.37	75255.24	49676.08	95463.69	67697.32	157723.91	77060.69	94768.39	69962.25	135663.56	71642.62	71252.31	71799.65	ko00240,ko01100,ko01232	1.07021	0.15976	1.35788	0.441357	insig
MEDP0594	T3_positive	Dihydroactinidiolide	二氢猕猴桃内酯	Aldehyde,Ketones,Esters	醛、酮、酯类	Esters	酯类	C11H16O2	181.1217	180.115	6.0156	[M+H]+	1.78196730502123	1a	0.9307	rp	15356-74-8	27209	HMDB0035240	-	-	31662.15	33072.86	24219.52	40949.79	30502.77	54931.65	35567.39	32163.04	28604.19	53120.04	35170.98	24791.81	37494.57	37730.96	36741.22	-	0.0199577	0.871534	0.972502	-0.0402262	insig
MW0049216	T3_positive	Deoxycholic acid	脱氧胆酸	Bile acids	胆汁酸	Bile acids	胆汁酸	C24H40O4	357.2777	392.2927	6.6966	[M+H-2H2O]+	2.52033137257968	1a	0.9302	rp	83-44-3	222528	HMDB0000626	265	C04483	1342.0	126629.28	4214.47	2666.88	92048.3	26070.68	2302.39	11307.86	2622.34	2329.73	250653.89	1685.67	44790.84	45210.77	44991.86	ko04976	0.492144	0.950567	1.07088	0.0987949	insig
MW0103589	T3_positive	Guanosine-5'-diphosphate	鸟苷-5'-二磷酸	Nucleotide and Its metabolites	核苷酸及其代谢物	Nucleotide and Its metabolites	核苷酸及其代谢物	C10H15N5O11P2	444.0137	443.0243	0.9254	[M+H]+	3.68397224701545	1a	0.9255	rp	146-91-8 | 157420-46-7 | 105184-12-1 | 105184-46-1	135398619	HMDB0001201	-	C00035	11632.88	12745.07	24153.03	8991.73	7471.75	8285.08	6047.19	6012.83	2890.65	753.58	2611.78	5155.54	4064.14	3804.59	3863.65	ko00230,ko01100,ko01232,ko04014,ko04015,ko04140,ko04144	1.74746	0.0201733	0.320302	-1.6425	down
MW0168490	T3_positive	2'-Deoxyadenosine-5'-monophosphate	2'-脱氧腺苷-5'-一磷酸	Nucleotide and Its metabolites	核苷酸及其代谢物	Nucleotide and Its metabolites	核苷酸及其代谢物	C10H14N5O6P	332.0747	331.0682	1.4965	[M+H]+	1.42305365997686	1a	0.9245	rp	653-63-4	12599	HMDB0000905	3461	C00360	9347.64	13883.79	17697.77	12892.61	7317.09	16477.1	6966.67	1921.96	9264.51	13984.65	3951.2	10575.71	10304.39	10271.61	10315.85	ko00230,ko01100,ko01232	1.18498	0.0609457	0.601225	-0.734022	insig
MEDN1024	T3_positive	Piperidine acid	哌啶酸	Organic acid and Its derivatives	有机酸及其衍生物	Organic acid and Its derivatives	有机酸及其衍生物	C6H11NO2	130.0858	129.079	0.6806	[M+H]+	0.500255545006212	1a	0.9243	rp	1723-00-8	439227	HMDB0005960	-	-	41407.8	37760.34	37549.16	53034.53	83122.68	46888.02	46674.2	62320.47	64874.08	49787.06	56644.19	55611.26	60261.69	59903.1	59955.15	-	0.733763	0.456326	1.12059	0.16426	insig
MEDP1589	T3_positive	Theonylleucine	异亮氨酸-色氨酸	Amino acid and Its metabolites	氨基酸及其代谢物	Small Peptide	小肽	C10H20N2O4	233.1489	232.1423	1.5126	[M+H]+	0.8169196375007459	1a	0.9239	rp	50299-12-2	7021827	HMDB0029065	-	-	44302.73	49216.52	30623.18	30552.87	13913.21	29576.81	33164.91	67594.06	44187.38	27991.34	32281.81	36405.86	27919.4	27468.46	28904.59	-	0.716959	0.374996	1.21919	0.285922	insig
MEDL00638	T3_positive	Taurocholic acid	牛磺胆酸	Bile acids	胆汁酸	Bile acids	胆汁酸	C26H45NO7S	498.2863	515.2917	5.1091	[M+H-H2O]+	3.0484193400834703	1a	0.9237	rp	81-24-3	6675	HMDB0000036	5104	C05122	129454.94	203634.91	127027.26	66055.86	116675.33	150046.68	241337.48	108274.1	239887.68	261920.34	129797.2	42315.24	150298.89	151490.22	151455.96	ko00120,ko00430,ko01100,ko04976,ko04979	0.422148	0.377283	1.29088	0.368355	insig
MW0107563	T3_positive	Ile-Gln	L-异亮氨酸-L-谷氨酰胺	Amino acid and Its metabolites	氨基酸及其代谢物	Small Peptide	小肽	C11H21N3O4	260.16	259.1532	1.4783	[M+H]+	0.38892543486213105	1a	0.9221	rp	59652-60-7	7020102	HMDB0028905	23932	-	24223.11	26848.21	20166.19	26770.69	21855.39	16567.16	18886.09	19991.72	34376.9	20989.9	20552.8	30050.3	20451.1	20463.54	20529.99	-	0.171504	0.662297	1.06169	0.086368	insig
MW0003649	T3_positive	3,4-Dimethylbenzoic acid	3,4-二甲基苯甲酸	Benzene and substituted derivatives	苯及其衍生物	Benzene and substituted derivatives	苯及其衍生物	C9H10O2	151.0746	150.0681	5.5261	[M+H]+	2.4993203074785697	1a	0.9209	rp	619-04-5	12073	HMDB0002237	6565	-	21588.98	18563.96	14103.71	18830.57	16835.14	18086.33	13048.1	31985.02	15629.67	23763.31	21151.15	27364.53	16310.86	15816.11	16266.54	-	0.792968	0.223639	1.23084	0.299647	insig
MEDP1637	T3_positive	11-Dehydrocorticosterone	11-去氢皮质甾酮	Hormones and hormone related compounds	激素及激素相关物质	Hormones and hormone related compounds	激素及激素相关物质	C21H28O4	357.2773	344.1988	5.2394	[M+H-2H2O]+	2.69436096004938	1a	0.9207	rp	72-23-1	5311364	HMDB0004029	-	C05490	3987.22	172982.05	52520.13	117845.63	733354.77	45777.8	17067.65	14773.28	7950.71	13636.1	150346.16	14814.45	156296.31	156786.73	156783.95	ko00140	1.10393	0.237999	0.194048	-2.36552	insig
Hmfn000531	T3_positive	Ascorbic acid	抗坏血酸	CoEnzyme and vitamins	辅酶和维生素	CoEnzyme and vitamins	辅酶和维生素	C6H8O6	141.0178	176.0321	1.3222	[M+H-2H2O]+	1.1311999299579198	1a	0.9203	rp	50-81-7	54670067	HMDB0000044	249	C00072	32189.99	41174.08	31885.95	42337.03	26027.3	49513.49	34189.47	29142.33	34111.5	32051.89	39254.71	28575.19	39413.37	38836.5	38867.24	ko00053,ko00480,ko01100,ko01240,ko04066,ko04977	0.688427	0.303104	0.884359	-0.177296	insig
MW0107537	T3_positive	Indole	吲哚	Heterocyclic compounds	杂环化合物	Indole and Its derivatives	吲哚及其衍生物	C8H7N	118.0655	117.0578	2.5206	[M+H]+	0.0588083350194779	1a	0.9199	rp	120-72-9	798	HMDB0000738	286	C00463	30584.73	26358.4	26394.07	31836.49	30088.55	29478.23	28171.72	42027.51	35019.29	37892.41	41844.9	23995.27	30849.26	30833.96	31202.49	ko00380,ko00400,ko01100,ko04974	1.13716	0.12087	1.19578	0.257952	insig
MW0159289	T3_positive	Val-Met	缬氨酰蛋氨酸	Amino acid and Its metabolites	氨基酸及其代谢物	Small Peptide	小肽	C10H20N2O3S	249.1258	248.1195	1.955	[M+H]+	3.01642100495769	1a	0.9184	rp	14486-09-0	292427	-	65182	-	2404.25	9955.08	6004.99	7145.04	4233.46	5640.77	1332.02	6515.03	4618.6	6713.53	2522.04	12788.3	6012.41	6485.98	6414.21	-	0.312242	0.941189	0.974732	-0.0369224	insig
MW0168997	T3_positive	Cysteinylglycine	半胱氨酰-甘氨酸	Amino acid and Its metabolites	氨基酸及其代谢物	Small Peptide	小肽	C5H10N2O3S	179.0483	178.0412	1.426	[M+H]+	0.111460884966164	1a	0.9181	rp	19246-18-5	439498	HMDB0000078	5134	C01419	541200.87	540492.49	873456.01	455647.28	658921.16	662262.53	353210.04	184821.79	434194.86	289826.98	369698.8	146154.46	513751.01	506941.98	516841.28	ko00480,ko01100	1.76646	0.00173823	0.476398	-1.06976	down
MW0012353	T3_positive	13-Docosenamide	13-多考酰胺	Alcohol and amines	醇、胺类	Amines	胺类	C22H43NO	338.3411	337.3345	7.9118	[M+H]+	1.6625104748868602	1a	0.917	rp	112-84-5	5365371	HMDB0244507	64926	-	482554.82	423003.44	598955.61	464513.23	516217.2	470686.09	501463.96	525168.84	371946.85	357951.79	461956.43	716522.76	439661.79	418095.47	411797.18	-	0.265206	0.954187	0.992923	-0.0102466	insig
MEDP0151	T3_positive	2-Hydroxy-6-Aminopurine	2-羟基-6-氨基嘌呤	Nucleotide and Its metabolites	核苷酸及其代谢物	Nucleotide and Its metabolites	核苷酸及其代谢物	C5H5N5O	152.0561	151.0494	0.8745	[M+H]+	1.76804979496126	1a	0.9166	rp	3373-53-3	76900	HMDB0000403	5392	-	74992.7	72730.98	58416.74	111422.38	107860.66	90796.29	111537.39	178608.6	118693.24	192259.95	116767.43	166304.95	128344.28	126752.32	127165.49	-	1.78204	0.00664129	1.71278	0.776341	up
MEDL01942	T3_positive	Dibutyl phthalate	邻苯二甲酸二丁酯	Benzene and substituted derivatives	苯及其衍生物	Benzene and substituted derivatives	苯及其衍生物	C16H22O4	301.1406	278.1518	7.2341	[M+Na]+	1.20410329500942	1a	0.9165	rp	84-74-2	3026	HMDB0033244	-	C14214	192847.18	167593.67	173284.66	208931.75	184735.64	200441.76	198394.2	241837.51	193721.98	215218.45	220584.24	215002.86	182798.34	182691.01	180381.1	-	1.52944	0.0209809	1.13914	0.187942	up
MW0114220	T3_positive	Glucuronic Acid	葡萄糖醛酸	Carbohydrates and Its metabolites	碳水化合物及其代谢物	Sugar acids	糖酸	C6H10O7	177.0388	194.0427	1.3222	[M+H-H2O]+	0.999240362489218	1a	0.9133	rp	528-16-5	94715	HMDB0000127	161	C00191	44647.76	59364.53	41609.13	56948.53	29968.55	71062.74	43317.09	39547.48	43534.06	44785.94	50672.5	37022.8	52666.75	51890.69	52210.71	ko00040,ko00053,ko00520,ko00562,ko01100,ko01240,ko01250	0.643288	0.280904	0.852697	-0.229895	insig
MW0103557	T3_positive	Flavin adenine dinucleotide	核黄素-5'-腺嘌呤二磷酸	Nucleotide and Its metabolites	核苷酸及其代谢物	Nucleotide and Its metabolites	核苷酸及其代谢物	C27H33N9O15P2	786.1633	785.1571	2.7993	[M+H]+	1.23844301624646	1a	0.9129	rp	146-14-5	643975	HMDB0001248	6106	C00016	410262.7	475672.4	420555.8	489543.31	473193.44	648644.71	534511.19	847334.0	774028.03	823756.77	690330.91	709166.87	599163.59	598987.3	602481.46	ko00740,ko01100,ko01240,ko04977	1.92042	0.00218932	1.50079	0.585727	up
MW0103561	T3_positive	Flavin mononucleotide	核黄素-5'-单磷酸酯	Nucleotide and Its metabolites	核苷酸及其代谢物	Nucleotide and Its metabolites	核苷酸及其代谢物	C17H21N4O9P	457.11	456.1046	3.0675	[M+H]+	3.70444189240592	1a	0.9116	rp	146-17-8	643976	HMDB0001520	6295	C00061	9336.47	16675.08	23386.39	19465.18	20626.55	27722.77	4564.85	26356.92	24361.9	13927.21	22940.52	19954.99	29082.65	29520.35	29542.43	ko00190,ko00740,ko01100,ko01240,ko04977	0.250545	0.843602	0.956438	-0.0642572	insig
MEDN0682	T3_positive	Octadecanamide	硬脂酰胺	Alcohol and amines	醇、胺类	Amines	胺类	C18H37NO	284.2941	283.2875	6.7484	[M+H]+	3.76296614007288	1a	0.9108	rp	124-26-5	31292	HMDB0034146	-	C13846	436762.22	1018325.48	794598.01	582848.1	1056610.21	324563.92	361898.91	756081.09	768697.16	309873.24	861012.81	758013.93	225632.97	146969.89	190649.0	-	0.332685	0.682224	0.905515	-0.143189	insig
MW0126267	T3_positive	protoporphyrin IX	原卟啉 IX	Heterocyclic compounds	杂环化合物	Heterocyclic compounds	杂环化合物	C34H34N4O4	563.263	562.258	8.1286	[M+H]+	3.0944080858447003	1a	0.9108	rp	553-12-8	4971	HMDB0000241	78	C02191 | C75594	8546.63	6869.87	3743.31	7908.9	7573.96	17572.44	19545.23	13131.35	7061.15	25208.14	21637.07	20235.48	12122.52	12105.44	12244.63	-	1.49338	0.0217859	2.04574	1.03262	up
MEDP0212	T3_positive	N-Acetylserotonin	N-乙酰基五羟色胺	Tryptamines,Cholines,Pigments	色胺、胆碱、色素	Tryptamines	色胺	C12H14N2O2	219.1118	218.1055	3.2760000000000002	[M+H]+	4.03493350248141	1a	0.9102	rp	1210-83-9	903	HMDB0001238	366	C00978	2993.33	3565.63	4862.98	3586.29	2252.6	3036.82	2675.99	2724.41	4346.84	3554.45	1813.13	4459.76	5417.22	5329.7	5417.86	ko00380,ko01100	0.187628	0.832619	0.964377	-0.0523314	insig
MEDP1585	T3_positive	Alanine glutamate	丙氨酸-谷氨酸	Amino acid and Its metabolites	氨基酸及其代谢物	Small Peptide	小肽	C8H14N2O5	219.0971	218.0903	1.3222	[M+H]+	0.179882074959892	1a	0.9097	rp	13187-90-1	128841	HMDB0028686	-	-	4868.4	9289.93	4869.76	8668.18	7110.02	12019.84	5839.43	5065.92	6622.05	12578.6	19100.94	13539.33	12581.6	12255.2	12345.8	-	0.564335	0.327799	1.33998	0.422216	insig
MW0127047	T3_positive	Gamma-Caprolactone	γ-己内酯	Aldehyde,Ketones,Esters	醛、酮、酯类	Esters	酯类	C6H10O2	115.0748	114.0681	3.659	[M+H]+	1.2971852699905602	1a	0.9092	rp	695-06-7	12756	HMDB0003843	-	-	100266.71	107870.04	112538.14	106328.63	107485.34	114607.31	117505.75	112762.19	116340.45	107293.85	118780.2	117365.67	115630.52	115592.69	115569.65	-	1.39924	0.0306793	1.06309	0.0882647	up
MEDP1584	T3_positive	2-Amino-2-deoxymannose	D-甘露糖胺	Nucleotide and Its metabolites	核苷酸及其代谢物	Nucleotide and Its metabolites	核苷酸及其代谢物	C6H13NO5	162.0756	179.0794	0.889	[M+H-H2O]+	1.5842000824761702	1a	0.9082	rp	14307-02-9 | 2636-92-2	123961	-	-	-	266454.18	332697.64	275444.15	159289.06	673416.07	318766.21	231347.97	170105.29	411678.31	235482.36	359852.68	211923.13	432550.57	438955.41	415737.34	-	0.530564	0.430528	0.799771	-0.322341	insig
MEDP0381	T3_positive	7-Methylguanine	7-甲基鸟嘌呤	Nucleotide and Its metabolites	核苷酸及其代谢物	Nucleotide and Its metabolites	核苷酸及其代谢物	C6H7N5O	166.0718	165.0651	1.6179	[M+H]+	2.3020765699755	1a	0.9061	rp	578-76-7	135398679	HMDB0000897	-	C02242 | C75717	8471.92	11354.43	7159.0	9915.54	9942.67	10737.04	4118.67	16096.98	9061.67	9753.37	9971.28	12959.2	9881.75	9776.63	9655.23	-	0.0396565	0.691305	1.07608	0.105782	insig
MW0110225	T3_positive	Tyrosyltyrosine	酪氨酰酪氨酸	Amino acid and Its metabolites	氨基酸及其代谢物	Small Peptide	小肽	C18H20N2O5	345.1438	344.1372	2.2030000000000003	[M+H]+	2.9807988650532002	1a	0.9059999999999999	rp	1050-28-8	70590	HMDB0029117	65164	-	9617.36	9099.83	8059.68	11129.17	10829.91	6492.1	3376.27	10242.25	14699.77	7663.13	8547.07	14727.1	7735.85	7639.68	7739.85	-	0.0943255	0.738111	1.07293	0.10155	insig
MW0016138	T3_positive	beta-Muricholic acid	β-鼠胆酸	Bile acids	胆汁酸	Bile acids	胆汁酸	C24H40O5	373.2721	408.2876	5.4571	[M+H-2H2O]+	3.8426864800555895	1a	0.9056	rp	2393-59-1	5283853	HMDB0000415	5404	C17726	2431.83	122587.31	55052.22	64635.86	323544.59	110331.44	1996.61	2352.66	3791.76	6504.16	218526.78	3622.46	74012.18	72754.35	72832.74	-	1.34107	0.234395	0.348954	-1.51889	insig
MW0110995	T3_positive	Diethanolamine	二乙醇胺	Alcohol and amines	醇、胺类	Amines	胺类	C4H11NO2	70.0649	105.079	0.8229	[M+H-2H2O]+	0.511101412499215	1a	0.9033	rp	111-42-2	8113	HMDB0004437	3239	C06772	42977.6	40892.13	35490.1	53885.3	51557.65	64524.92	48064.23	76879.09	57967.81	59156.07	57972.47	64177.35	47832.24	47837.23	48091.02	ko00564	1.34839	0.0565237	1.25884	0.332094	insig
MEDL00377	T3_positive	Glu-Phe	谷氨酸-苯丙氨酸	Amino acid and Its metabolites	氨基酸及其代谢物	Small Peptide	小肽	C14H18N2O5	295.1285	294.1216	2.8212	[M+H]+	1.5157346800265301	1a	0.9015	rp	20556-22-3	18653118	HMDB0029156	23756	-	19766.74	25341.44	18148.55	20328.32	39828.58	33867.2	19425.59	45159.2	39692.2	41130.95	34643.06	45155.24	36612.8	36284.95	36561.45	-	1.26703	0.0603554	1.43187	0.517904	insig
MW0006930	T3_positive	Dopamine	多巴胺	Alcohol and amines	醇、胺类	Polyamines	多胺	C8H11NO2	136.0748	153.079	1.4954	[M+H-H2O]+	2.25831847750158	1a	0.8994	rp	62-31-7	681	HMDB0000073	64	C03758	202882.0	195731.5	153029.81	301968.28	383426.32	224984.79	172772.21	254332.97	251600.68	277410.9	284073.87	226509.2	222429.73	220973.47	221355.1	ko00350,ko01100,ko04024,ko04080,ko04540,ko04721,ko04728,ko04917,ko04976,ko05012,ko05030,ko05031,ko05032,ko05034	0.147486	0.984263	1.0032	0.00460793	insig
MEDN0651	T3_positive	Succinic anhydride	琥珀酸酐	Organic acid and Its derivatives	有机酸及其衍生物	Organic acid and Its derivatives	有机酸及其衍生物	C4H4O3	101.0229	100.016	1.6023	[M+H]+	0.9726283975197699	1a	0.8951	rp	108-30-5	7922	HMDB0032523	-	C19524	19144.69	21619.13	18207.88	15506.95	22859.96	17206.81	13774.4	12747.29	18772.18	13274.41	23988.76	10953.06	18012.78	17701.68	18031.23	-	1.14083	0.164095	0.816358	-0.292726	insig
MW0154890	T3_positive	Pantetheine	泛硫胺	Alcohol and amines	醇、胺类	Polyamines	多胺	C11H22N2O4S	279.1337	278.13	2.1054	[M+H]+	6.42856647999679	1a	0.8947	rp	496-65-1	439322	HMDB0003426	-	C00831	10550.83	8950.64	11593.34	18362.87	13547.66	8337.21	5888.0	15126.56	26537.23	12647.12	11327.57	18510.34	12810.05	12821.77	13013.91	ko00770,ko01100	0.494631	0.366278	1.26204	0.335752	insig
MEDP1836	T3_positive	Nootkatone	诺卡酮	Aldehyde,Ketones,Esters	醛、酮、酯类	Ketones	酮类	C15H22O	219.1737	218.1671	6.6441	[M+H]+	2.42027860245742	1a	0.8934	rp	4674-50-4 | 28834-25-5	1268142	-	-	C17914	16626.08	16782.68	17962.07	16841.3	17242.74	17813.42	19409.68	19818.82	19016.53	33559.86	20111.96	19467.42	20587.31	20538.4	20586.71	-	1.51104	0.101498	1.27226	0.347395	insig
MW0138954	T3_positive	Methyl cinnamate	肉桂酸甲酯	Benzene and substituted derivatives	苯及其衍生物	Benzene and substituted derivatives	苯及其衍生物	C10H10O2	163.0743	162.0681	7.0939	[M+H]+	2.11996160743411	1a	0.8918	rp	103-26-4 | 1754-62-7	637520	HMDB0033833	66385	C06358	15748.75	17889.55	20465.85	16922.85	17638.72	17554.52	16357.03	17387.57	17562.85	17724.33	17715.89	17003.15	16166.33	16054.92	16074.5	-	0.315068	0.561937	0.976752	-0.033936	insig
MW0152190	T3_positive	Dihydrobiopterin	7,8-二氢-L-生物蝶呤	Heterocyclic compounds	杂环化合物	Pteridines and derivatives	蝶啶及其衍生物	C9H13N5O3	240.1076	239.1018	1.6003	[M+H]+	0.00383863749675584	1a	0.8905	rp	6779-87-9	135398687	HMDB0000038	-	C02953	9022.44	10909.16	5219.43	10931.06	3033.49	11262.59	6936.63	8871.71	4847.09	9803.64	9550.06	9755.17	8564.54	8501.88	8781.6	ko00790,ko01100,ko01240	0.163513	0.951655	0.987815	-0.0176876	insig
MW0053754	T3_positive	Glycocholic acid	甘氨胆酸	Bile acids	胆汁酸	Bile acids	胆汁酸	C26H43NO6	488.296	465.309	5.178999999999999	[M+Na]+	4.504979678775941	1a	0.89	rp	475-31-0	10140	HMDB0000138	-	C01921	755996.73	858531.05	742425.02	545503.37	750604.65	587532.43	731940.75	768122.07	1134885.86	1356801.37	1246999.96	585594.62	870293.1	873608.62	869794.26	ko00120,ko01100,ko04976,ko04979	1.22901	0.100697	1.37347	0.45783	insig
MEDP1339	T3_positive	LPC(18:1/0:0)	LPC(18:1/0:0)	GP	甘油磷脂类	LPC	溶血磷脂酰胆碱	C26H52NO7P	522.3545	521.356	7.1289	[M+]+	0.86943755263262	1a	0.8873	rp	3542-29-8	53480465	HMDB0010385	-	C00157	1608514.56	1677454.51	1041047.56	1630955.85	1336891.45	1490634.57	1636382.58	1348088.06	1212029.04	1338685.75	1149358.76	1450252.68	1426180.47	1384486.16	1426636.29	ko00564,ko00590,ko00591,ko00592,ko01100,ko04723,ko05231	0.647194	0.394293	0.925935	-0.111018	insig
MW0152601	T3_positive	Leu-Glu	L-亮氨酸-L-谷氨酸	Amino acid and Its metabolites	氨基酸及其代谢物	Small Peptide	小肽	C11H20N2O5	261.1442	260.1372	1.6281	[M+H]+	1.0709301125189101	1a	0.8809999999999999	rp	16364-31-1	7009630	-	-	-	25760.78	28309.12	23040.98	26094.23	1314.52	20021.96	17045.34	21129.73	38134.36	27013.08	26239.64	31355.63	26708.14	25835.83	26810.93	-	0.770876	0.261504	1.29208	0.369696	insig
MEDL00344	T3_positive	Glycyl-L-tyrosine	甘氨酸-酪氨酸	Amino acid and Its metabolites	氨基酸及其代谢物	Small Peptide	小肽	C11H14N2O4	239.1019	238.0954	1.6532	[M+H]+	0.38707913745383793	1a	0.88	rp	658-79-7	92829	HMDB0028853	23813	-	18967.04	18064.21	15775.15	39563.48	23677.19	15829.66	10272.12	25983.97	38691.84	26882.4	19537.7	36178.44	21245.95	20872.94	20910.94	-	0.411514	0.468845	1.19465	0.256587	insig
MW0052998	T3_positive	gamma-Linolenic Acid	γ-亚麻酸	FA	脂肪酰类	FFA	游离脂肪酸	C18H30O2	279.2309	278.2246	6.9556	[M+H]+	2.83954493994543	1a	0.877	rp	506-26-3	5280933	HMDB0003073	386	C06426	34645.86	18028.52	30096.79	28280.76	25596.64	38252.85	28673.42	34620.01	27734.22	21012.93	38110.89	27470.34	24037.35	24000.65	23971.05	ko00591,ko01040,ko01100	0.153154	0.907246	1.01555	0.0222667	insig
MEDP1045	T3_positive	Biliverdin	去氢胆红素	Tryptamines,Cholines,Pigments	色胺、胆碱、色素	Pigments	色素	C33H34N4O6	583.2526	582.2478	6.3806	[M+H]+	2.7326419234086603	1a	0.8757	rp	114-25-0	5280353	HMDB0001008	-	C00500	14229.4	18322.15	11683.47	15597.37	13884.81	20527.05	11847.78	14939.92	19746.14	25637.34	21427.81	15618.27	18710.18	19231.09	19171.21	ko00860,ko01100	0.730369	0.333223	1.15887	0.212724	insig
MW0010709	T3_positive	(-)-Isopulegol	异蒲勒醇	Others	其他	Hydrocarbon derivatives	烃衍生物	C10H18O	172.1688	154.1358	6.1709	[M+NH4]+	2.21752457747471	1a	0.8746	rp	89-79-2	170833	HMDB0036078	-	-	21195.87	12130.76	12246.83	9298.11	11398.1	9504.45	11194.08	25315.19	22496.88	11407.06	10059.87	10459.09	9430.71	9332.46	9463.74	-	0.565104	0.467497	1.20004	0.263086	insig
MW0108639	T3_positive	N-Acetyl-L-glutamic acid	N-乙酰-L-谷氨酸	Amino acid and Its metabolites	氨基酸及其代谢物	Amino acid derivatives	氨基酸衍生物	C7H11NO5	190.0703	189.0637	0.9413	[M+H]+	3.62605828250651	1a	0.8690000000000001	rp	1188-37-0	70914	HMDB0001138	-	C00624	2796.19	8516.79	4493.58	6601.99	6645.56	12513.56	7850.58	10740.94	12327.22	8707.14	24346.39	6608.51	8710.49	8574.54	8539.84	ko00220,ko00470,ko01100,ko01210,ko01230	1.18348	0.146676	1.69797	0.763813	insig
MW0125928	T3_positive	1-Methyl-6-oxo-1,6-dihydropyridine-3-carboxamide	N’-甲基-2-吡啶酮-5-甲酰胺	Alcohol and amines	醇、胺类	Amines	胺类	C7H8N2O2	153.0587	152.0586	1.743	[M+H]+	4.53831275997629	1a	0.8686	rp	701-44-0	69698	HMDB0004193	7025	C05842	43404.83	52183.47	35859.2	52737.81	44020.91	55499.76	57624.53	109965.27	59766.22	92882.14	56614.99	72397.46	54201.14	54452.3	53186.25	ko00760,ko01100	1.72214	0.0263477	1.58351	0.663124	up
MW0055024	T3_positive	MG(18:2/0:0/0:0)	MAG 18:2	GL	甘油脂类	MG	单甘油酯	C21H38O4	337.2728	354.277	6.6793	[M+H-H2O]+	2.47306008986925	1a	0.8665	rp	26545-74-4	5283469	HMDB0242115	-	C01885	191735.54	181876.08	176470.7	202234.62	201526.35	175442.91	165337.05	160046.9	214395.03	197510.48	181797.01	191179.75	204842.38	203009.13	203996.89	ko00561,ko01100,ko04714,ko04923,ko04975,ko04977	0.306818	0.751362	0.983158	-0.0245055	insig
MW0107141	T3_positive	Glycyl-L-leucine	N-甘氨酰-L-亮氨酸	Amino acid and Its metabolites	氨基酸及其代谢物	Amino acid derivatives	氨基酸衍生物	C8H16N2O3	189.123	188.1161	1.9903	[M+H]+	0.723034344929374	1a	0.8662	rp	869-19-2	92843	HMDB0000759	5727	C02155	62131.74	35409.64	31700.43	68454.77	23137.72	48124.74	30474.33	63924.46	90320.52	78202.95	67966.61	98626.96	45718.26	40889.98	47872.22	-	1.2291	0.0556926	1.59696	0.675325	insig
MEDP1600	T3_positive	4-Propylphenol	4-丙基苯酚	Benzene and substituted derivatives	苯及其衍生物	Benzene and substituted derivatives	苯及其衍生物	C9H12O	119.0855	136.0888	5.335	[M+H-H2O]+	1.1814065500459499	1a	0.8623	rp	645-56-7	12580	HMDB0032625	-	C14311	24330.41	12041.94	21405.3	20782.47	28438.11	22961.1	24166.2	22226.49	21431.9	34623.39	21417.54	23957.84	25440.08	26741.02	26961.5	-	0.810482	0.348721	1.13746	0.185814	insig
MEDP1133	T3_positive	Bilirubin (E-E)	胆红素(E-E)	Heterocyclic compounds	杂环化合物	Heterocyclic compounds	杂环化合物	C33H36N4O6	585.2674	584.2635	6.4157	[M+H]+	5.88089817466967	1a	0.8611	rp	635-65-4	5280352	HMDB0000054	81	C00486	6015.59	1744.13	7343.75	3785.17	1517.78	5631.57	7582.11	7816.82	7184.51	6425.45	3900.55	5019.97	7540.46	8666.59	8832.03	ko00860,ko01100,ko04976	1.21483	0.12438	1.4567	0.542699	insig
MW0111287	T3_positive	Sphinganine	鞘氨醇	SP	鞘脂类	SPH	鞘氨醇	C18H39NO2	324.2701	301.2981	6.071000000000001	[M+Na]+	8.45051602240687	1a	0.8604	rp	764-22-7	91486	HMDB0000269	-	C00836	2171.07	6221.63	3352.91	5633.09	4781.67	4675.23	6565.48	5239.9	7129.42	716.45	4894.19	5332.2	6361.12	6398.83	6356.23	ko00600,ko01100,ko04071	0.211718	0.657541	1.11336	0.154918	insig
MW0109274	T3_positive	Pipecolic acid	胡椒酸	Organic acid and Its derivatives	有机酸及其衍生物	Organic acid and Its derivatives	有机酸及其衍生物	C6H11NO2	130.0854	129.079	1.3827	[M+H]+	1.9693613274540702	1a	0.8531	rp	535-75-1	849	HMDB0000070	50	C00408	3602.94	6156.75	7007.67	5939.31	5308.34	7698.9	8272.8	7084.16	16175.25	9959.86	8004.44	11518.17	13586.46	12241.12	13363.35	ko00310,ko01100	1.66699	0.0257797	1.70843	0.77267	up
MW0169880	T3_positive	Succinic acid	琥珀酸	Organic acid and Its derivatives	有机酸及其衍生物	Organic acid and Its derivatives	有机酸及其衍生物	C4H6O4	119.0347	118.0266	1.7514	[M+H]+	0.41164849498898104	1a	0.8426	rp	110-15-6	1110	HMDB0000254	-	C00042	42579.4	40223.08	37643.06	44897.81	49551.23	45497.36	42989.52	64755.19	51328.98	58602.74	54961.84	53107.19	47340.02	47499.4	47317.13	ko00020,ko00190,ko00250,ko00310,ko00350,ko00360,ko00620,ko00630,ko00640,ko00650,ko00760,ko00920,ko01100,ko01200,ko04024,ko04727,ko04922,ko05230	1.68291	0.0132757	1.25098	0.32306	up
MW0106514	T3_positive	DL-Leucine	DL-亮氨酸	Amino acid and Its metabolites	氨基酸及其代谢物	Amino acids	氨基酸	C6H13NO2	132.1014	131.0946	2.0259	[M+H]+	1.4081672224364201	1a	0.836	rp	328-39-2 | 25322-63-8 | 25988-64-1 | 7005-03-0	857	HMDB0062203	-	-	16953.47	13814.62	23231.01	18697.37	11027.33	11759.93	8194.06	16019.75	27730.94	16939.67	28623.77	40833.97	14472.92	14489.21	14624.76	-	0.721233	0.207955	1.44886	0.534914	insig
MEDP1010	T3_positive	NADP+	辅酶Ⅱ	CoEnzyme and vitamins	辅酶和维生素	CoEnzyme and vitamins	辅酶和维生素	C21H28N7O17P3	744.0807	743.0755	1.426	[M+H]+	3.44974575164322	1a	0.8334	rp	53-59-8	5885	HMDB0000217	-	C00006	66898.74	95843.64	101578.06	75545.57	80606.15	115119.17	97797.47	89525.24	124072.4	113566.6	88974.07	77952.71	116167.52	114551.81	115403.4	ko00480,ko00760,ko00983,ko01100,ko01240,ko04918,ko04925,ko04936,ko05208,ko05415	0.80624	0.377892	1.10511	0.144193	insig
MW0143008	T3_positive	3-keto Petromyzonol	3-酮邻苯二酚	Benzene and substituted derivatives	苯及其衍生物	Benzene and substituted derivatives	苯及其衍生物	C24H40O4	357.2773	392.2927	5.4571	[M+H-2H2O]+	2.77289795761249	1a	0.833	rp	359436-56-9	46782022	-	45670	-	47809.19	187180.6	78106.25	181613.87	897733.48	331146.7	48653.43	57006.94	30085.88	48858.78	168458.4	61756.08	198543.45	200061.75	198498.55	-	1.42042	0.152165	0.240672	-2.05486	insig
Lmzn006284	T3_positive	Corosolic acid	玫瑰酸	Organic acid and Its derivatives	有机酸及其衍生物	Organic acid and Its derivatives	有机酸及其衍生物	C30H48O4	437.3366	472.3553	6.3104	[M+H-2H2O]+	7.271173665351941	1a	0.8329	rp	4547-24-4	6918774	-	263485	-	1621.85	2773.16	8579.33	2421.41	3238.79	4101.39	4550.17	8985.72	3377.02	7802.29	1588.57	12541.6	5144.31	5141.13	5134.36	-	0.915039	0.202592	1.70855	0.772769	insig
MW0106189	T3_positive	Creatinine	肌酸酐	Organic acid and Its derivatives	有机酸及其衍生物	Organic acid and Its derivatives	有机酸及其衍生物	C4H7N3O	114.0655	113.0589	0.8059	[M+H]+	8.43222317751469	1a	0.8299	rp	60-27-5	588	HMDB0000562	8	C00791	48091.56	50579.41	40123.97	166759.29	54226.96	57438.57	26336.87	38659.11	31304.66	58653.22	27572.65	27280.42	35791.38	36486.51	35584.94	ko00330,ko01100	1.40939	0.141432	0.502869	-0.991745	insig
MEDL00902	T3_positive	LPC(0:0/14:0)	LPC(0:0/14:0)	GP	甘油磷脂类	LPC	溶血磷脂酰胆碱	C22H46NO7P	506.2621	467.3012	6.4776	[M+K]+	4.67001719680542	1a	0.8234	rp	20559-16-4	-	HMDB0010379	-	C00157	1624.63	2297.43	700.24	3189.12	2760.56	2515.0	2820.7	3432.38	3734.76	3424.69	4207.6	4032.13	4502.08	4615.11	4533.56	ko00564,ko00590,ko00591,ko00592,ko01100,ko04723,ko05231	1.38267	0.00933499	1.65449	0.726385	up
MEDL01931	T3_positive	Alternariol	霉菌毒素	Others	其他	Others	其他	C14H10O5	259.0617	258.0528	4.1832	[M+H]+	1.72388964500669	1a	0.8215	rp	641-38-3	5359485	HMDB0030831	-	C16838	24291.05	29762.86	28761.27	24637.78	22955.03	24451.01	24147.48	23694.8	24724.71	23889.38	26141.3	24879.95	25531.33	25652.15	25302.1	-	0.716357	0.338339	0.952335	-0.0704592	insig
MW0108268	T3_positive	Methylacetoacetic acid	乙酰乙酸甲酯	Aldehyde,Ketones,Esters	醛、酮、酯类	Esters	酯类	C5H8O3	117.0568	116.0473	2.5035	[M+H]+	5.32487977000784	1a	0.8212	rp	105-45-3	7757	HMDB0000310	5299	-	6809.44	7467.3	5615.27	8664.82	7935.1	8119.05	7972.96	8553.98	9169.61	6781.57	9801.52	7802.42	7156.87	7032.15	6645.82	-	0.853443	0.174227	1.12264	0.166895	insig
MEDN1773	T3_positive	Indigo	靛蓝	Heterocyclic compounds	杂环化合物	Heterocyclic compounds	杂环化合物	C16H10N2O2	263.0806	262.0742	6.3982	[M+H]+	3.39148817246837	1a	0.8182	rp	482-89-3	10215	-	-	-	10918.38	10935.09	11185.87	11124.76	10277.88	10621.91	10829.84	13290.8	11734.89	10612.21	16080.98	13620.92	12141.82	11914.46	12323.94	-	1.26096	0.0802027	1.17069	0.227359	insig
MW0000273	T3_positive	Harmaline	骆驼蓬碱	Alkaloids	生物碱	Alkaloids	生物碱	C13H14N2O	215.1243	214.1106	3.3280000000000003	[M+H]+	17.7165740025487	1a	0.8172	rp	304-21-2	3564	HMDB0030310	-	C06536	13836.81	18676.98	19816.6	17266.4	7962.42	10904.22	11247.55	12384.23	8717.3	17572.93	13597.06	13267.55	14613.37	14548.25	14901.06	-	0.45679	0.411267	0.868004	-0.204226	insig
MEDL02483	T3_positive	5-Hydroxytryptophol	5-羟基吲哚-3-乙醇	Alkaloids	生物碱	Plumerane	吲哚类生物碱	C10H11NO2	160.0753	177.079	1.881	[M+H-H2O]+	0.987422530016602	1a	0.8109999999999999	rp	154-02-9	9061	HMDB0001855	5730	-	25690.74	21907.8	20014.84	16755.69	23789.14	23112.39	13790.17	19550.41	30692.53	18316.44	31148.74	88281.58	24399.31	24297.46	24326.0	-	0.523453	0.347539	1.53713	0.620238	insig
MW0110218	T3_positive	L-Tyrosyl-L-serine	L-酪氨酰-L-丝氨酸	Amino acid and Its metabolites	氨基酸及其代谢物	Small Peptide	小肽	C12H16N2O5	269.1125	268.1059	1.6179	[M+H]+	0.7078513449698679	1a	0.8091	rp	13588-99-3	54564570	HMDB0029114	23814	-	22557.33	20657.92	18645.69	33862.02	19838.23	13395.48	9980.59	16773.72	7667.92	21670.84	18468.52	29243.16	19660.8	19134.86	19430.32	-	0.857321	0.347319	0.804958	-0.313014	insig
MW0053971	T3_positive	Hydrocortisone	皮质醇	Hormones and hormone related compounds	激素及激素相关物质	Hormones and hormone related compounds	激素及激素相关物质	C21H30O5	345.2038	362.2093	4.1444	[M+H-H2O]+	7.94142114983742	1a	0.8072	rp	50-23-7	5754	HMDB0000063	-	C00735	4278.75	5748.72	3630.28	4000.75	3575.65	4402.76	4749.02	5887.32	4483.29	5001.72	4956.51	4431.04	4110.69	4041.72	4015.84	ko00140,ko01100,ko04080,ko04927,ko04934,ko04960,ko04976,ko05200,ko05215	1.15802	0.133821	1.15103	0.202928	insig
MW0169297	T3_positive	Indole-3-carbinol	吲哚-3-甲醇	Heterocyclic compounds	杂环化合物	Indole and Its derivatives	吲哚及其衍生物	C9H9NO	130.0641	147.0684	3.4558	[M+H-H2O]+	1.72893193749246	1a	0.8054	rp	700-06-1	3712	HMDB0005785	-	-	7971.44	4020.24	3285.05	6094.65	5537.08	3090.93	12260.06	26992.77	3306.73	5474.49	7283.54	8432.37	7857.18	7884.04	7700.3	-	1.07957	0.171768	2.12504	1.08749	insig
MW0014197	T3_positive	3-Methylxanthine	3-甲基黄嘌呤	Nucleotide and Its metabolites	核苷酸及其代谢物	Nucleotide and Its metabolites	核苷酸及其代谢物	C6H6N4O2	167.0548	166.0491	1.8982	[M+H]+	3.78149683243123	1a	0.8043	rp	1076-22-8	70639	HMDB0001886	2820	C16357	6598.62	6209.36	7278.49	7748.69	6969.68	6929.43	7617.9	7959.6	7993.8	8703.29	9001.1	8326.67	5976.0	5964.74	6070.52	ko00232,ko01100	1.87165	0.00147563	1.18853	0.249176	up
MW0107960	T3_positive	L-Threonine	L-苏氨酸	Amino acid and Its metabolites	氨基酸及其代谢物	Amino acids	氨基酸	C4H9NO3	84.0441	119.0582	0.8229	[M+H-2H2O]+	1.1407030575227899	1a	0.8023	rp	72-19-5	6288	HMDB0000167	32	C00188	96864.98	152635.39	139878.51	98297.43	138774.09	147185.08	114690.26	79824.62	104728.07	83319.3	128631.8	95878.7	132434.58	132432.09	132679.72	ko00260,ko00290,ko00470,ko00860,ko00970,ko01100,ko01230,ko02010,ko04974,ko04978	1.32214	0.0555179	0.784701	-0.349785	insig
MW0107859	T3_positive	Levulinic acid	乙酰丙酸	Organic acid and Its derivatives	有机酸及其衍生物	Organic acid and Its derivatives	有机酸及其衍生物	C5H8O3	116.0521	116.0473	1.8982	[M+]+	12.987878507502199	1a	0.8006	rp	123-76-2	11579	HMDB0000720	2195	-	11035.76	12711.08	11837.34	11670.36	11304.03	12175.93	11518.67	13046.66	12812.31	11592.99	15080.61	13676.61	11365.35	11340.12	11365.06	-	1.14991	0.0935676	1.09887	0.136018	insig
MW0113897	T3_positive	Galactinol	半乳糖醇	Alcohol and amines	醇、胺类	Alcohols	醇类	C12H22O11	389.1298	342.1162	0.8144	[M+HCOO+2H]+	2.09999999995603	1b	0.9719	rp	3687-64-7	11727586	HMDB0005826	-	C01235	3149.75	21457.36	3774.1	1986.21	5569.1	3228.87	5880.21	5607.94	2820.67	5482.44	5518.94	5083.15	3803.72	5106.59	4811.27	ko00052,ko01100	0.115589	0.651979	0.776026	-0.365824	insig
MEDN0022	T3_positive	gamma-Glu-Ala	5-L-谷氨酰-L-丙氨酸	Amino acid and Its metabolites	氨基酸及其代谢物	Small Peptide	小肽	C8H14N2O5	295.0103	218.0903	1.1157	[M-H+2K]+	2.32499999995639	1b	0.9649	rp	5875-41-2	440103	HMDB0006248	-	C03740	23072.62	11335.43	20642.38	26153.49	11907.69	10688.21	12154.31	8186.38	17944.36	22774.87	26772.5	14645.65	17590.59	16526.18	17470.93	ko00480,ko01100	0.0704017	0.956604	0.987266	-0.0184887	insig
MW0103486	T3_positive	Nicotinamide mononucleotide	烟酰胺单核苷酸	Nucleotide and Its metabolites	核苷酸及其代谢物	Nucleotide and Its metabolites	核苷酸及其代谢物	C11H15N2O8P	335.0633	334.0566	0.84	[M+H]+	1.49999999990769	1b	0.9504	rp	1094-61-7	14180	HMDB0000229	4167	C00455	3908.46	5725.44	15150.07	29045.65	63311.0	56090.76	39823.58	67277.36	70945.19	35672.35	12414.86	20742.87	30459.7	30995.06	30185.8	ko00760,ko01100	0.870297	0.41031	1.42512	0.511088	insig
MW0109017	T3_positive	Oxalacetic acid	草酰乙酸	Organic acid and Its derivatives	有机酸及其衍生物	Organic acid and Its derivatives	有机酸及其衍生物	C4H4O5	133.013	132.0059	1.9018	[M+H]+	0.424999999921738	1b	0.9441	rp	328-42-7	970	HMDB0000223	123	C00036	9138.55	8276.09	10140.59	8022.75	10260.41	10031.77	12187.99	10259.79	10703.1	11296.41	10039.33	7886.6	8570.28	8567.88	8407.88	ko00010,ko00020,ko00250,ko00470,ko00620,ko00630,ko01100,ko01200,ko01210,ko01230,ko01240,ko04922,ko04964,ko05230	1.06062	0.165735	1.1164	0.158849	insig
MEDL02763	T3_positive	3-Hydroxybenzyl alcohol	3-羟基苄醇	Benzene and substituted derivatives	苯及其衍生物	Benzene and substituted derivatives	苯及其衍生物	C7H8O2	107.0489	124.0524	2.0613	[M+H-H2O]+	0.575000000004877	1b	0.9359999999999999	rp	620-24-6	102	HMDB0059712	-	C03351	13441.73	7172.42	12445.4	9683.86	9189.71	8263.58	13580.77	12606.07	11647.22	14918.7	9662.54	15439.19	12424.45	13006.01	12277.71	-	1.37445	0.0510015	1.29333	0.371096	insig
MEDP1577	T3_positive	Norvaline	正缬氨酸	Amino acid and Its metabolites	氨基酸及其代谢物	Amino acids	氨基酸	C5H11NO2	118.086	117.079	8.7967	[M+H]+	0.700000000009027	1b	0.9357	rp	760-78-1	65098	HMDB0013716	-	C01799	146283.74	96379.23	98251.9	124510.57	100864.97	126924.46	95459.46	97714.06	196484.85	95765.28	149659.28	155004.88	119866.43	115190.66	117274.45	-	0.45042	0.423434	1.13974	0.18871	insig
MADN0504	T3_positive	Mesaconic acid	甲基富马酸	Organic acid and Its derivatives	有机酸及其衍生物	Organic acid and Its derivatives	有机酸及其衍生物	C5H6O4	95.0124	130.0266	1.3222	[M+H-2H2O]+	0.7749999999973058	1b	0.9277	rp	498-24-8	638129	HMDB0000749	4130	C01732	9936.53	12280.96	9614.56	11993.83	6724.66	13339.62	9446.62	8533.28	9503.05	10595.87	11199.25	8504.56	10855.6	10758.13	10889.92	ko00630,ko01100,ko01200	0.496532	0.374897	0.904406	-0.144958	insig
MEDN0204	T3_positive	Pyruvic Acid	丙酮酸	Organic acid and Its derivatives	有机酸及其衍生物	Organic acid and Its derivatives	有机酸及其衍生物	C3H4O3	135.0288	88.016	1.4086	[M+HCOO+2H]+	0.0249999999368811	1b	0.9215	rp	127-17-3	1060	HMDB0000243	-	C00022	4162.52	6886.58	3794.01	8560.04	666.07	7470.54	5335.32	17305.43	7292.74	9051.83	7646.65	10912.55	6744.33	6768.27	6770.96	ko00010,ko00020,ko00030,ko00040,ko00053,ko00250,ko00260,ko00270,ko00290,ko00330,ko00350,ko00360,ko00430,ko00440,ko00470,ko00620,ko00630,ko00650,ko00730,ko00760,ko00770,ko00785,ko00900,ko01100,ko01200,ko01210,ko01230,ko01240,ko04066,ko04152,ko04911,ko04922,ko04930,ko04931,ko05230,ko05415	1.19593	0.0687229	1.82451	0.867507	insig
MW0105631	T3_positive	Anserine	鹅肌肽	Amino acid and Its metabolites	氨基酸及其代谢物	Small Peptide	小肽	C10H16N4O3	205.11	240.1222	0.6142	[M+H-2H2O]+	4.15000000003829	1b	0.9149	rp	584-85-0	112072	HMDB0000194	5209	C01262	6902.74	10330.12	10376.31	7820.8	8050.25	7801.7	8850.06	5732.65	9586.67	8764.47	8869.96	7278.26	9102.38	8942.88	9112.28	ko00340,ko00410,ko01100	0.324721	0.667635	0.957103	-0.0632542	insig
MW0053985	T3_positive	Hydroxyisocaproic acid	L-亮氨酸	Amino acid and Its metabolites	氨基酸及其代谢物	Amino acids	氨基酸	C6H12O3	97.0642	132.0786	3.659	[M+H-2H2O]+	1.3500000000021801	1b	0.9088	rp	13748-90-8	83697	HMDB0000746	5714	-	17422.8	19428.82	22064.35	19429.2	21911.23	21133.23	20333.74	16709.51	21248.18	20557.51	21202.89	23825.75	22502.0	22004.48	22399.26	-	0.186844	0.73535	1.0205	0.0292699	insig
MEDP0322	T3_positive	L-Homoserine	L-高丝氨酸	Amino acid and Its metabolites	氨基酸及其代谢物	Amino acids	氨基酸	C4H9NO3	120.0649	119.0582	0.8229	[M+H]+	1.60000000001048	1b	0.9065	rp	672-15-1	12647	HMDB0000719	5687	C00263	18530.15	12622.84	14734.75	19203.33	15926.03	16838.75	20958.9	12138.98	22716.33	13314.14	19417.44	16584.05	18910.79	19051.58	18897.5	ko00260,ko00270,ko00920,ko01100,ko01230	0.247416	0.56084	1.07433	0.103442	insig
MW0063480	T3_positive	Sclareol	香紫苏醇	Terpenoids	萜类	Ditepenoids	二萜	C20H36O2	377.2667	308.2715	5.9042	[M+Na+HCOOH]+	1.20000000009668	1b	0.8999	rp	515-03-7 | 86023-49-6	163263	HMDB0036827	53595	C09183	4287.74	11017.38	2923.99	5423.0	1641.04	7155.66	4002.34	9343.77	5329.91	6590.69	6735.07	10619.47	6499.67	6471.76	6500.81	-	0.84688	0.344071	1.31349	0.393407	insig
MEDN0110	T3_positive	Glycoursodeoxycholic acid	甘氨熊脱氧胆酸	Bile acids	胆汁酸	Bile acids	胆汁酸	C26H43NO5	414.2996	449.3141	5.4399	[M+H-2H2O]+	0.519600732009768	1b	0.8973	rp	64480-66-6	12310288	HMDB0000708	5676	-	15748643.51	16034826.02	10853358.85	19927755.56	13856850.81	17632046.12	12071962.18	15284875.64	7840474.64	11338558.34	9561673.4	20342262.71	13453842.31	13428027.21	13416950.76	-	1.04335	0.221172	0.812727	-0.299157	insig
MW0107577	T3_positive	Ile-Val	L-异亮氨酸-L-缬氨酸	Amino acid and Its metabolites	氨基酸及其代谢物	Small Peptide	小肽	C11H22N2O3	230.1574	230.16299999999998	2.3274	[M+]+	12.850000000028698	1b	0.8916	rp	41017-96-3	449407	HMDB0028920	23788	-	8327.62	7976.46	7478.02	15953.13	9830.74	5352.96	5783.38	13091.98	16427.12	10056.86	9849.81	15147.31	10968.91	10889.6	10930.06	-	0.739282	0.266532	1.2811	0.357379	insig
MW0103267	T3_positive	Hyocholic acid	球胆酸	Bile acids	胆汁酸	Bile acids	胆汁酸	C24H40O5	391.2825	408.2876	5.4741	[M+H-H2O]+	0.0756396698875506	1b	0.8909999999999999	rp	547-75-1	92805	HMDB0000760	5728	C17649	1433.13	43089.57	8075.83	16446.96	82055.95	29227.05	2570.75	2452.84	2118.46	2918.62	37459.74	2652.27	19242.32	19459.33	19585.7	-	1.25333	0.147994	0.278229	-1.84565	insig
MW0194017	T3_positive	Glycodeoxycholic acid	乙醇酸胆酸	Organic acid and Its derivatives	有机酸及其衍生物	Organic acid and Its derivatives	有机酸及其衍生物	C26H43NO5	899.633	449.3141	5.4399	[2M+H]+	2.8233655597394196	1b	0.8907	rp	360-65-6	3035026	HMDB0000631	-	C05464	1190862.92	1234186.3	923163.93	1951937.39	286090.84	1201835.53	814950.52	1313802.12	539936.9	1042821.19	659541.33	1874173.83	1128866.95	1134982.1	1142077.3	-	0.0925994	0.767798	0.920029	-0.120249	insig
MW0000833	T3_positive	(S)-N-Hydroxy-4-(3-methyl-2-phenylbutanamido)benzamide	(S)-N-羟基-4-(3-甲基-2-苯基丁酰胺基)苯甲酰胺	Benzene and substituted derivatives	苯及其衍生物	Benzene and substituted derivatives	苯及其衍生物	C18H20N2O3	313.1538	312.1474	7.4978	[M+H]+	2.21618855249517	1b	0.8896	rp	935881-37-1	6918848	-	45513	C77219	19550.37	7028.95	13132.81	28416.82	8452.49	17422.92	24999.25	41009.11	20754.39	31796.08	58206.45	61727.93	17012.03	16947.81	16956.8	-	1.66856	0.0165717	2.53704	1.34315	up
MW0004140	T3_positive	3-Methylphenylacetic acid	间甲苯甲酸	Benzene and substituted derivatives	苯及其衍生物	Benzene and substituted derivatives	苯及其衍生物	C9H10O2	151.0745	150.0681	6.5217	[M+H]+	2.19999999998777	1b	0.8876	rp	621-36-3	12121	HMDB0002222	6557	-	3929.6	4925.32	2236.7	2372.04	2642.18	2903.79	3639.25	6543.23	3754.85	4011.74	3059.95	2409.53	2409.49	2457.04	2323.65	-	0.808799	0.333154	1.23193	0.300921	insig
MW0138804	T3_positive	Lithospermic acid	紫精酸	Organic acid and Its derivatives	有机酸及其衍生物	Organic acid and Its derivatives	有机酸及其衍生物	C27H22O12	556.1444	538.1111	2.6972	[M+NH4]+	0.8931420009871129	1b	0.8816	rp	28831-65-4	6441498	-	-	-	7320.04	14040.69	8659.86	12989.41	12655.15	18661.66	11639.55	12170.44	12696.42	17330.6	25801.55	10389.44	14676.85	14841.72	14561.33	-	0.679182	0.3885	1.21125	0.276491	insig
MW0138951	T3_positive	Methyl caffeate	咖啡酸甲酯	Organic acid and Its derivatives	有机酸及其衍生物	Organic acid and Its derivatives	有机酸及其衍生物	C10H10O4	195.0644	194.0579	8.8854	[M+H]+	4.65774955245024	1b	0.8805	rp	3843-74-1 | 67667-67-8 | 142234-81-9	689075	-	-	-	3316.13	2417.52	2023.43	1061.58	1745.19	1322.68	905.1	1315.55	2093.23	1263.81	902.0	2057.52	1987.03	1924.85	1964.58	-	0.924214	0.19503	0.718226	-0.477491	insig
MEDN0058	T3_positive	N-Acetylneuraminic Acid(SA)	N-乙酰神经氨酸	Organic acid and Its derivatives	有机酸及其衍生物	Organic acid and Its derivatives	有机酸及其衍生物	C11H19NO9	310.1122	309.106	0.8229	[M+H]+	2.70000000000437	1b	0.8715	rp	19342-33-7	445063	HMDB0000230	-	C19910	1412.15	2871.95	10273.57	3448.06	4759.12	6087.28	5754.84	2154.67	5867.17	2854.2	1962.08	3547.48	5131.29	5033.53	5012.45	-	0.334308	0.465236	0.767376	-0.381994	insig
MEDP2111	T3_positive	2'-Hydroxy-4,4',6'-trimethoxychalcone	2'-羟基-4,4',6'-三甲氧基查耳酮	Benzene and substituted derivatives	苯及其衍生物	Phenolics	苯酚类	C18H18O5	315.1191	314.1154	6.5594	[M+H]+	10.0150163250134	1b	0.8662	rp	3420-72-2	5355469	HMDB0033586	-	-	7346.0	7476.43	8643.29	7165.74	8450.7	8620.91	8503.19	8838.47	9913.15	8444.07	8981.77	9018.31	10979.17	10965.69	10882.43	-	1.591	0.0195372	1.12569	0.170812	up
MW0012985	T3_positive	7-[2-(3-Hydroxyoctyl)-5-oxopyrrolidin-1-YL]heptanoic acid	7-[2-(3-Hydroxyoctyl)-5-oxopyrrolidin-1-YL]庚酸	Hormones and hormone related compounds	激素及激素相关物质	Hormones and hormone related compounds	激素及激素相关物质	C19H35NO4	306.2415	341.2566	4.3923	[M+H-2H2O]+	3.6981211026443397	1b	0.8616	rp	64054-40-6	44269516	-	45720	-	22547.21	28365.22	15316.42	7898.19	73309.17	48194.42	10985.93	6771.43	13875.52	29694.06	125842.0	4056.55	28764.14	29241.02	29006.45	-	0.529601	0.973708	0.977482	-0.0328574	insig
MEDL02002	T3_positive	Erucic acid	芥酸	FA	脂肪酰类	FFA	游离脂肪酸	C22H42O2	321.3143	338.3185	8.6284	[M+H-H2O]+	1.3583581549880799	1b	0.8614	rp	112-86-7	5281116	HMDB0002068	6470	C08316	59608.09	59692.31	58859.07	74277.23	68713.07	64499.25	68169.34	75691.14	64333.09	52981.61	84507.91	73233.74	70741.98	71545.97	70702.59	ko01040	0.562071	0.305697	1.08626	0.119375	insig
MW0105426	T3_positive	N-Acetylthreonine	N-乙酰基苏氨酸	Amino acid and Its metabolites	氨基酸及其代谢物	Amino acid derivatives	氨基酸衍生物	C6H11NO4	162.0759	161.0688	1.305	[M+H]+	0.48833137746839794	1b	0.8589	rp	17093-74-2	152204	HMDB0062557	-	-	141888.3	186740.14	141949.37	96841.36	195435.23	206114.72	166339.64	103086.54	74766.35	149422.77	198992.21	88878.41	165222.78	161329.39	169427.8	-	0.825053	0.261798	0.806513	-0.310231	insig
MEDN1753	T3_positive	2,2-Dimethylpentanoic acid	2,2-二甲基戊酸	Organic acid and Its derivatives	有机酸及其衍生物	Organic acid and Its derivatives	有机酸及其衍生物	C7H14O2	113.0956	130.0994	6.8343	[M+H-H2O]+	1.11519218499723	1b	0.8473	rp	1185-39-3	14455	-	4485	-	63377.07	70133.32	71910.6	64629.58	66015.19	68712.62	68655.56	69676.48	71549.85	68987.39	71757.47	73453.01	72561.45	71762.45	71794.05	-	1.27598	0.0733978	1.04768	0.0672034	insig
MW0169967	T3_positive	Tryptamine	色胺	Tryptamines,Cholines,Pigments	色胺、胆碱、色素	Tryptamines	色胺	C10H12N2	274.9745	160.1	1.4975	[M-2H+3K]+	1.37500000008117	1b	0.8415	rp	61-54-1	1150	HMDB0000303	-	C00398	5192.31	3939.87	6277.95	6891.46	5390.8	8916.47	3462.65	10696.61	7344.18	12777.87	10189.61	8651.29	4077.43	4658.78	4806.51	ko00380,ko01100,ko04080	1.09168	0.103746	1.45108	0.537122	insig
MW0109783	T3_positive	Symmetric dimethylarginine	(S)-2-氨基-5-((双(甲基氨基)亚甲基)氨基)戊酸	Organic acid and Its derivatives	有机酸及其衍生物	Organic acid and Its derivatives	有机酸及其衍生物	C8H18N4O2	249.1551	202.143	0.8229	[M+HCOO+2H]+	1.5750000000025501	1b	0.8374	rp	30344-00-4	169148	HMDB0003334	6891	-	105741.17	87285.42	82009.02	71178.87	98711.39	52726.25	42239.29	42691.67	28140.73	60178.81	190359.99	35449.32	78022.1	78016.31	76414.85	-	1.00753	0.555817	0.801885	-0.318533	insig
MW0147774	T3_positive	Coproporphyrin III	粪卟啉Ⅲ	Organic acid and Its derivatives	有机酸及其衍生物	Organic acid and Its derivatives	有机酸及其衍生物	C36H38N4O8	655.2739	654.269	6.1199	[M+H]+	1.0553377405220201	1b	0.8317	rp	14643-66-4	114935	HMDB0000570	-	C05770	24562.16	66831.79	13576.21	26557.33	64216.5	104611.64	41586.34	63392.53	40291.31	64386.55	134663.43	50095.72	53592.23	53117.78	53601.73	ko00860,ko01100,ko01240	0.766482	0.45538	1.31316	0.393046	insig
MW0150737	T3_positive	Hematoporphyrin	血卟啉	Heterocyclic compounds	杂环化合物	Heterocyclic compounds	杂环化合物	C34H38N4O6	599.2836	598.2791	5.4741	[M+H]+	3.9784648163481005	1b	0.828	rp	14459-29-1 | 136752-88-0	11103	HMDB0000668	5638	-	33908.44	16995.99	28583.92	34470.89	20362.1	33272.81	48677.35	58051.44	60180.65	75267.08	72238.1	74403.69	38130.5	38567.12	38624.93	-	2.07734	7.70523e-05	2.32	1.21412	up
MW0109320	T3_positive	Pro-leu	L-脯氨酰-L-亮氨酸	Amino acid and Its metabolites	氨基酸及其代谢物	Small Peptide	小肽	C11H20N2O3	229.1542	228.1474	1.6622	[M+H]+	0.785924382427083	1b	0.8192	rp	52899-07-7	444109	-	23647	-	12058.43	15009.26	14561.84	10586.72	10578.24	15603.49	8189.62	12766.03	8603.77	15291.86	11142.72	11273.44	10554.15	10475.7	10539.89	-	0.784975	0.222435	0.858025	-0.220908	insig
MW0108240	T3_positive	Methoxyacetic acid	2-甲氧基乙酸	Organic acid and Its derivatives	有机酸及其衍生物	Organic acid and Its derivatives	有机酸及其衍生物	C3H6O3	91.039	90.0317	1.3659999999999999	[M+H]+	0.417335092492976	1b	0.8183	rp	625-45-6	12251	HMDB0041929	-	-	737.49	810.2	971.38	909.22	1089.1	762.12	694.33	439.05	936.64	869.58	844.8	612.61	1336.0	1292.77	1355.51	-	1.01828	0.152985	0.832844	-0.263881	insig
MW0052505	T3_positive	Ecdysone	蜕皮激素	Organic acid and Its derivatives	有机酸及其衍生物	Organic acid and Its derivatives	有机酸及其衍生物	C27H44O6	509.2884	464.3138	8.7967	[M-H+2Na]+	6.499306704729719	1b	0.8178	rp	3604-87-3	19212	-	-	C00477	5595.51	6480.38	8822.74	10334.62	9365.85	8677.21	6792.27	11789.85	14253.35	4644.38	4832.66	15321.15	7720.9	7904.68	7736.77	-	0.147034	0.527776	1.1696	0.226017	insig
MW0114563	T3_positive	Glycogen	糖原	Alcohol and amines	醇、胺类	Alcohols	醇类	C24H42O21	667.2272	666.2219	1.3395	[M+H]+	2.93752149552338	1b	0.8119	rp	9005-79-2	439177	HMDB0000757	160	C00182	2892.89	5276.17	2482.75	5005.1	1689.99	2891.96	2349.81	1545.81	1623.45	1532.09	2563.28	579.82	1932.82	1977.37	1977.87	ko04922	1.46061	0.0365425	0.503697	-0.989371	down
MEDP0792	T3_positive	Pyrrolidine	四氢吡咯	Heterocyclic compounds	杂环化合物	Heterocyclic compounds	杂环化合物	C4H9N	72.0806	71.0735	0.8914	[M+H]+	0.728760999990641	1b	0.8088	rp	123-75-1	31268	HMDB0031641	-	-	65117.9	51008.52	50145.58	87362.16	115299.74	59895.52	58009.16	119716.42	84636.15	71789.66	73689.87	91285.35	79325.17	79509.35	77336.18	-	0.683776	0.406839	1.16393	0.219002	insig
MW0154210	T3_positive	N-Acetyl-D-Galactosamine	N-乙酰基-D-半乳糖胺	Carbohydrates and Its metabolites	碳水化合物及其代谢物	Sugar alcohols	糖醇	C8H15NO6	204.0861	221.0899	0.84	[M+H-H2O]+	1.3500000000732402	1b	0.8041	rp	14215-68-0 | 1136-42-1 | 6082-29-7 | 31022-50-1	35717	-	-	C01132	11669.32	16004.85	16405.19	25690.92	13122.46	20570.63	21551.21	38800.58	23714.81	17184.89	16919.86	40161.82	20169.84	20270.51	19924.76	ko00052,ko00520,ko01100,ko01250	1.2098	0.0948586	1.53033	0.613843	insig
MEDN1113	T3_positive	12-Ketolithocholic acid	12-酮基石胆酸	Bile acids	胆汁酸	Bile acids	胆汁酸	C24H38O4	355.2617	390.277	5.4571	[M+H-2H2O]+	3.6957954876015697	1b	0.8032	rp	5130-29-0	3080612	HMDB0000328	5317	-	14158.61	151235.59	52492.59	61097.23	281742.56	108914.17	37819.34	6813.37	36657.45	11301.31	147969.01	54405.69	74048.69	74088.8	74835.88	-	1.08661	0.199587	0.440484	-1.18284	insig
MW0110450	T3_positive	Valylproline	缬氨酰脯氨酸	Amino acid and Its metabolites	氨基酸及其代谢物	Small Peptide	小肽	C10H18N2O3	215.1386	214.1317	1.9461	[M+H]+	2.57132420493633	1b	0.7996	rp	20488-27-1	9837272	HMDB0029135	-	-	12729.58	13207.77	21715.8	25184.46	11262.12	11708.72	8038.53	22639.47	44178.95	16287.72	15146.16	21391.11	16306.85	16331.18	15935.44	-	0.57514	0.37352	1.33268	0.41433	insig
MW0107902	T3_positive	L-Leucyl-L-alanine	L-亮氨酸-L-丙氨酸	Amino acid and Its metabolites	氨基酸及其代谢物	Small Peptide	小肽	C9H18N2O3	203.1388	202.1317	2.0615	[M+H]+	1.4578960774969099	1b	0.7992	rp	7298-84-2	81721	HMDB0028922	44685	-	29619.55	35425.2	26284.65	34299.03	33620.52	17420.36	13988.11	13717.91	56854.16	19245.13	44325.38	35787.59	27970.45	26818.16	27959.95	-	0.321384	0.881681	1.04103	0.0580134	insig
pme2617	T3_positive	L-methionine sulfoxide	L-甲硫氨酸亚砜	Amino acid and Its metabolites	氨基酸及其代谢物	Amino acid derivatives	氨基酸衍生物	C5H11NO3S	148.0425	165.046	0.8914	[M+H-H2O]+	0.4129180999967729	1b	0.7991	rp	3226-65-1	158980	HMDB0002005	6428	C02989	121832.24	126207.97	60752.91	124796.22	74686.16	103731.95	77321.91	158702.62	115890.18	96043.57	137014.37	81288.59	38858.95	39228.33	39078.71	ko00270,ko01100	0.348221	0.616405	1.08865	0.122539	insig
MW0105495	T3_positive	L-Alanyl-L-alanine	D-丙氨酰-D-丙氨酸	Amino acid and Its metabolites	氨基酸及其代谢物	Small Peptide	小肽	C6H12N2O3	161.0915	160.0848	0.8745	[M+H]+	1.22783214997924	1b	0.7983	rp	1948-31-8	5484352	HMDB0028680	-	-	42750.52	48899.18	66051.74	156356.24	207226.73	146863.67	55224.53	159769.0	112078.18	206519.64	318212.92	342039.92	135034.26	134280.6	134758.5	-	0.970126	0.142827	1.7868	0.837375	insig
MW0008759	T3_positive	N1-(2-aminophenyl)-N8-phenyloctanediamide	N1-(2-氨基苯基)-N8-苯基辛二酰胺	Benzene and substituted derivatives	苯及其衍生物	Benzene and substituted derivatives	苯及其衍生物	C20H25N3O2	322.1866	339.1947	1.5474	[M+H-H2O]+	11.762814250033697	1b	0.7978	rp	537034-17-6	9543540	-	64650	-	48274.83	43075.35	33988.02	58052.03	25925.24	33816.7	2932.31	44918.57	62903.01	21004.84	35720.91	67559.53	37417.77	37703.72	37290.16	-	0.518012	0.907092	0.966714	-0.0488396	insig
MW0133678	T3_positive	4-Hydroxycinnamic acid	4-香豆酸	Benzene and substituted derivatives	苯及其衍生物	Phenolic acids	酚酸类	C9H8O3	147.0437	164.0473	1.4954	[M+H-H2O]+	0.38078558247889294	1b	0.7966	rp	501-98-4	637542	HMDB0002035	6450	C00811	38744.71	38304.43	28287.6	67534.35	60122.08	40166.98	32360.25	62315.78	66736.45	78821.7	49743.18	45904.16	50176.94	48983.31	48620.36	ko00130,ko00350,ko01100	0.811789	0.278849	1.22961	0.298205	insig
MEDL02553	T3_positive	Piperine	胡椒碱	Heterocyclic compounds	杂环化合物	Heterocyclic compounds	杂环化合物	C17H19NO3	303.1728	285.1365	6.4157	[M+NH4]+	5.15478745754194	1b	0.7941	rp	94-62-2	638024	HMDB0029377	-	C03882	26715.13	37780.73	25447.87	12098.04	26046.14	23565.44	17590.7	12692.57	24620.01	12730.27	19693.2	9368.59	19354.93	19370.98	19648.45	-	1.27417	0.0505299	0.637608	-0.649259	insig
MEDN1837	T3_positive	3,5-Di-tert-butyl-4-hydroxybenzyl alcohol	2,6-二叔丁基-4-(羟甲基)苯酚	Benzene and substituted derivatives	苯及其衍生物	Benzene and substituted derivatives	苯及其衍生物	C15H24O2	219.1736	236.1776	5.2307	[M+H-H2O]+	3.9197774025012704	1b	0.7938	rp	88-26-6	6929	HMDB0032048	-	-	6534.35	7217.14	4630.36	7448.67	6720.56	6262.27	4412.17	10225.15	6323.17	9686.11	5587.8	4776.9	7182.03	7172.23	7110.54	-	0.147989	0.750363	1.05663	0.0794685	insig
MW0010672	T3_positive	Theophylline	茶碱	Heterocyclic compounds	杂环化合物	Heterocyclic compounds	杂环化合物	C7H8N4O2	198.0971	180.0647	3.1196	[M+NH4]+	3.88523417498732	1b	0.7932	rp	58-55-9	2153	HMDB0001889	1458	C07130	258018.48	329684.95	305318.13	136688.37	319247.38	262464.06	276219.05	244579.69	264081.0	292742.49	247228.45	258336.27	272518.04	265921.56	266506.08	ko00232,ko01100	0.174665	0.880498	0.982479	-0.0255022	insig
MW0107973	T3_positive	Firefly luciferin	萤火虫萤光素	Heterocyclic compounds	杂环化合物	Heterocyclic compounds	杂环化合物	C11H8N2O3S2	281.0047	279.9976	4.3226	[M+H]+	1.0937910924724301	1b	0.7919	rp	2591-17-5	92934	HMDB0029713	65823	C02740	1197781.48	1343405.1	1312771.4	1110269.59	1133386.49	1223474.86	1180286.86	1248037.77	1261620.86	1255031.48	1279658.69	1159362.55	1171627.73	1171291.91	1181377.96	-	0.307513	0.814351	1.00859	0.012344	insig
MEDL02028	T3_positive	Spermidine	亚精胺	Alkaloids	生物碱	Phenolamine	酚胺	C7H19N3	146.1646	145.1579	1.6532	[M+H]+	2.00246788502056	1b	0.7901	rp	124-20-9	1102	HMDB0001257	254	C00315	4034.3	2312.91	5795.18	4923.43	4909.52	4320.05	9574.9	9249.28	9016.34	9275.61	6738.7	2116.6	4586.78	4614.45	4568.9	ko00330,ko00410,ko00480,ko01100,ko02010,ko04976	1.23455	0.0393915	1.74827	0.805928	up
MW0106988	T3_positive	Glutamine	L-谷氨酰胺	Amino acid and Its metabolites	氨基酸及其代谢物	Amino acids	氨基酸	C5H10N2O3	169.0577	146.0691	0.7716	[M+Na]+	2.7805974600170202	1b	0.79	rp	56-85-9	5961	HMDB0000641	5614	C00064	40403.57	70682.51	42638.42	42678.06	877.69	31957.81	21283.45	24489.1	31387.54	16933.41	10461.89	8881.03	23715.87	24847.03	26223.41	ko00220,ko00230,ko00240,ko00250,ko00470,ko00630,ko00750,ko00910,ko00970,ko01100,ko01230,ko01232,ko01240,ko02010,ko04724,ko04727,ko04964,ko04974,ko04978,ko05230	0.260923	0.094107	0.494841	-1.01496	insig
MW0159255	T3_positive	Val-Asp	缬氨酸-天冬氨酸	Amino acid and Its metabolites	氨基酸及其代谢物	Small Peptide	小肽	C9H16N2O5	215.102	232.1059	0.8745	[M+H-H2O]+	1.3331309899911001	1b	0.7897	rp	20556-16-5	7009608	HMDB0029123	23822	-	16106.11	19829.32	26918.82	65916.15	88668.57	56849.9	22139.23	59439.84	44192.35	97710.89	136921.25	132302.99	60316.44	59243.17	60067.9	-	0.956689	0.147587	1.79631	0.845033	insig
MEDP2251	T3_positive	Propyrazol	丙吡唑三醇	Alcohol and amines	醇、胺类	Alcohols	醇类	C24H22N2O3	387.1689	386.163	2.5384	[M+H]+	1.61763479241017	1b	0.7881	rp	263717-53-9	5040063	-	45148	-	6802.08	10133.41	10310.14	10149.99	7951.58	12051.56	8319.3	5069.38	8686.2	8468.98	14174.4	7439.94	12519.37	12563.06	12510.87	-	0.577898	0.561316	0.908699	-0.138125	insig
MW0007317	T3_positive	Hexylresorcinol	己基间苯二酚	Benzene and substituted derivatives	苯及其衍生物	Phenolics	苯酚类	C12H18O2	195.1371	194.1307	6.6818	[M+H]+	3.99935165248166	1b	0.784	rp	136-77-6	3610	HMDB0032567	-	-	6379.37	6577.65	9762.57	5118.55	5767.95	7153.43	4354.56	8147.38	5781.42	16663.28	7356.54	8487.81	7043.49	7222.2	6795.78	-	0.67056	0.405343	1.24611	0.317436	insig
MW0107880	T3_positive	L-Homophenylalanine	L-高苯丙氨酸	Amino acid and Its metabolites	氨基酸及其代谢物	Amino acids	氨基酸	C10H13NO2	197.1279	179.0946	2.7219	[M+NH4]+	1.8436851500069902	1b	0.782	rp	943-73-7	2724505	-	43203	C17235	6831.58	3476.11	1112.33	8615.01	5222.95	3844.96	3661.52	16160.44	3772.16	8246.15	14488.7	13868.49	5022.18	4936.24	4857.96	ko00400,ko01100,ko01210	1.08508	0.0777169	2.06843	1.04854	insig
MEDP2091	T3_positive	4-nitrophenyl 4-[bis(2H-1,3-benzodioxol-5-yl)(hydroxy)methyl]piperidine-1-carboxylate	4-硝基苯基4-[双（2H-1,3-苯并二恶唑-5-基）（羟基）甲基]哌啶-1-甲酸	Benzene and substituted derivatives	苯及其衍生物	Benzene and substituted derivatives	苯及其衍生物	C27H24N2O9	503.1442	520.1482	2.7325	[M+H-H2O]+	0.693498583833765	1b	0.7815	rp	1101854-58-3	25021165	-	-	-	757.22	3941.32	3169.34	5261.29	5622.0	6753.64	1689.36	6725.46	5165.84	6674.85	1518.48	5583.62	4593.42	4548.9	4594.92	-	0.219209	0.817096	1.07265	0.101173	insig
MW0103432	T3_positive	8-Hydroxyguanosine	8-羟基鸟苷	Nucleotide and Its metabolites	核苷酸及其代谢物	Nucleotide and Its metabolites	核苷酸及其代谢物	C10H13N5O6	322.0763	299.0866	1.4783	[M+Na]+	1.9730542973661598	1b	0.7809999999999999	rp	3868-31-3	135407175	HMDB0002044	44820	-	17958.86	42920.59	24659.97	24050.36	16724.3	37516.6	21030.14	22688.29	46901.33	44311.45	41044.95	31313.8	23164.86	23791.57	17296.58	-	0.856613	0.276755	1.26527	0.339445	insig
MW0143395	T3_positive	4-(Methylamino)butanoic acid	4-(甲氨基)丁酸	Organic acid and Its derivatives	有机酸及其衍生物	Organic acid and Its derivatives	有机酸及其衍生物	C5H11NO2	135.1161	117.079	6.1709	[M+NH4]+	8.049999999997231	1b	0.7802	rp	1119-48-8	70703	-	-	-	6405.19	24976.3	6235.66	11766.94	21016.53	14387.22	6156.73	5327.6	5780.66	4420.41	10829.94	5137.12	21094.12	19226.17	18367.88	-	1.56957	0.0534081	0.444079	-1.17111	insig
MW0006998	T3_positive	Estrone	雌酮	Hormones and hormone related compounds	激素及激素相关物质	Hormones and hormone related compounds	激素及激素相关物质	C18H22O2	288.1983	270.16200000000003	6.6441	[M+NH4]+	6.91597546747857	1b	0.7802	rp	53-16-7	5870	HMDB0000145	264	C00468	39292.47	67380.9	28945.79	32931.13	54468.17	59230.59	48656.95	57450.5	35699.11	32904.0	43069.44	32398.64	39888.14	38855.33	39476.29	ko00140,ko01100,ko04913,ko04917	0.427125	0.496896	0.886375	-0.17401	insig
MW0002155	T3_positive	2,3-Dihydrobenzofuran	2,3-二氢苯并呋喃	Benzene and substituted derivatives	苯及其衍生物	Benzene and substituted derivatives	苯及其衍生物	C8H8O	103.054	120.0575	2.0613	[M+H-H2O]+	0.00168163001745825	1b	0.7774	rp	496-16-2	10329	HMDB0013815	-	-	67758.74	50460.42	56330.74	76131.74	68721.26	60731.65	54796.13	95814.61	85652.16	87457.1	71337.62	95135.54	74332.6	73632.77	74308.65	-	1.38036	0.0401962	1.28953	0.36684	up
MW0004236	T3_positive	3-Methoxytyramine	3-甲氧基酪胺	Benzene and substituted derivatives	苯及其衍生物	Phenolics	苯酚类	C9H13NO2	168.0914	167.0946	2.0439	[M+H]+	10.7606264774773	1b	0.7759	rp	554-52-9	1669	HMDB0000022	5094	C05587	5746.04	4934.27	4391.69	7234.06	5627.09	5618.47	2308.38	8718.55	8386.92	8044.92	5683.71	2497.04	6305.64	6294.86	6366.3	ko00350,ko01100,ko04728	0.07105	0.792056	1.06223	0.0870955	insig
MEDN0622	T3_positive	Porphobilinogen	紫质胆素原	Organic acid and Its derivatives	有机酸及其衍生物	Organic acid and Its derivatives	有机酸及其衍生物	C10H14N2O4	227.1021	226.0954	2.0789	[M+H]+	0.16371297498096699	1b	0.7759	rp	487-90-1	1021	HMDB0000245	-	C00931	5703.82	7767.94	5331.37	9023.23	8059.16	8430.6	6778.43	7795.49	6094.64	8508.67	7946.9	4051.16	8227.6	8534.7	8476.66	ko00860,ko01100,ko01240	0.37513	0.576664	0.929127	-0.106053	insig
MW0110189	T3_positive	Tyr-Asp	酪氨酸-天冬氨酸	Amino acid and Its metabolites	氨基酸及其代谢物	Small Peptide	小肽	C13H16N2O6	297.1066	296.1008	1.911	[M+H]+	6.634273999992501	1b	0.7743	rp	87085-11-8	9817652	HMDB0029101	65044	-	2025.35	6513.65	5729.45	5252.46	7155.78	3389.14	411.16	5548.61	3894.38	2520.39	7681.68	6044.96	7258.3	5759.95	6929.42	-	0.564611	0.632169	0.868134	-0.20401	insig
MEDP1061	T3_positive	o-Tyrosine	DL-邻酪氨酸	Amino acid and Its metabolites	氨基酸及其代谢物	Amino acids	氨基酸	C9H11NO3	182.0805	181.0739	0.8914	[M+H]+	1.2317569100162	1b	0.773	rp	2370-61-8	91482	HMDB0006050	-	-	76537.78	76670.48	55762.93	107398.34	111614.82	72193.99	69245.6	121172.24	83265.49	88034.21	90994.93	85267.42	84524.97	84489.33	83613.83	-	0.430011	0.589928	1.07558	0.10511	insig
MEDP0734	T3_positive	2-Aminophenol	2-氨基苯酚	Benzene and substituted derivatives	苯及其衍生物	Phenolics	苯酚类	C6H7NO	132.0438	109.0528	2.3629	[M+Na]+	4.0882767725491895	1b	0.7723	rp	95-55-6	5801	-	-	C01987	2088.89	3849.52	4926.87	3657.72	3597.08	5092.83	1980.09	2220.24	1696.87	2975.29	4136.43	3308.33	3395.82	3383.54	3407.54	ko00380,ko01100	1.18192	0.0773495	0.702939	-0.508529	insig
MW0002167	T3_positive	2,3-Dimethoxyphenol	2，3-二甲氧基苯酚	Benzene and substituted derivatives	苯及其衍生物	Phenolics	苯酚类	C8H10O3	155.0693	154.063	4.2526	[M+H]+	2.77852812494928	1b	0.7705	rp	5150-42-5 | 25155-26-4	78828	HMDB0131479	-	-	7105.15	5580.67	8649.83	2209.59	3432.99	2737.82	2809.96	2471.86	3165.77	4063.29	4277.82	1097.87	3365.16	3341.08	3272.4	-	0.939196	0.132562	0.601916	-0.732366	insig
MEDP0403	T3_positive	Deoxycytidine	2'-脱氧胞苷	Nucleotide and Its metabolites	核苷酸及其代谢物	Nucleotide and Its metabolites	核苷酸及其代谢物	C9H13N3O4	245.1229	227.0906	0.6027	[M+NH4]+	4.01849154251011	1b	0.7677	rp	951-77-9	13711	HMDB0000014	3367	C00881	50012.83	52899.44	49754.46	46056.98	46954.82	38311.21	44137.55	34396.21	54126.1	38835.45	40070.58	34278.01	47792.6	46250.84	47880.67	ko00240,ko01100,ko01232,ko02010	1.17164	0.117877	0.865679	-0.208096	insig
MW0109096	T3_positive	Phe-Asp	苯丙氨酸-天冬氨酸	Amino acid and Its metabolites	氨基酸及其代谢物	Small Peptide	小肽	C13H16N2O5	263.1048	280.1059	2.3452	[M+H-H2O]+	9.35407334509364	1b	0.7664	rp	22828-05-3	6992643	HMDB0028991	23739	-	7795.23	5821.67	6513.85	10090.05	5933.09	11143.76	9049.28	7359.87	5201.38	7100.38	7746.5	5397.5	4787.16	4613.89	4657.96	-	0.514529	0.430889	0.884926	-0.176372	insig
MW0109182	T3_positive	Phenylalanyllysine	苯丙氨酰赖氨酸	Amino acid and Its metabolites	氨基酸及其代谢物	Small Peptide	小肽	C15H23N3O3	294.1804	293.1739	1.4369999999999998	[M+H]+	0.55399684001145	1b	0.7621	rp	6456-72-0	15607820	HMDB0029000	-	-	6212.7	6521.22	7480.15	19366.64	4951.68	6046.52	6337.83	8189.6	11881.74	6402.29	8471.34	13744.71	7583.55	8364.26	8220.12	-	0.389628	0.777235	1.08795	0.121617	insig
MW0109634	T3_positive	Ser-Ser	L-丝氨酰-L-丝氨酸	Amino acid and Its metabolites	氨基酸及其代谢物	Small Peptide	小肽	C6H12N2O5	175.0445	192.0746	0.6142	[M+H-H2O]+	1.3233988550354099	1b	0.7605	rp	6620-95-7	7019105	-	65143	-	8368.02	9423.48	10470.23	8818.46	7749.53	7056.44	8219.44	4055.27	8928.45	7570.69	6965.27	5226.56	7338.34	7420.63	7420.98	-	1.20944	0.0764153	0.78953	-0.340934	insig
MW0170017	T3_positive	Xanthine	黄嘌呤	Nucleotide and Its metabolites	核苷酸及其代谢物	Nucleotide and Its metabolites	核苷酸及其代谢物	C5H4N4O2	170.0605	152.0334	1.4621	[M+NH4]+	16.081108674939102	1b	0.7596	rp	69-89-6	1188	HMDB0000292	82	C00385	17133.94	20063.1	20637.12	18591.79	210567.44	20626.39	21115.48	19200.39	19991.02	19416.97	18973.02	17245.18	17642.48	17422.36	17411.07	ko00230,ko00232,ko01100,ko01232	0.722118	0.362124	0.376901	-1.40774	insig
MW0107683	T3_positive	L-cystathionine	L-胱硫醚	Amino acid and Its metabolites	氨基酸及其代谢物	Amino acid derivatives	氨基酸衍生物	C7H14N2O4S	205.0642	222.0674	1.5915	[M+H-H2O]+	1.6623291675443899	1b	0.7593	rp	56-88-2	439258	HMDB0000099	39	C02291	9720.2	13241.66	20452.76	13501.93	6903.09	10693.84	12767.49	8153.1	14024.89	12892.92	15342.51	15146.18	10461.28	9863.86	10280.19	ko00260,ko00270,ko01100,ko01230,ko01240	0.332875	0.777488	1.05118	0.0720099	insig
MEDP1841	T3_positive	Zerumbone	球姜酮	Aldehyde,Ketones,Esters	醛、酮、酯类	Ketones	酮类	C15H22O	201.1631	218.1671	6.1368	[M+H-H2O]+	2.08946056005743	1b	0.7579	rp	471-05-6	5470187	-	-	C20262	10662.15	19749.58	6694.15	14408.42	21236.82	14267.97	11770.85	14163.32	6990.73	11523.67	24917.87	9166.85	15704.91	16568.62	16192.88	-	0.416587	0.686265	0.902483	-0.148028	insig
MEDP0176	T3_positive	Thymidine	胸腺嘧啶脱氧核苷	Nucleotide and Its metabolites	核苷酸及其代谢物	Nucleotide and Its metabolites	核苷酸及其代谢物	C10H14N2O5	265.0842	242.0903	2.0613	[M+Na]+	13.9108935400145	1b	0.755	rp	50-89-5	5789	HMDB0000273	3375	C00214	5493.83	3893.81	7041.6	5823.7	4263.91	4806.03	3305.71	1265.4	3519.4	2882.48	2273.13	757.32	5409.25	5406.77	5469.13	ko00240,ko01100,ko01232	1.6549	0.00132714	0.447067	-1.16144	down
MW0014830	T3_positive	5-Phenyl-1-pentanol	5-苯基-1-戊醇	FA	脂肪酰类	Oxidized lipids	氧化脂质	C11H16O	147.1159	164.1201	6.1592	[M+H-H2O]+	4.02080331753041	1b	0.7548	rp	10521-91-2	61523	HMDB0031624	-	-	2809.76	12760.87	3801.37	5859.89	13154.37	17570.34	2714.39	2076.46	4086.1	2814.35	10886.67	2509.9	6139.71	6076.48	6095.32	-	1.25349	0.104419	0.448345	-1.15732	insig
MW0014154	T3_positive	3-Methyl-2-oxovaleric acid	3-甲基-2-氧戊酸	Organic acid and Its derivatives	有机酸及其衍生物	Organic acid and Its derivatives	有机酸及其衍生物	C6H10O3	130.0643	130.063	3.7956	[M+]+	4.28136011251468	1b	0.7543	rp	1460-34-0 | 39748-49-7	47	HMDB0000491	122	C03465	3341.46	16044.58	8864.95	8563.67	9572.92	7009.68	10196.52	3285.71	10455.83	8466.48	12628.51	4128.82	9321.35	9245.8	9391.75	-	0.262717	0.763004	0.920682	-0.119226	insig
MEDL01000	T3_positive	Octopamine	章鱼胺	Alcohol and amines	醇、胺类	Polyamines	多胺	C8H11NO2	153.0764	153.079	0.8914	[M+]+	6.45834450757832	1b	0.7539	rp	104-14-3	4581	HMDB0004825	61	-	74890.43	132538.84	123853.73	109006.18	106112.94	115490.83	128109.76	116281.99	108167.77	104285.0	114906.45	95911.47	101964.75	104358.98	102229.84	-	0.155849	0.920241	1.00872	0.012521	insig
FDATN00199	T3_positive	p-Toluenesulfonic acid	对甲苯磺酸	Benzene and substituted derivatives	苯及其衍生物	Benzene and substituted derivatives	苯及其衍生物	C7H8O3S	190.0522	172.0194	4.4447	[M+NH4]+	2.56593514002645	1b	0.7534	rp	104-15-4	6101	HMDB0059933	-	C06677	4525.43	8046.62	5362.47	4640.17	11391.16	9052.68	4067.36	3083.32	7982.76	2841.25	6955.9	3844.9	8499.88	8378.66	8501.21	ko01100	1.1722	0.13114	0.668909	-0.580118	insig
MEDP0686	T3_positive	2-Acetylfuran	2-乙酰基呋喃	Heterocyclic compounds	杂环化合物	Heterocyclic compounds	杂环化合物	C6H6O2	75.0257	110.0368	4.6541	[M+H-2H2O]+	7.802705500026259	1b	0.7521	rp	1192-62-7	14505	HMDB0033127	-	-	24255.05	29485.17	27360.57	26074.46	21353.24	25335.6	22319.81	30145.2	30515.21	31673.23	32055.26	23748.01	21167.76	20349.18	21142.02	-	0.92758	0.215804	1.10784	0.147749	insig
MW0130918	T3_positive	Tyrphostin B42	酪氨酸蛋白 B42	Alcohol and amines	醇、胺类	Amines	胺类	C17H14N2O3	295.11	294.1004	5.335	[M+H]+	5.07505969764566	1b	0.75	rp	133550-30-8 | 134036-52-5	5328779	-	45246	C72336	35393.99	44411.55	22150.75	21639.15	48798.27	31337.46	15410.77	23018.12	30697.92	19532.29	46438.06	18342.06	20002.76	19920.71	19945.94	-	0.979118	0.230017	0.753146	-0.408999	insig
MW0123554	T3_positive	Erythrono-1,4-lactone	D-赤藓酸-内酯	Aldehyde,Ketones,Esters	醛、酮、酯类	Ketones	酮类	C4H6O4	119.0348	118.0266	1.426	[M+H]+	1.6802139450078402	1b	0.7499	rp	17675-99-9	5325915	HMDB0000349	5338	-	14621.06	17343.63	16949.09	21499.66	7601.44	16649.69	13905.27	14131.55	13539.53	20137.88	19911.25	27758.93	17811.94	18118.24	17960.93	-	0.555553	0.425029	1.15549	0.208511	insig
MW0105888	T3_positive	Asparagine	L-天冬酰胺	Amino acid and Its metabolites	氨基酸及其代谢物	Amino acids	氨基酸	C4H8N2O3	115.0498	132.0535	1.565	[M+H-H2O]+	0.0960194474686205	1b	0.7490000000000001	rp	70-47-3	6267	HMDB0000168	14	C00152	4405.98	4387.43	1204.01	3648.5	11620.89	5912.75	1460.97	2373.49	2450.63	3240.49	6060.23	1488.82	2132.78	2147.43	1916.68	ko00250,ko00970,ko01100,ko01230,ko04974,ko04978,ko05230	0.953722	0.181799	0.547623	-0.868746	insig
MW0108082	T3_positive	Lys-Tyr	赖氨酸-酪氨酸	Amino acid and Its metabolites	氨基酸及其代谢物	Small Peptide	小肽	C15H23N3O4	309.1739	309.1689	2.6972	[M+]+	13.3313637924459	1b	0.7488	rp	35978-98-4	7021820	HMDB0028963	-	-	3772.63	6483.89	6394.99	5365.84	2020.32	6877.74	4009.95	4946.38	5619.33	10080.17	2939.25	5766.62	7987.13	8025.48	7944.33	-	0.346486	0.754691	1.07913	0.109867	insig
MEDP0685	T3_positive	Methylcysteine	甲基半胱氨酸	Amino acid and Its metabolites	氨基酸及其代谢物	Amino acid derivatives	氨基酸衍生物	C4H9NO2S	136.0501	135.0354	1.3395	[M+H]+	21.278206397497	1b	0.7464	rp	1187-84-4	225710	HMDB0002108	6490	-	31557.71	37701.53	37492.46	35653.65	1947.56	26938.03	13224.02	25371.99	37135.43	40437.85	35476.05	59240.11	40477.76	38987.22	40898.02	-	0.599664	0.45113	1.23115	0.300011	insig
MW0151759	T3_positive	Ionomycin	离子霉素	Organic acid and Its derivatives	有机酸及其衍生物	Organic acid and Its derivatives	有机酸及其衍生物	C41H72O9	709.5121	708.5176	8.4822	[M+H]+	18.443823153505498	1b	0.7463	rp	56092-81-0	6912226	-	96378	-	15853.73	15269.06	10191.05	36113.98	8599.23	13248.68	39110.21	13011.04	13032.77	12436.63	10047.73	26480.41	14093.45	14136.73	14510.75	-	0.192397	0.698585	1.14951	0.201023	insig
MW0132537	T3_positive	3,4,5-Trimethoxycinnamic acid	3,4,5-三甲氧基肉桂酸	Organic acid and Its derivatives	有机酸及其衍生物	Organic acid and Its derivatives	有机酸及其衍生物	C12H14O5	239.0919	238.0841	4.4098	[M+H]+	7.0457047974770095	1b	0.746	rp	90-50-6	735755	HMDB0002511	6705	-	46095.97	61841.17	28922.06	45056.79	89449.52	57771.75	27623.44	47942.8	74244.07	32669.44	78991.45	76736.87	48633.38	48082.26	48677.89	-	0.0816148	0.907312	1.02756	0.0392217	insig
MW0010102	T3_positive	2-Cyclohexyl-2-hydroxy-2-phenylacetic acid	苯环己基乙醇酸	Benzene and substituted derivatives	苯及其衍生物	Benzene and substituted derivatives	苯及其衍生物	C14H18O3	257.1127	234.1256	1.9196	[M+Na]+	6.02441960253941	1b	0.7459	rp	4335-77-7 | 50896-04-3	97700	-	1688	-	5203.29	7193.27	6519.37	6534.92	14817.41	7965.1	8810.09	71466.42	11084.34	9817.81	5924.1	49811.53	15826.62	15406.75	15446.19	-	1.11485	0.170169	3.25323	1.70187	insig
MW0169339	T3_positive	Isosteviol	异甜菊醇	Heterocyclic compounds	杂环化合物	Heterocyclic compounds	杂环化合物	C20H30O3	319.2167	318.2195	5.5786	[M+H]+	5.87928777250113	1b	0.7458	rp	27975-19-5	99514	-	84972	-	2467.03	2351.84	4568.97	2259.61	3331.89	2784.97	4144.52	3834.38	3668.05	2842.09	4622.43	2648.17	3094.55	3048.52	3077.74	-	1.04418	0.190947	1.22491	0.292673	insig
MW0108647	T3_positive	N-Acetyl-L-tyrosine	乙酰基L-酪氨酸	Amino acid and Its metabolites	氨基酸及其代谢物	Amino acid derivatives	氨基酸衍生物	C11H13NO4	188.0732	223.0845	2.9276	[M+H-2H2O]+	6.842086637490751	1b	0.7454	rp	537-55-3	68310	HMDB0000866	-	C01657	18658.8	30339.85	11917.42	19452.54	32883.76	30200.62	11405.44	17929.26	20711.34	18624.73	35939.58	27986.2	24293.37	24249.83	24673.42	-	0.324912	0.720438	0.924321	-0.113535	insig
MW0157911	T3_positive	Thr-Ser	苏氨酸-丝氨酸	Amino acid and Its metabolites	氨基酸及其代谢物	Small Peptide	小肽	C7H14N2O5	224.1275	206.0903	1.3395	[M+NH4]+	7.800776650057629	1b	0.7447	rp	61043-86-5	7016065	HMDB0029070	65148	-	33902.41	38821.46	32399.2	29268.28	32908.09	32031.15	36623.13	45626.06	27785.36	33416.29	34246.85	34185.7	37627.51	37055.53	37615.17	-	0.506401	0.463264	1.06297	0.0881074	insig
MEDN0343	T3_positive	Shikimic Acid	莽草酸	Organic acid and Its derivatives	有机酸及其衍生物	Organic acid and Its derivatives	有机酸及其衍生物	C7H10O5	213.0096	174.0528	1.6640000000000001	[M+K]+	16.412810639963	1b	0.7431	rp	138-59-0	8742	HMDB0003070	338	C00493	8987.45	14469.58	16037.09	22965.72	29307.73	20678.64	25275.77	46937.11	34571.66	49407.26	42355.01	24551.46	25299.23	24560.56	25017.8	ko00400,ko01100,ko01230,ko01240	1.73198	0.00712736	1.98404	0.988444	up
MW0132744	T3_positive	Sinapic acid	3,5-二甲氧基-4-羟基肉桂酸	Organic acid and Its derivatives	有机酸及其衍生物	Organic acid and Its derivatives	有机酸及其衍生物	C11H12O5	242.1028	224.0685	4.3573	[M+NH4]+	0.9075288024718019	1b	0.7422	rp	7362-37-0	637775	HMDB0032616	-	C00482	7143.74	9369.79	4335.28	8324.86	11733.28	10795.08	3885.19	15786.89	9415.39	8126.84	3803.71	12872.51	8221.38	8222.32	8178.25	ko01100	0.100828	0.874874	1.04233	0.0598108	insig
MW0169676	T3_positive	Pinolenic acid	松油酸	FA	脂肪酰类	Others	其他	C18H30O2	296.2574	278.2246	6.2575	[M+NH4]+	3.9515371776133197	1b	0.7404	rp	16833-54-8	5312495	-	35008	-	1395.99	24873.29	7045.22	26563.59	35311.77	38110.09	17367.57	5120.57	3707.06	27100.19	44116.27	7386.11	18223.62	18242.35	18208.32	-	0.229349	0.603993	0.78618	-0.347068	insig
MW0054394	T3_positive	Lithocholic acid	石胆酸	Bile acids	胆汁酸	Bile acids	胆汁酸	C24H40O3	359.2878	376.2977	6.0854	[M+H-H2O]+	16.393555884946	1b	0.7371	rp	434-13-9	9903	HMDB0000761	209	C03990	3513134.35	3979929.32	3966518.07	3409274.7	3741338.24	4065466.0	3623458.94	4053988.39	3499876.35	3547339.22	3760411.69	3295567.36	3640091.23	3616816.17	3616281.57	ko04976	0.58792	0.351492	0.96053	-0.0580981	insig
MW0007245	T3_positive	FAA(17:1)	银杏酸(C17:1)	Phenolic acids	酚酸类	Phenolic acids	酚酸类	C24H38O3	339.2667	374.2821	5.2307	[M+H-2H2O]+	4.40261278768617	1b	0.7371	rp	111047-30-4	5469634	HMDB0038522	-	-	63680.33	163828.18	94181.71	256156.65	244123.08	23678.11	119386.69	105725.94	70747.88	59715.26	164608.68	134220.58	121369.08	115582.57	117224.86	-	0.230644	0.478675	0.77385	-0.369874	insig
MW0006485	T3_positive	4'-Carbamoyl-[1,1'-biphenyl]-4-yl methyl(3-(pyridin-4-yl)benzyl)carbamate	4'-氨基甲酰基-[1,1'-联苯]-4-基甲基(3-(吡啶-4-基)苄基)氨基甲酸酯	Benzene and substituted derivatives	苯及其衍生物	Benzene and substituted derivatives	苯及其衍生物	C27H23N3O3	438.1861	437.1739	2.0439	[M+H]+	9.36276565632634	1b	0.7362	rp	947669-91-2	17759121	-	45314	-	11786.81	11301.18	13248.0	11929.42	11427.92	12246.73	12100.49	17956.92	17853.03	16563.88	16245.56	13791.91	12648.37	12578.7	12724.07	-	1.87829	0.00955724	1.31376	0.393699	up
MW0107685	T3_positive	L-Cysteine	L-半胱氨酸	Amino acid and Its metabolites	氨基酸及其代谢物	Amino acids	氨基酸	C3H7NO2S	122.0265	121.0197	1.9638	[M+H]+	2.73687463749894	1b	0.7351	rp	52-90-4	5862	HMDB0000574	5556	C00097	4389.34	9892.92	3917.66	2541.51	9876.79	8482.21	5207.84	4329.77	6893.05	4010.32	7122.25	1803.37	5006.74	4556.94	5005.53	ko00260,ko00270,ko00430,ko00470,ko00480,ko00730,ko00770,ko00920,ko00970,ko01100,ko01200,ko01230,ko01240,ko04122,ko04216,ko04974,ko05230	0.539063	0.328978	0.751056	-0.413008	insig
MW0148795	T3_positive	h-d-Tyr-otbu	D-酪氨酸叔丁酯	Benzene and substituted derivatives	苯及其衍生物	Benzene and substituted derivatives	苯及其衍生物	C13H19NO3	238.1433	237.1365	6.1199	[M+H]+	3.7373076599323	1b	0.7347	rp	87553-74-0	7408333	-	-	-	9404.05	12761.23	7756.01	12870.98	7493.67	7625.07	8010.86	15553.1	7025.64	10073.16	18525.8	9263.38	8255.51	7746.04	7496.6	-	0.443982	0.436039	1.18202	0.241254	insig
MADN0618	T3_positive	alpha-Hydroxyisobutyric acid	2-羟基异丁酸	Organic acid and Its derivatives	有机酸及其衍生物	Organic acid and Its derivatives	有机酸及其衍生物	C4H8O3	105.0478	104.0473	1.6038	[M+H]+	18.9767175100286	1b	0.7335	rp	594-61-6	11671	HMDB0000729	3750	-	6585.41	7449.91	8467.83	6401.7	3817.39	5432.31	6947.47	5757.2	7397.09	6154.37	6235.82	3996.02	6712.26	6600.06	6718.85	-	0.109514	0.741218	0.95632	-0.0644342	insig
MEDN0683	T3_positive	2-Naphthol	2-萘酚	Benzene and substituted derivatives	苯及其衍生物	Benzene and substituted derivatives	苯及其衍生物	C10H8O	145.064	144.0575	5.6652	[M+H]+	2.58240056993486	1b	0.731	rp	135-19-3	8663	HMDB0012322	-	C11713	3459.84	3121.68	3231.81	2885.6	4344.25	3452.79	3246.81	3134.98	4200.45	2347.89	2597.26	2935.48	2219.09	2167.16	1927.66	ko00980	0.792915	0.335355	0.900805	-0.150713	insig
MEDP1817	T3_positive	2-Acetylpyrazine	2-乙酰吡嗪	Heterocyclic compounds	杂环化合物	Heterocyclic compounds	杂环化合物	C6H6N2O	123.0546	122.04799999999999	0.8572	[M+H]+	1.5249751600166002	1b	0.7274	rp	22047-25-2	30914	HMDB0031861	-	-	51649.81	67336.01	44324.22	16141.98	59063.96	78681.39	89210.35	122927.98	106863.27	93955.27	60273.53	71201.15	60388.76	57037.09	42256.96	-	1.49835	0.0146682	1.71638	0.77937	up
MW0110047	T3_positive	Tropate	莨菪酸	Organic acid and Its derivatives	有机酸及其衍生物	Organic acid and Its derivatives	有机酸及其衍生物	C9H10O3	131.0487	166.063	2.0439	[M+H-2H2O]+	0.0187365049697519	1b	0.7272	rp	552-63-6	10726	HMDB0062590	-	C01456	21641.96	17106.86	18891.89	25740.62	22387.89	20050.71	17711.19	32395.49	28380.79	29761.16	23821.83	32737.43	23741.55	23716.97	23972.59	-	1.37873	0.0420735	1.30987	0.389425	up
MW0103599	T3_positive	Inosine triphosphate	肌苷 5'-三磷酸	Nucleotide and Its metabolites	核苷酸及其代谢物	Nucleotide and Its metabolites	核苷酸及其代谢物	C10H15N4O14P3	508.9618	507.9798	0.597	[M+H]+	3.6719241742398596	1b	0.7269	rp	132-06-9	135398643	HMDB0000189	-	C00081	6399.34	6946.97	6852.5	5906.43	8696.75	4993.38	6463.45	3622.26	7714.76	5336.54	5229.04	2670.92	6761.93	6768.32	6720.61	ko00230,ko01100,ko01232	1.06273	0.141543	0.779914	-0.358613	insig
MW0008849	T3_positive	Naptalam	萘普生	Benzene and substituted derivatives	苯及其衍生物	Benzene and substituted derivatives	苯及其衍生物	C18H13NO3	292.1014	291.0895	6.2224	[M+H]+	11.863908540021802	1b	0.7242	rp	132-66-1	8594	-	-	C18869	4946.54	5644.15	3208.18	6095.62	3317.29	3736.21	4454.91	5604.75	6620.31	5383.42	5975.96	4099.43	4794.79	4799.46	4808.28	-	0.922181	0.205831	1.19262	0.254137	insig
MW0148806	T3_positive	D-Xylono-1,4-lactone	D-木酮-1,4-内酯	Aldehyde,Ketones,Esters	醛、酮、酯类	Esters	酯类	C5H8O5	187.0044	148.0372	9.4791	[M+K]+	10.0750000000005	1b	0.7240000000000001	rp	15384-37-9 | 18423-66-0	439799	-	-	C02753	187105.45	119720.98	234694.09	205100.9	193932.06	234640.32	225653.56	147717.21	245367.03	146227.59	240078.69	224214.4	222005.8	221505.35	225532.54	ko00040,ko01100	0.199913	0.730255	1.046	0.0648896	insig
MW0109611	T3_positive	Ser-Gln	丝氨酰谷氨酰胺	Amino acid and Its metabolites	氨基酸及其代谢物	Small Peptide	小肽	C8H15N3O5	233.09099999999998	233.1012	3.7988	[M+]+	20.3681172099834	1b	0.7240000000000001	rp	94421-66-6	7016082	-	24026	-	4918.51	20303.17	13335.63	12341.38	17308.16	10350.5	9884.93	3524.95	18775.04	9556.26	23772.32	4726.45	9972.72	9594.27	9908.13	-	0.502189	0.732771	0.894123	-0.161454	insig
MW0106333	T3_positive	Cys-Tyr	半胱氨酸-酪氨酸	Amino acid and Its metabolites	氨基酸及其代谢物	Small Peptide	小肽	C12H16N2O4S	285.0971	284.0831	3.3453	[M+H]+	14.865633252583198	1b	0.723	rp	1089-23-2	150879	HMDB0028787	23992	-	8357.66	9045.76	3950.91	10084.06	5830.15	8909.15	6856.58	18528.69	9057.73	12929.65	10007.13	14720.53	7979.12	8168.19	8205.23	-	1.28426	0.061136	1.56137	0.642809	insig
MEDN1410	T3_positive	N-Palmitoylglycine	N-棕榈酰甘氨酸	Amino acid and Its metabolites	氨基酸及其代谢物	Amino acid derivatives	氨基酸衍生物	C18H35NO3	314.2762	313.2617	6.8343	[M+H]+	17.497540640079	1b	0.7214	rp	158305-64-7	151008	HMDB0013034	-	-	18661.37	19018.72	20729.27	28426.89	27362.14	19597.33	24206.05	24461.45	23641.75	29205.06	27658.01	39055.64	24881.63	24935.38	24955.45	-	1.19469	0.0853031	1.25735	0.330386	insig
MW0106488	T3_positive	2,3-Diaminopropionic acid	L-2,3-二氨基丙酸	Amino acid and Its metabolites	氨基酸及其代谢物	Amino acids	氨基酸	C3H8N2O2	143.0206	104.0586	0.6142	[M+K]+	3.25532927746508	1b	0.7209	rp	4033-39-0	97328	HMDB0002006	6429	C06393	345278.71	393083.52	370831.99	362016.65	400462.88	324320.05	295965.03	274116.96	469114.06	325825.83	378748.24	302747.21	382744.21	378091.22	377278.14	-	0.703888	0.459521	0.931932	-0.101703	insig
MW0130915	T3_positive	2-Phenylpropionate	2-苯基丙酸	Organic acid and Its derivatives	有机酸及其衍生物	Organic acid and Its derivatives	有机酸及其衍生物	C9H10O2	133.064	150.0681	6.5217	[M+H-H2O]+	0.14332198503552698	1b	0.7207	rp	492-37-5	10296	HMDB0011743	-	-	12246.38	12261.43	9290.58	11638.98	6590.25	9921.99	14196.77	16157.59	8248.91	11203.69	9676.94	7333.11	6731.65	6696.07	6738.23	-	0.296104	0.639789	1.07857	0.10912	insig
MW0144865	T3_positive	Rhamnose	鼠李糖	Carbohydrates and Its metabolites	碳水化合物及其代谢物	Sugars	糖类	C6H12O5	203.0357	164.0685	9.4631	[M+K]+	10.0750000000005	1b	0.7185	rp	3615-41-6	25310	HMDB0000849	5812	C00507	44380.17	52146.92	49356.49	49843.69	47094.92	47648.6	43245.92	48854.82	67489.79	65295.61	65808.71	21252.95	37702.84	37268.52	36698.05	ko00051,ko01100	0.110488	0.651295	1.07394	0.102912	insig
MEDN1368	T3_positive	2,2-Dimethylsuccinic acid	2,2-二甲基琥珀酸	Organic acid and Its derivatives	有机酸及其衍生物	Organic acid and Its derivatives	有机酸及其衍生物	C6H10O4	129.0538	146.0579	4.5049	[M+H-H2O]+	2.8837075124954503	1b	0.7175	rp	597-43-3	11701	HMDB0002074	6473	-	8539.04	8262.12	12206.52	23088.9	14846.63	9239.97	9374.14	8838.62	9653.29	7625.53	14990.19	10353.4	9798.4	9991.64	10628.44	-	0.770412	0.348496	0.798538	-0.324567	insig
MEDL02551	T3_positive	20-Hydroxyecdysone	异丁酮	Aldehyde,Ketones,Esters	醛、酮、酯类	Ketones	酮类	C27H44O7	481.325	480.3087	5.1441	[M+H]+	18.1122051252457	1b	0.7174	rp	5289-74-7	5459840	HMDB0030180	-	-	29886.65	20146.79	10093.27	8569.77	6378.87	12077.84	3588.04	15039.11	21264.17	17071.12	29709.65	8290.62	17507.59	19239.94	15283.69	-	0.118419	0.809132	1.08961	0.123808	insig
MW0105421	T3_positive	Acetylglycine	N-乙酰基甘氨酸	Amino acid and Its metabolites	氨基酸及其代谢物	Amino acid derivatives	氨基酸衍生物	C4H7NO3	117.0362	117.0426	1.9018	[M+]+	14.685445864977	1b	0.7173	rp	543-24-8	10972	HMDB0000532	5517	-	21046.01	23260.56	24963.49	22923.75	28798.04	26703.87	29593.12	29843.36	28914.89	28552.93	29400.01	28622.32	24452.62	24758.14	24505.35	-	1.7832	0.0100634	1.18437	0.244122	up
MW0005393	T3_positive	5-(3-Carboxybenzoyl)-2-((6-(4-methoxyphenyl)-5-hexenyl)oxy)benzenepropanoic acid	5-(3-羧基苯甲酰基)-2-((6-(4-甲氧基苯基)-5-己烯基)氧基)苯丙酸	Benzene and substituted derivatives	苯及其衍生物	Benzene and substituted derivatives	苯及其衍生物	C30H30O7	520.2333	502.1992	5.178999999999999	[M+NH4]+	1.7050462724450701	1b	0.7173	rp	117423-74-2	6444688	-	45208	-	23272.6	22458.54	25223.21	20932.45	17913.68	14873.02	16884.47	17378.9	22697.94	24042.97	19807.28	16442.46	19260.67	19087.53	19256.09	-	0.343523	0.556233	0.940489	-0.0885175	insig
MEDP0143	T3_positive	Biotin	生物素	CoEnzyme and vitamins	辅酶和维生素	CoEnzyme and vitamins	辅酶和维生素	C10H16N2O3S	227.0785	244.0882	2.4861	[M+H-H2O]+	15.5948024925578	1b	0.7164	rp	58-85-5	171548	HMDB0000030	243	C00120	3632.3	3462.15	2502.93	4024.02	4064.5	3549.39	3457.96	6127.49	3980.16	4545.21	3738.57	4607.75	2944.2	2857.06	2793.29	ko00780,ko01100,ko01240,ko02010,ko04977	1.21094	0.0901988	1.2459	0.317193	insig
MW0103351	T3_positive	2'-Deoxyuridine	2'-脱氧尿苷	Nucleotide and Its metabolites	核苷酸及其代谢物	Nucleotide and Its metabolites	核苷酸及其代谢物	C9H12N2O5	193.0638	228.0746	1.8662	[M+H-2H2O]+	18.917516284986398	1b	0.7127	rp	951-78-0	13712	HMDB0000012	5086	C00526	16951.04	11940.38	29124.01	17410.14	16540.54	18216.2	9097.93	4703.05	12257.32	5854.23	9411.16	4438.22	16574.87	16657.92	16492.74	ko00240,ko01100,ko01232,ko02010	1.86037	0.00400803	0.415329	-1.26767	down
MW0126398	T3_positive	Quinolinic acid	喹啉酸	Organic acid and Its derivatives	有机酸及其衍生物	Organic acid and Its derivatives	有机酸及其衍生物	C7H5NO4	190.0164	167.0219	2.2472	[M+Na]+	12.8530619174683	1b	0.7118	rp	89-00-9	1066	HMDB0000232	-	C03722	6887.63	10154.95	1450.23	7682.34	4746.01	7653.25	3194.74	3240.32	5048.63	7981.16	7905.09	5477.06	4886.09	4896.91	4821.58	ko00380,ko00410,ko00760,ko01100,ko01240	0.211988	0.539887	0.851523	-0.231882	insig
MW0139182	T3_positive	Ochratoxin A	赭曲霉毒素A	Heterocyclic compounds	杂环化合物	Heterocyclic compounds	杂环化合物	C20H18ClNO6	404.0937	403.0823	4.7416	[M+H]+	4.75226346226259	1b	0.7112	rp	303-47-9	442530	HMDB0029399	-	C09955	4992.3	5169.9	6450.92	5428.43	6471.57	5516.3	5931.06	5465.12	4143.74	3788.21	5306.08	5286.4	5368.81	5438.71	5365.3	ko04976	1.12326	0.142944	0.879257	-0.185643	insig
MW0063749	T3_positive	Taurodeoxycholic acid	牛磺脱氧胆酸	Bile acids	胆汁酸	Bile acids	胆汁酸	C26H45NO6S	500.3018	499.2968	5.3875	[M+H]+	4.51725296808183	1b	0.7109	rp	516-50-7	2733768	HMDB0000896	5853	C05463	68062.62	61906.7	31961.73	79675.79	35603.69	66589.44	48928.6	30610.21	16717.1	24063.49	12715.55	23662.78	37603.96	37570.78	36991.43	-	1.70144	0.00942336	0.455782	-1.13359	down
MW0119641	T3_positive	3-Indoleacrylic acid	3-吲哚丙烯酸	Organic acid and Its derivatives	有机酸及其衍生物	Organic acid and Its derivatives	有机酸及其衍生物	C11H9NO2	170.0594	187.0633	4.1530000000000005	[M+H-H2O]+	1.81201157253952	1b	0.7107	rp	29953-71-7	5375048	HMDB0000734	-	-	971.38	5223.69	2316.85	3650.99	2212.21	2040.74	1272.83	1966.02	806.57	1882.89	4226.01	1735.11	1793.22	1773.6	1856.04	-	0.763124	0.355019	0.724265	-0.465411	insig
MW0105562	T3_positive	Ala-Ser	雷射	Amino acid and Its metabolites	氨基酸及其代谢物	Small Peptide	小肽	C6H12N2O4	285.0665	176.0797	0.597	[M+H]+	12.0956309450548	1b	0.7107	rp	3303-41-1	1549433	-	65141	-	46827.61	58619.8	58452.08	41292.39	49919.39	44660.02	57164.33	29270.45	59060.84	45264.11	39625.08	26542.5	50525.68	50114.49	51223.8	-	0.832621	0.292277	0.857078	-0.222502	insig
MEDN1709	T3_positive	2-Octanamidoacetic acid	正辛基甘氨酸	Amino acid and Its metabolites	氨基酸及其代谢物	Amino acid derivatives	氨基酸衍生物	C10H19NO3	219.1733	201.1365	5.5642	[M+NH4]+	5.90339793497208	1b	0.7094	rp	14246-53-8	84290	HMDB0000832	5795	-	7303.71	5412.45	6548.94	4167.09	5026.83	5608.27	7148.39	6714.25	8031.54	7000.16	6936.51	5048.81	5946.49	5926.62	5949.12	-	1.26888	0.0901602	1.19997	0.262996	insig
MW0014532	T3_positive	4-Methylhexanoic acid	4-甲基己酸	Organic acid and Its derivatives	有机酸及其衍生物	Organic acid and Its derivatives	有机酸及其衍生物	C7H14O2	95.0851	130.0994	6.8343	[M+H-2H2O]+	0.9446900749665591	1b	0.7090000000000001	rp	1561-11-1	15271	-	4482	-	26536.52	33898.78	31414.8	27226.5	27345.52	28090.15	28885.79	33326.57	29756.71	31965.34	29242.47	30840.87	28912.2	28681.73	28822.55	-	0.885611	0.284705	1.05447	0.0765165	insig
MEDL01840	T3_positive	Vanillylamine	香兰素胺	Alkaloids	生物碱	Alkaloids	生物碱	C8H11NO2	154.0825	153.079	1.3913	[M+H]+	9.01986089751006	1b	0.7087	rp	1196-92-5	70966	HMDB0012309	-	C16666	71807.58	56893.88	68590.71	75231.7	47888.49	72705.33	64303.31	94318.14	81877.28	139331.05	81233.2	75891.16	81972.89	81286.48	83153.63	ko01100	1.46871	0.0797006	1.36589	0.449838	insig
MW0108239	T3_positive	Methotrexate	甲氨蝶呤	Heterocyclic compounds	杂环化合物	Pteridines and derivatives	蝶啶及其衍生物	C20H22N8O5	455.184	454.1713	1.7958	[M+H]+	11.710851813294498	1b	0.7058	rp	21672	126941	HMDB0014703	-	C01937	22934.6	18833.05	28877.72	21814.55	17527.7	25206.5	22693.08	28713.41	37156.0	24815.93	26310.77	28555.23	24192.18	23881.25	24207.16	ko04976	1.37757	0.0663111	1.24447	0.315526	insig
MEDL00853	T3_positive	Oxfenicine	4-羟基-L-苯甘氨酸	Amino acid and Its metabolites	氨基酸及其代谢物	Amino acid derivatives	氨基酸衍生物	C8H9NO3	167.0546	167.0582	4.3052	[M+]+	6.503683787499879	1b	0.7056	rp	32462-30-9	36143	-	43209	-	46144.14	54292.4	55989.71	54080.74	58204.22	60966.62	54520.55	59037.15	60434.71	62924.79	67101.91	74774.0	61018.62	59864.7	59963.21	-	1.35219	0.0459946	1.14898	0.200353	up
MW0010027	T3_positive	L-Valine	L-缬氨酸	Amino acid and Its metabolites	氨基酸及其代谢物	Amino acids	氨基酸	C5H11NO2	156.05100000000002	117.079	0.6142	[M+K]+	21.107966555007398	1b	0.7026	rp	72-18-4	6287	HMDB0000883	5842	C00183	29136.71	27073.67	26778.22	26382.31	32914.11	37387.25	32921.68	33754.13	55733.34	47826.14	45348.98	41062.32	57350.08	56021.33	57950.34	ko00280,ko00290,ko00770,ko00970,ko01100,ko01210,ko01230,ko01240,ko02010,ko04974,ko04978,ko05230	1.754	0.0137508	1.42842	0.514415	up
MW0168443	T3_positive	10-Deacetyltaxol	10-脱乙酰紫杉醇	Alcohol and amines	醇、胺类	Alcohols	醇类	C45H49NO13	834.3031	811.3204	2.9803	[M+Na]+	9.42587348736717	1b	0.7012	rp	78432-77-6	155831	-	84947	-	438776.53	396461.4	357854.63	335759.53	458257.57	595974.28	341020.55	436060.96	527011.06	535144.46	549237.76	454226.33	386387.05	378505.52	398683.56	-	0.731601	0.408669	1.10051	0.138168	insig
MW0105514	T3_positive	Ala-Gly	甘氨酸	Amino acid and Its metabolites	氨基酸及其代谢物	Small Peptide	小肽	C5H10N2O3	146.0627	146.0691	8.937999999999999	[M+]+	14.598773795029302	1b	0.7008	rp	687-69-4 | 25765-55-3	6998029	-	58589	-	6563.22	6343.93	6702.7	9072.17	7486.35	10577.35	6458.94	13297.17	13605.67	12743.67	11089.24	9417.87	9382.72	9366.57	9205.44	-	1.47547	0.035768	1.425	0.51096	up
MW0114308	T3_positive	Mannose	甘露糖	Carbohydrates and Its metabolites	碳水化合物及其代谢物	Sugars	糖类	C6H12O6	198.09400000000002	180.0634	0.8229	[M+NH4]+	8.22499999998172	1b	0.6990000000000001	rp	530-26-7 | 46032-76-2	18950	HMDB0000169	-	C00159	17503.89	23510.43	13122.13	547.39	13979.55	2381.61	7531.25	7840.26	12351.13	6232.82	18784.21	6251.38	7586.77	7282.18	7764.44	ko00051,ko00052,ko00520,ko01100,ko01250,ko02010,ko04142,ko04625	0.335504	0.640394	0.830334	-0.268237	insig
MW0012788	T3_positive	1-Deoxynojirimycin	1-脱氧野尻霉素	Heterocyclic compounds	杂环化合物	Heterocyclic compounds	杂环化合物	C6H13NO4	128.0747	163.0845	4.4622	[M+H-2H2O]+	9.609346677521561	1b	0.6977	rp	19130-96-2	29435	HMDB0035359	45343	-	50128.52	32318.22	61721.49	55109.07	58049.99	48282.33	54802.79	59266.44	15578.55	65587.14	63468.13	66877.77	58150.62	56374.02	55694.73	-	0.0486403	0.721696	1.06535	0.0913258	insig
MEDN0040	T3_positive	Glyc-Pro	甘氨酰-L-脯氨酸	Amino acid and Its metabolites	氨基酸及其代谢物	Small Peptide	小肽	C7H12N2O3	173.09799999999998	172.0848	1.9	[M+H]+	15.2005273800171	1b	0.6974	rp	704-15-4	79101	HMDB0000721	-	-	3259.75	619.27	3538.04	3494.34	3541.13	4664.97	3706.97	4057.57	4786.9	4581.26	4983.62	4000.16	3682.22	3608.59	3688.97	-	1.06549	0.0920563	1.3661	0.450067	insig
MEDP0843	T3_positive	Ethyl 2-methylpropanoate	异丁酸乙酯	Aldehyde,Ketones,Esters	醛、酮、酯类	Esters	酯类	C6H12O2	117.0901	116.0837	4.0361	[M+H]+	2.0818613750250803	1b	0.6956	rp	97-62-1	7342	HMDB0031248	-	-	10371.41	10162.44	6709.54	10747.47	5708.28	3919.76	3717.74	9494.39	2940.87	5969.3	11745.62	10079.14	6557.99	6760.59	6730.92	-	0.440542	0.75325	0.922891	-0.115768	insig
pmb3101	T3_positive	2-Isopropylmalic acid	2-异丙基苹果酸	Organic acid and Its derivatives	有机酸及其衍生物	Organic acid and Its derivatives	有机酸及其衍生物	C7H12O5	176.07299999999998	176.0685	4.414	[M+]+	9.051399959929538	1b	0.6947	rp	3237-44-3	77	-	-	-	2188.44	4155.45	2281.14	1440.42	4117.34	3740.01	2060.55	942.39	3026.44	1047.49	2992.93	1699.47	3548.84	3498.72	3548.47	-	1.12384	0.121231	0.656665	-0.606771	insig
MEDN1387	T3_positive	O-acetyl-L-serine	O-乙酰基-L-丝氨酸	Amino acid and Its metabolites	氨基酸及其代谢物	Amino acid derivatives	氨基酸衍生物	C5H9NO4	130.0494	147.0532	2.1675	[M+H-H2O]+	1.57260348501609	1b	0.6929	rp	5147-00-2	99478	HMDB0003011	3270	C00979	6025.92	5225.97	5533.81	22527.66	7154.34	7330.9	6025.06	7541.06	23375.56	8493.62	8198.24	7937.82	7807.51	7753.07	7734.6	ko00270,ko00920,ko01100,ko01200,ko01230,ko04122	0.397723	0.740575	1.14448	0.194691	insig
MW0054714	T3_positive	Medroxyprogesterone	甲孕酮	Hormones and hormone related compounds	激素及激素相关物质	Hormones and hormone related compounds	激素及激素相关物质	C22H32O3	327.2304	344.2351	5.9659	[M+H-H2O]+	8.03547337739019	1b	0.6922	rp	520-85-4	10631	HMDB0001939	1094	C07119	1278.6	1776.75	532.55	2518.11	3095.99	2921.81	1777.81	4123.01	2810.81	2374.84	4458.57	3735.61	2814.64	2715.51	2889.2	-	1.09682	0.0728451	1.59031	0.669311	insig
MADP0533	T3_positive	MG-132	MG-132	Benzene and substituted derivatives	苯及其衍生物	Benzene and substituted derivatives	苯及其衍生物	C26H41N3O5	476.3198	475.3046	6.2575	[M+H]+	11.960070073969801	1b	0.6920000000000001	rp	133407-82-6	462382	-	45357	-	6525.08	5996.63	7100.69	10231.6	4771.4	11630.66	8423.52	14134.82	12345.92	15096.02	14443.62	14322.66	8248.15	9236.69	9475.48	-	1.74543	0.00444306	1.70284	0.767941	up
MEDP1616	T3_positive	Pro-ala	脯氨酸-丙氨酸	Amino acid and Its metabolites	氨基酸及其代谢物	Small Peptide	小肽	C8H14N2O3	204.1343	186.1004	1.4612	[M+NH4]+	16.9916663825376	1b	0.6918	rp	6422-36-2	6347578	-	-	-	12809.57	15120.27	1913.49	6402.07	7938.71	6397.32	10039.55	13630.7	11589.95	9227.13	39881.39	8441.8	10228.39	10528.11	10257.09	-	0.984037	0.229797	1.83487	0.875681	insig
MW0168576	T3_positive	3-Methyladenine	3-甲基腺嘌呤	Nucleotide and Its metabolites	核苷酸及其代谢物	Nucleotide and Its metabolites	核苷酸及其代谢物	C6H7N5	150.0848	149.0701	2.4512	[M+H]+	19.314359672506498	1b	0.6881	rp	5142-23-4 | 60192-57-6	135398661	HMDB0011600	-	C00913	37630.65	41017.37	41233.13	34711.68	38796.51	40493.25	37507.7	40477.59	42498.8	46229.21	46498.49	43868.21	40548.56	39962.13	40343.15	-	1.37727	0.0538879	1.09918	0.136433	insig
MEDN0146	T3_positive	5-Hydroxymethyluracil	5-羟甲基尿嘧啶	Nucleotide and Its metabolites	核苷酸及其代谢物	Nucleotide and Its metabolites	核苷酸及其代谢物	C5H6N2O3	125.0392	142.0378	1.4612	[M+H-H2O]+	10.5945470349766	1b	0.6856	rp	4433-40-3	78168	HMDB0000469	5456	C03088	43525.93	48399.42	54012.07	45960.97	47535.04	51349.18	46365.49	46898.24	50524.03	51048.56	53680.42	48690.08	46233.27	45538.47	45603.07	-	0.510067	0.587398	1.02209	0.0315262	insig
MW0015222	T3_positive	7-Methylxanthine	7-甲基黄嘌呤	Nucleotide and Its metabolites	核苷酸及其代谢物	Nucleotide and Its metabolites	核苷酸及其代谢物	C6H6N4O2	189.0429	166.0491	1.6711	[M+Na]+	11.4270589325827	1b	0.6856	rp	552-62-5	68374	HMDB0001991	-	C16353	18813.07	24806.61	35038.63	22036.68	21665.2	19136.51	24790.05	31297.56	25347.2	29566.43	27448.93	27804.95	17750.84	17483.38	17764.82	ko00232,ko01100	1.19638	0.166718	1.17498	0.23263	insig
MW0143908	T3_positive	3-Hydroxy-7,12-diketocholanoic acid	7,12-二酮石胆酸	Bile acids	胆汁酸	Bile acids	胆汁酸	C24H36O5	405.2612	404.2563	5.8583	[M+H]+	8.29511542737599	1b	0.6848	rp	517-33-9	3080560	-	-	-	315.98	6325.01	309.95	496.44	10022.47	1209.17	540.25	382.85	136.39	439.22	8836.96	501.65	2363.48	2236.68	2298.9	-	0.66938	0.563968	0.580187	-0.785411	insig
MW0107834	T3_positive	Leu-Met	L-亮氨酸-L-蛋氨酸	Amino acid and Its metabolites	氨基酸及其代谢物	Small Peptide	小肽	C11H22N2O3S	280.1715	262.1351	3.3593	[M+NH4]+	7.900349504978981	1b	0.6836	rp	36077-39-1	7010528	HMDB0028935	23726	-	7545.39	7781.39	11788.46	7339.16	9537.91	6187.64	7143.67	6968.87	11939.0	9455.08	8516.92	6428.78	5902.85	5767.22	6096.54	-	0.0964847	0.969814	1.00543	0.00780958	insig
MW0112272	T3_positive	2-Phospho-D-Glyceric Acid	2-磷酸-D-甘油酸	Organic acid and Its derivatives	有机酸及其衍生物	Phosphoric acids	磷酸类化合物	C3H7O7P	185.982	185.9929	1.0463	[M+]+	23.0747080250637	1b	0.6833	rp	3443-57-0	439278	HMDB0003391	6915	C00631	15161.04	13652.11	12047.39	11691.02	7900.43	8262.46	14180.25	14010.95	7811.87	9454.39	3449.26	3644.16	15465.44	16572.96	16409.85	ko00010,ko00030,ko00260,ko00561,ko00630,ko01100,ko01200,ko01230,ko04922,ko05230	0.870473	0.268216	0.764772	-0.386899	insig
MEDL00543	T3_positive	3-Methyladipic acid	3-甲基己二酸	Organic acid and Its derivatives	有机酸及其衍生物	Organic acid and Its derivatives	有机酸及其衍生物	C7H12O4	143.0694	160.0736	5.0566	[M+H-H2O]+	2.96853233500372	1b	0.6829	rp	3058-01-3 | 61898-58-6	12292	-	-	-	3789.69	3378.03	3256.43	2773.97	2948.52	3395.33	2043.61	4646.42	3649.93	3042.67	2360.01	2528.85	2607.28	2645.56	2647.41	-	0.42386	0.631867	0.934987	-0.0969816	insig
MW0109039	T3_positive	Pantethine	泛硫乙胺	Alcohol and amines	醇、胺类	Polyamines	多胺	C22H42N4O8S2	537.2464	554.2444	3.2385	[M+H-H2O]+	7.49401719251978	1b	0.6781	rp	16816-67-4	452306	HMDB0003828	-	-	3392.59	2984.44	3416.29	6896.12	3261.95	4624.14	2629.06	1572.45	2360.66	3553.75	2839.19	4023.14	2922.64	2716.11	2583.86	-	1.2652	0.108703	0.69086	-0.533535	insig
MW0168514	T3_positive	2-Hydroxymyristic acid	2-羟基肉豆蔻酸	Organic acid and Its derivatives	有机酸及其衍生物	Organic acid and Its derivatives	有机酸及其衍生物	C14H28O3	227.1996	244.2038	6.6793	[M+H-H2O]+	2.62499291750373	1b	0.6775	rp	2507-55-3	1563	HMDB0002261	6579	-	14298.25	14275.31	11631.18	11881.9	14897.34	14767.65	10623.35	10744.04	12917.88	12531.13	13007.35	8365.09	9421.59	9477.82	9283.58	-	1.27848	0.0400576	0.834098	-0.261712	down
MEDP0129	T3_positive	Phenethylamine	2-苯乙胺	Alcohol and amines	醇、胺类	Amines	胺类	C8H11N	122.0897	121.0891	2.4512	[M+H]+	16.6579608550066	1b	0.6742	rp	64-04-0	1001	HMDB0012275	-	C05332	12143.87	12624.79	14430.66	12697.32	12543.77	12782.85	13046.1	12777.34	14805.38	13486.71	15032.69	12267.59	12771.32	12676.38	12695.55	ko00360,ko01100	0.903234	0.244224	1.05429	0.0762735	insig
MW0014905	T3_positive	Pregnanediol	孕二醇	Hormones and hormone related compounds	激素及激素相关物质	Hormones and hormone related compounds	激素及激素相关物质	C21H36O2	343.2622	320.2715	6.3281	[M+Na]+	1.2785267874448898	1b	0.674	rp	80-92-2	219833	HMDB0004025	-	C05484	41099.86	60362.83	71567.14	50269.78	63121.65	51789.25	18117.51	110003.28	130928.46	65769.44	82796.68	89640.94	63317.79	61629.48	62653.43	ko00140,ko01100	0.624667	0.161138	1.47026	0.556068	insig
MW0109329	T3_positive	Pro-Phe	L-脯氨酰-L-苯丙氨酸	Amino acid and Its metabolites	氨基酸及其代谢物	Small Peptide	小肽	C14H18N2O3	542.3033	262.1317	3.3075	[2M+NH4]+	10.9165196410503	1b	0.6739	rp	13589-02-1	6351946	HMDB0011179	23690	-	801.73	1987.24	589.23	2677.25	3761.57	810.62	1394.4	5175.75	6906.94	3274.01	1679.16	5428.1	3953.16	3776.47	3971.16	-	1.2471	0.0676426	2.24493	1.16667	insig
MEDP0291	T3_positive	3,7-Dimethyluric acid	3,7-二甲基尿酸	Amino acid and Its metabolites	氨基酸及其代谢物	Amino acid derivatives	氨基酸衍生物	C7H8N4O3	263.0209	196.0596	1.6464	[M-2H+3Na]+	19.8999999999216	1b	0.6736	rp	13087-49-5	83126	HMDB0001982	-	C16360	17175.13	21512.97	22046.93	16959.88	29918.15	18899.98	18299.69	19340.8	23176.63	20875.7	24563.94	20712.86	23194.76	23014.18	23143.0	ko00232	0.129274	0.973197	1.00361	0.00519725	insig
MW0005091	T3_positive	4-Hydroxybenzoic acid	4-羟基苯甲酸	Organic acid and Its derivatives	有机酸及其衍生物	Organic acid and Its derivatives	有机酸及其衍生物	C7H6O3	121.0279	138.0317	2.3629	[M+H-H2O]+	0.8307122649497959	1b	0.6708	rp	99-96-7	135	HMDB0000500	5486	C00156	1771.11	5523.35	3467.39	3260.05	3844.31	2804.71	2989.61	1712.78	5362.94	2601.04	4311.9	2237.91	3469.07	3359.83	3469.93	ko00130,ko00790,ko01100,ko01240	0.341026	0.755335	0.929624	-0.105281	insig
MW0169982	T3_positive	Tyramine	酪胺	Amino acid and Its metabolites	氨基酸及其代谢物	Amino acid derivatives	氨基酸衍生物	C8H11NO	120.0804	137.0841	2.839	[M+H-H2O]+	0.900000000001455	1b	0.6702	rp	51-67-2	5610	HMDB0000306	60	C00483	13421.28	13958.92	12835.41	18162.44	15269.58	12680.89	11649.18	18850.05	19574.77	18659.34	19322.76	20496.06	20013.35	20629.57	20694.88	ko00350,ko01100,ko01240,ko04080,ko04974	1.2747	0.0434707	1.25743	0.330479	up
MW0062212	T3_positive	Prostaglandin A1 ethyl ester	前列腺素A1乙酯	Hormones and hormone related compounds	激素及激素相关物质	Hormones and hormone related compounds	激素及激素相关物质	C22H36O4	387.2513	364.2614	5.8464	[M+Na]+	0.00071562013204129	1b	0.6691	rp	93464-24-5	12149511	-	45366	-	357.17	12565.12	994.38	1497.8	12774.12	2484.37	214.21	354.62	310.3	418.45	16099.15	172.63	5217.86	5279.48	5276.9	-	1.11848	0.554288	0.572796	-0.803906	insig
MW0120569	T3_positive	Urocanic acid	尿刊酸	Organic acid and Its derivatives	有机酸及其衍生物	Organic acid and Its derivatives	有机酸及其衍生物	C6H6N2O2	252.9256	138.0429	1.2104	[M-2H+3K]+	19.1749999999757	1b	0.6655	rp	3465-72-3	736715	HMDB0000301	298	C00785	6141.31	2601.75	4711.59	4927.98	3028.06	7636.09	9081.85	8400.34	8005.99	11560.69	8695.66	2393.18	7311.14	7565.15	7541.73	ko00340,ko01100	1.20394	0.0591315	1.65725	0.728789	insig
ZINC895703	T3_positive	D-Homocysteine	D-高半胱氨酸	Amino acid and Its metabolites	氨基酸及其代谢物	Amino acids	氨基酸	C4H9NO2S	153.0766	135.0354	1.3913	[M+NH4]+	19.0730504174752	1b	0.665	rp	6027-14-1 | 454-28-4	134603	HMDB0000742	-	-	183404.4	167619.2	167040.66	186197.1	127819.03	175589.11	163887.29	196880.65	201676.89	299701.63	197144.23	187672.2	182883.69	178093.42	178968.16	-	1.35112	0.100282	1.23747	0.307396	insig
MEDN1125	T3_positive	N,N′-dicyclohexylcarbodiimide	N,N‘-二环己基碳二亚胺	Alcohol and amines	醇、胺类	Amines	胺类	C13H22N2	229.1607	206.1783	4.6541	[M+Na]+	15.258065607497402	1b	0.6634	rp	538-75-0	10868	-	24058	C93487	3222.97	6739.02	4615.05	4317.72	4033.22	5363.77	3091.31	4770.72	5281.93	6591.21	7013.69	4302.22	3042.79	2951.97	3050.39	-	0.437252	0.566756	1.09753	0.134262	insig
MW0193984	T3_positive	Isolithocholic acid	异石胆酸	Bile acids	胆汁酸	Bile acids	胆汁酸	C24H40O3	341.2819	376.2977	6.8045	[M+H-2H2O]+	4.17313335248082	1b	0.662	rp	1534-35-6	164853	HMDB0000717	5685	C17658	1203.39	9740.58	2865.11	8618.18	5428.58	10168.54	4664.98	2780.34	586.06	2355.19	6768.58	4835.33	6821.73	6568.46	6744.71	-	0.8504	0.17074	0.578326	-0.790046	insig
MW0107607	T3_positive	Kainic acid	红藻氨酸	Organic acid and Its derivatives	有机酸及其衍生物	Organic acid and Its derivatives	有机酸及其衍生物	C10H15NO4	231.1299	213.1001	2.1407	[M+NH4]+	12.094531797473	1b	0.6588	rp	487-79-6 | 4071-38-9	10255	-	44252	-	777.72	2269.75	2158.06	2323.25	706.1	1867.73	751.48	1896.66	1287.66	4234.77	3716.93	1909.71	3377.45	3365.08	3305.19	-	0.583046	0.364991	1.36571	0.449649	insig
MW0114686	T3_positive	Tartaric acid	酒石酸	Organic acid and Its derivatives	有机酸及其衍生物	Organic acid and Its derivatives	有机酸及其衍生物	C4H6O6	188.984	150.0164	1.3481	[M+K]+	10.9000000000492	1b	0.6571	rp	87-69-4	444305	HMDB0000956	-	C00898	8452.28	9630.1	9812.31	7297.28	458.61	5027.57	4989.38	4196.82	6218.53	5803.64	5395.42	4314.41	9115.26	8856.84	9154.7	ko00630,ko01100	0.097391	0.320592	0.760069	-0.395798	insig
MW0145596	T3_positive	Arg-Ile	L-精氨酰-L-异亮氨酸	Amino acid and Its metabolites	氨基酸及其代谢物	Small Peptide	小肽	C12H25N5O3	288.2021	287.1957	1.426	[M+H]+	2.35000000003538	1b	0.6559999999999999	rp	62632-70-6	7009553	HMDB0028712	23721	-	28784.01	20490.02	16255.92	19643.97	12191.79	7915.79	12256.06	22997.74	23284.56	12426.12	15352.52	16741.29	10361.39	10694.99	10937.08	-	0.0268069	0.919823	0.978883	-0.0307914	insig
MW0008809	T3_positive	N-Acetyltyramine	N-乙酰乙胺	Benzene and substituted derivatives	苯及其衍生物	Phenolics	苯酚类	C10H13NO2	202.0889	179.0946	3.1717	[M+Na]+	12.9228746224896	1b	0.6556	rp	1202-66-0	121051	-	263635	-	253765.29	414641.43	127930.77	223019.08	439071.63	389478.1	150230.37	10447.51	301203.43	140704.65	411309.29	273645.01	342915.92	343944.54	342904.57	-	0.905914	0.254577	0.696756	-0.521274	insig
MEDN0571	T3_positive	3-(3-Methoxyphenyl)Propionic Acid	3-(3-甲氧基苯基)丙酸	Organic acid and Its derivatives	有机酸及其衍生物	Organic acid and Its derivatives	有机酸及其衍生物	C10H12O3	163.0736	180.0786	5.6739	[M+H-H2O]+	6.0273055175486	1b	0.6481	rp	10516-71-9	66336	HMDB0011751	-	-	7392.75	4235.99	4609.38	5258.28	7761.92	6052.71	5459.49	6395.63	5385.34	4496.43	7117.95	6538.33	5941.09	5723.09	5950.82	-	0.0371604	0.985057	1.00233	0.00335208	insig
MW0169232	T3_positive	Glutaric acid	戊二酸	Organic acid and Its derivatives	有机酸及其衍生物	Organic acid and Its derivatives	有机酸及其衍生物	C5H8O4	171.0095	132.0423	2.0439	[M+K]+	10.1000000000084	1b	0.6476	rp	110-94-1	743	HMDB0000661	3254	C00489	1945.9	1938.19	1993.7	1618.77	2034.25	2191.67	1311.2	1471.35	1202.29	1156.95	2004.86	2162.05	2251.85	2257.26	2270.54	ko00071,ko00310,ko01100	1.39265	0.0743125	0.79409	-0.332626	insig
MW0107510	T3_positive	Ile-Ser	L-异亮氨酸-L-丝氨酸	Amino acid and Its metabolites	氨基酸及其代谢物	Small Peptide	小肽	C9H18N2O4	201.1228	218.1267	2.3984	[M+H-H2O]+	2.0309984824962197	1b	0.6476	rp	6403-14-1	7021815	HMDB0028916	23658	-	3973.64	2582.46	3328.58	5768.98	3217.58	3181.9	2436.15	5902.78	3936.73	6378.01	5661.74	6949.19	4704.03	4623.11	4678.65	-	1.07655	0.0984666	1.41769	0.503546	insig
MW0005943	T3_positive	Phenyl acetate	乙酸苯酯	Benzene and substituted derivatives	苯及其衍生物	Benzene and substituted derivatives	苯及其衍生物	C8H8O2	178.0888	136.0524	4.4406	[M+CH3CN+H]+	6.42499999997881	1b	0.6472	rp	122-79-2	31229	HMDB0040733	-	C15583	985.17	1529.81	1291.28	412.17	2016.77	1170.17	801.09	410.75	1354.65	921.38	1243.35	388.15	1452.63	1620.99	1597.51	-	0.77217	0.198165	0.691305	-0.532606	insig
MW0105870	T3_positive	L-Aspartyl-L-phenylalanine	L-天冬氨酰-L-苯丙氨酸	Amino acid and Its metabolites	氨基酸及其代谢物	Small Peptide	小肽	C13H16N2O5	303.1001	280.1059	1.955	[M+Na]+	12.1999999998934	1b	0.6472	rp	13433-09-5	93078	HMDB0000706	5674	-	3815.11	1678.04	2651.7	2800.6	1171.93	768.59	1749.53	2876.56	1914.29	1887.24	1560.88	1562.16	1650.65	1446.19	1530.5	-	0.0138192	0.674846	0.896375	-0.157826	insig
MW0004446	T3_positive	4,4'-Methylenebis(2-methylaniline)	4,4'-亚甲基双(2-甲基苯胺)	Benzene and substituted derivatives	苯及其衍生物	Benzene and substituted derivatives	苯及其衍生物	C15H18N2	244.1899	226.14700000000002	5.2999	[M+NH4]+	23.3579583775168	1b	0.647	rp	838-88-0	13283	-	-	C19260	55106.39	56102.68	43389.65	45719.79	46704.73	51152.38	62560.32	45557.68	45868.54	46038.89	48732.99	47354.65	51257.08	51846.03	51282.04	-	0.171911	0.922287	0.993083	-0.0100141	insig
MW0169682	T3_positive	Piperidine	哌啶	Heterocyclic compounds	杂环化合物	Heterocyclic compounds	杂环化合物	C5H11N	86.0965	85.0891	1.5474	[M+H]+	0.0100548599846206	1b	0.6458	rp	110-89-4	8082	HMDB0034301	-	C01746	348624.05	294450.14	262229.81	394631.92	386634.88	313305.62	301401.29	527729.87	436492.35	420230.72	392268.0	431092.56	357675.04	355695.6	355736.31	ko04974	1.34037	0.0462503	1.25468	0.327325	up
MW0108905	T3_positive	N-Phenylacetylphenylalanine	N-(苯乙酰基)-L-苯丙氨酸	Amino acid and Its metabolites	氨基酸及其代谢物	Amino acids	氨基酸	C17H17NO3	283.1255	283.1208	1.7958	[M+]+	10.891086092499302	1b	0.6445	rp	738-75-0	47579	HMDB0002372	-	-	446028.43	490291.42	479836.28	381865.19	60456.38	468377.43	424856.87	47521.22	467637.02	415683.7	463392.8	388638.43	424767.66	425796.87	426608.26	-	0.124399	0.836551	0.948804	-0.0758176	insig
MW0115424	T3_positive	Triethylene glycol monomethyl ether	三甘醇单甲醚	Alcohol and amines	醇、胺类	Alcohols	醇类	C7H16O4	129.0902	164.1049	3.659	[M+H-2H2O]+	13.9843833350284	1b	0.6438	rp	112-35-6	8178	HMDB0062666	-	-	15761.49	9717.8	8098.04	21547.38	6393.15	9391.39	15533.93	24038.11	8577.96	16999.54	21187.28	22378.58	11166.44	11826.27	12175.91	-	1.14593	0.0847308	1.53316	0.616511	insig
MW0109774	T3_positive	Suberylglycine	辛二酰甘氨酸	Amino acid and Its metabolites	氨基酸及其代谢物	Amino acid derivatives	氨基酸衍生物	C10H17NO5	232.1099	231.1107	2.46	[M+H]+	20.6206810774745	1b	0.6426	rp	60317-54-6	6453952	HMDB0000953	5899	-	4398.2	4993.29	4710.84	4419.06	3412.04	4416.95	4074.67	4399.71	2651.35	4235.18	3716.53	4565.58	3857.47	3909.46	3915.66	-	0.822035	0.237909	0.897255	-0.156409	insig
MW0169515	T3_positive	2-Acetamido-2-Deoxy-D-Mannopyranose	2-乙酰氨基-2-脱氧-D-吡喃甘露糖	Carbohydrates and Its metabolites	碳水化合物及其代谢物	Sugars	糖类	C8H15NO6	204.0777	221.0899	0.6142	[M+H-H2O]+	21.196562370065	1b	0.6383	rp	7772-94-3 | 1136-44-3	439281	HMDB0001129	-	C00645	45688.3	54860.32	53210.79	47938.85	46344.49	39772.37	49228.67	34152.61	59605.45	46393.73	50337.79	38955.15	49278.58	47897.32	48116.44	ko00520,ko01100,ko01250	0.359485	0.731636	0.968238	-0.0465671	insig
MW0105063	T3_positive	3-Hydroxypropanoic Acid	3-羟基丙酸	Organic acid and Its derivatives	有机酸及其衍生物	Organic acid and Its derivatives	有机酸及其衍生物	C3H6O3	91.0388	90.0317	0.9772	[M+H]+	0.24320884499218198	1b	0.6376	rp	503-66-2	68152	HMDB0000700	5668	C01013	1198.52	2415.08	2258.25	2461.9	1558.71	1812.1	1258.19	2160.16	2209.13	2804.85	2123.58	1648.69	2140.39	2141.17	2163.02	ko00240,ko00410,ko00640,ko01100,ko01200	0.264579	0.787189	1.04272	0.0603543	insig
MW0143601	T3_positive	5'-Chloro-5'-deoxyadenosine	5'-氯-5'-脱氧腺苷	Nucleotide and Its metabolites	核苷酸及其代谢物	Nucleotide and Its metabolites	核苷酸及其代谢物	C10H12ClN5O3	352.0124	285.0629	1.5299	[M-2H+3Na]+	9.424999999936288	1b	0.6358	rp	892-48-8	5327118	-	-	C19768	911.14	1730.24	1011.28	2298.54	1357.85	1641.07	1191.25	3826.71	1189.24	1584.43	3578.52	4108.37	1125.63	1107.57	1119.6	-	0.973489	0.120721	1.72942	0.790289	insig
MEDP0634	T3_positive	FFA(20:1)	花生油酸	FA	脂肪酰类	FFA	游离脂肪酸	C20H38O2	275.2768	310.2872	5.4399	[M+H-2H2O]+	9.008270897510329	1b	0.6355	rp	93772-82-8	46234793	-	-	-	550284.82	421329.19	503780.71	390931.37	420665.52	477849.33	370465.87	408328.85	438444.44	353735.84	457169.65	452072.04	560066.65	557818.87	561101.94	-	1.00397	0.152333	0.897056	-0.15673	insig
MW0109192	T3_positive	Phenyl dihydrogen phosphate	苯基磷酸	Benzene and substituted derivatives	苯及其衍生物	Benzene and substituted derivatives	苯及其衍生物	C6H7O4P	212.9731	174.0082	0.9772	[M+K]+	4.580391459967361	1b	0.6355	rp	701-64-4	12793	-	-	C02734	47411.15	31448.78	31860.15	51654.12	24740.98	47079.77	37681.56	70049.32	37084.53	54887.51	59655.79	27197.64	35837.92	36194.57	35788.84	-	0.760901	0.306113	1.22358	0.291109	insig
MW0158310	T3_positive	H-Trp-ser-OH	H-色氨酸-丝氨酸-OH	Amino acid and Its metabolites	氨基酸及其代谢物	Small Peptide	小肽	C14H17N3O4	292.1286	291.1219	2.6442	[M+H]+	1.86991839242978	1b	0.6332	rp	133101-40-3	7009660	-	65152	-	13544.77	12867.88	10188.32	19014.76	11674.03	10787.59	6970.73	12874.4	21094.54	14264.78	11909.8	21566.45	13243.22	13163.43	13154.7	-	0.268557	0.523268	1.13581	0.183716	insig
MEDP0514	T3_positive	Thiamine	硫胺素	Heterocyclic compounds	杂环化合物	Heterocyclic compounds	杂环化合物	C12H17N4OS+	265.115	265.1123	2.5561	[M+H]+	7.67875562516451	1b	0.632	rp	70-16-6	1130	HMDB0000235	-	C00378	25865.82	23267.15	20888.89	26652.47	18394.65	20634.57	22600.89	31478.12	22969.5	25078.55	30372.93	29840.68	19381.47	19212.45	19286.76	ko00730,ko01100,ko01240,ko02010,ko04122,ko04977	1.2324	0.0605176	1.19629	0.258566	insig
MW0122769	T3_positive	Allantoin	尿囊素	Others	其他	Others	其他	C4H6N4O3	176.0736	158.04399999999998	2.3984	[M+NH4]+	10.8148495375104	1b	0.6307	rp	5377-33-3	204	-	-	C02348	25129.46	33585.73	18426.43	22754.45	31631.87	30379.55	17536.69	20559.08	37763.13	16992.59	34726.15	29657.64	30981.05	30790.65	30636.01	ko00230,ko01100	0.334162	0.8637	0.971143	-0.0422448	insig
MW0110630	T3_positive	1-Phenylbiguanide	1-苯乙双胍	Benzene and substituted derivatives	苯及其衍生物	Benzene and substituted derivatives	苯及其衍生物	C8H11N5	195.137	177.1014	6.1709	[M+NH4]+	2.69279374002451	1b	0.6293	rp	102-02-3	4780	HMDB29894	44226	-	1670.43	17395.93	2316.71	6394.54	13448.95	8464.58	2307.64	1842.25	1711.12	2633.53	9569.36	2091.85	7946.35	7558.63	8239.61	-	1.18024	0.12326	0.405621	-1.3018	insig
MW0107599	T3_positive	N-Isovaleroylglycine	N-异戊酰氨基乙酸	Amino acid and Its metabolites	氨基酸及其代谢物	Amino acid derivatives	氨基酸衍生物	C7H13NO3	177.1266	159.0895	4.5494	[M+NH4]+	6.51458011503792	1b	0.6273	rp	16284-60-9	546304	HMDB0000678	5647	-	7900.49	8758.0	7495.44	6417.83	7140.15	6866.28	5497.64	6759.78	7585.89	6636.39	7004.04	3743.66	3636.25	3938.99	3719.86	-	1.03775	0.0991861	0.835103	-0.259973	insig
MW0109339	T3_positive	Pro-Tyr	脯氨酸-酪氨酸	Amino acid and Its metabolites	氨基酸及其代谢物	Small Peptide	小肽	C14H18N2O4	301.1139	278.1267	1.3314	[M+Na]+	8.07660089762408	1b	0.6266	rp	19786-36-8	152264	HMDB0029029	23717	-	2227.49	1303.95	1420.51	2313.41	704.91	1717.6	1703.08	1829.91	2554.52	2275.82	2874.79	1645.33	2279.98	2278.45	2309.38	-	1.09507	0.129485	1.32985	0.411268	insig
MEDN1569	T3_positive	Piperlongumine	胡椒胺	Heterocyclic compounds	杂环化合物	Heterocyclic compounds	杂环化合物	C17H19NO5	318.1265	317.1263	3.9035	[M+H]+	17.502334662538	1b	0.6243	rp	20069-09-4	637858	HMDB0030341	-	C10166	3414.99	2308.71	2307.83	4498.85	3094.11	2393.75	2840.87	8608.84	3781.52	4354.97	4815.61	5092.01	2916.34	2907.55	2786.04	-	1.41529	0.0676259	1.63689	0.710955	insig
MW0127313	T3_positive	3-Methylthiopropylamine	3-甲硫基丙胺; 3-甲硫基丙胺	Heterocyclic compounds	杂环化合物	Heterocyclic compounds	杂环化合物	C4H11NS	106.0769	105.0612	9.0604	[M+H]+	20.9499999999707	1b	0.6221	rp	4104-45-4	77743	-	-	C03354	70820.62	64013.4	71656.54	60397.98	14406.66	78531.79	91007.66	74537.25	68355.27	76699.03	71212.42	56922.79	69632.45	69238.79	69246.4	-	0.846734	0.250024	1.21929	0.286044	insig
MW0169647	T3_positive	Phenylacetylglutamine	苯乙酰-L-谷氨酰胺	Amino acid and Its metabolites	氨基酸及其代谢物	Amino acid derivatives	氨基酸衍生物	C13H16N2O4	265.1147	264.111	1.504	[M+H]+	10.6656728175381	1b	0.6185	rp	28047-15-6	92258	HMDB0006344	-	C04148	37100.62	31369.4	24889.41	27052.41	17601.42	18498.23	15610.55	54211.18	29349.11	44319.12	28776.6	33945.47	13128.57	13384.65	13361.86	ko00360	0.836975	0.22424	1.31755	0.39786	insig
MW0157913	T3_positive	Thr-Trp	苏氨酸-色氨酸	Amino acid and Its metabolites	氨基酸及其代谢物	Small Peptide	小肽	C15H19N3O4	306.144	305.1376	2.7501	[M+H]+	2.1499999999719	1b	0.6185	rp	186761-42-2	71728368	HMDB0029072	-	-	4883.49	4584.2	4513.44	5685.47	4758.71	4025.77	2937.58	3269.13	5506.29	4512.18	4059.4	6452.24	4041.5	3960.08	4010.46	-	0.567206	0.644111	0.939747	-0.0896555	insig
MW0053665	T3_positive	Gluconolactone	葡糖酸内酯	Carbohydrates and Its metabolites	碳水化合物及其代谢物	Carbohydrates and Its metabolites	碳水化合物及其代谢物	C6H10O6	179.0482	178.0477	0.8745	[M+H]+	16.9422860049195	1b	0.6155	rp	90-80-2	7027	HMDB0000150	353	C00198	1110415.61	859862.78	1407993.43	1092533.76	1228082.92	1366681.07	650743.53	387553.83	644893.48	573971.22	714559.74	296906.44	906340.28	895613.47	901472.02	ko00030,ko01100,ko01200	1.91494	0.000167915	0.462614	-1.11212	down
MW0110957	T3_positive	cis-ACCP	顺式ACCP	Others	其他	Others	其他	C7H15N2O4P	222.0799	222.0769	1.6532	[M+]+	5.5733027849669305	1b	0.6147	rp	777075-44-2	44457233	-	45355	-	6161.1	5646.87	8383.1	9171.79	8169.33	8556.57	4611.28	5003.56	4804.05	1611.34	6543.75	8380.71	4426.62	4191.03	4668.44	-	1.35352	0.047343	0.671632	-0.574257	down
MEDP1031	T3_positive	1-Phenylethanol	1-苯乙醇	Benzene and substituted derivatives	苯及其衍生物	Benzene and substituted derivatives	苯及其衍生物	C8H10O	140.1145	122.0732	5.5498	[M+NH4]+	18.4860082600125	1b	0.6137	rp	98-85-1	7409	HMDB0032619	-	C07112	24880.15	26256.72	28107.08	24391.29	24157.69	27153.11	27817.87	30041.07	28748.28	27685.7	26895.59	25962.76	24368.13	24365.9	24481.75	-	1.49121	0.042871	1.07877	0.109388	up
MEDL01839	T3_positive	8-Methyl-6-nonenoic acid	8-甲基-6-壬酸	FA	脂肪酰类	Oxidized lipids	氧化脂质	C10H18O2	171.1373	170.1307	5.8524	[M+H]+	0.847653724989073	1b	0.6124	rp	59320-77-3	5365959	HMDB0012183	-	C18202	6998.68	6132.92	9390.42	6568.36	6734.23	7932.05	7240.16	7666.25	7606.21	7042.24	5789.62	7351.93	9112.19	9065.59	8990.41	ko01100	0.0504039	0.760987	0.975769	-0.0353878	insig
MW0168567	T3_positive	Indole-3-carboxaldehyde	吲哚-3-甲醛	Heterocyclic compounds	杂环化合物	Indole and Its derivatives	吲哚及其衍生物	C9H7NO	146.0621	145.0528	3.502	[M+H]+	0.0538732499677508	1b	0.6083	rp	487-89-8	10256	HMDB0029737	-	C08493	13906.84	6844.33	13778.1	12690.55	9359.54	17843.95	15510.65	18921.32	22721.73	20799.25	18416.1	35105.62	17980.09	18509.23	18639.2	-	1.68435	0.0189156	1.76658	0.820958	up
MW0139971	T3_positive	Xanthotoxol	花椒毒酚	Heterocyclic compounds	杂环化合物	Heterocyclic compounds	杂环化合物	C11H6O4	225.0209	202.0266	4.4622	[M+Na]+	11.5672772974307	1b	0.6066	rp	2009-24-7	65090	HMDB0029457	-	C00841	6725.81	7678.29	7519.15	5940.61	6060.64	7178.95	6473.24	6626.03	7557.53	6421.22	5439.03	5997.24	6550.94	6553.01	6611.95	-	0.614932	0.323892	0.937009	-0.0938657	insig
MW0054114	T3_positive	Isopentenyl pyrophosphate	异戊烯焦磷酸	Organic acid and Its derivatives	有机酸及其衍生物	Phosphoric acids	磷酸类化合物	C5H12O7P2	284.9719	246.0058	0.7011	[M+K]+	7.029342905013889	1b	0.6057	rp	358-71-4	1195	HMDB0001347	6181	C00129	832695.15	709086.64	643658.88	885127.73	582814.28	582634.13	646189.4	894234.6	733667.8	10163.34	756524.36	961970.44	733825.95	733576.03	729993.62	ko00900,ko01100,ko04216	0.714933	0.802271	0.944932	-0.0817168	insig
MW0118937	T3_positive	Imidazolepropionic acid	3-(咪唑-4-基)丙酸	Heterocyclic compounds	杂环化合物	Heterocyclic compounds	杂环化合物	C6H8N2O2	140.0678	140.0586	0.7888	[M+]+	23.4314720849227	1b	0.6028	rp	1074-59-5	70630	HMDB0002271	6585	C20522	173502.85	80931.35	53543.88	126911.8	54803.07	102851.6	121875.38	422985.72	3170.13	178641.29	312503.38	310412.6	64851.8	62852.6	62555.25	ko00340	0.229684	0.101085	2.27762	1.18752	insig
MW0014136	T3_positive	3-Hydroxyvalproic acid	3-羟基丙戊酸	Organic acid and Its derivatives	有机酸及其衍生物	Organic acid and Its derivatives	有机酸及其衍生物	C8H16O3	125.0953	160.1099	3.7956	[M+H-2H2O]+	1.77243409751782	1b	0.6023	rp	58888-84-9	134459	HMDB0013899	-	C16651	32923.57	5519.42	9197.48	6219.28	5096.13	2992.27	7295.67	4392.0	4188.21	6856.15	3694.81	5866.5	6987.24	7064.29	6951.53	ko00982	0.68011	0.333389	0.521296	-0.939825	insig
MW0169632	T3_positive	Paraxanthine	1,7-二甲基黄嘌呤	Nucleotide and Its metabolites	核苷酸及其代谢物	Nucleotide and Its metabolites	核苷酸及其代谢物	C7H8N4O2	219.0254	180.0647	1.9196	[M+K]+	6.3290601150356505	1b	0.6018	rp	611-59-6	4687	HMDB0001860	1457	C13747	6803.24	6975.05	7067.1	6698.46	12360.76	7597.96	11813.21	9126.1	10357.08	8950.71	9068.08	8815.27	10148.39	9632.33	9469.61	ko00232,ko01100	1.24545	0.122035	1.22373	0.291289	insig
MW0108678	T3_positive	Nagaba	N-花生四烯酸-γ-氨基丁酸	Amino acid and Its metabolites	氨基酸及其代谢物	Amino acid derivatives	氨基酸衍生物	C24H39NO3	412.2828	389.293	4.6366	[M+Na]+	0.130841451830962	1b	0.598	rp	128201-89-8	16759310	HMDB0062330	-	-	38895.08	53436.34	25344.65	42064.08	44942.16	32359.03	24068.21	14615.74	19339.77	40778.89	43711.13	37564.39	29693.11	30094.92	31446.44	-	1.08825	0.170215	0.759691	-0.396516	insig
MW0006079	T3_positive	Arvanil	Arvanil	Benzene and substituted derivatives	苯及其衍生物	Phenolics	苯酚类	C28H41NO3	462.296	439.3086	6.8862	[M+Na]+	4.180172417161041	1b	0.5975	rp	128007-31-8	6449767	-	64918	-	48933.16	60970.89	71333.02	61855.19	29265.95	60824.12	19411.11	16543.22	54430.83	78556.12	42379.54	21556.84	63632.44	63382.15	63629.12	-	0.995233	0.189132	0.69895	-0.51674	insig
MEDL01891	T3_positive	3-Hydroxycinnamic acid	3-羟基肉桂酸	Organic acid and Its derivatives	有机酸及其衍生物	Organic acid and Its derivatives	有机酸及其衍生物	C9H8O3	147.0338	164.0473	4.4447	[M+H-H2O]+	24.918620032536897	1b	0.5956	rp	14755-02-3	637541	HMDB0001713	305	C12621	7428.77	11362.68	8377.05	5707.22	14886.99	12242.46	6812.02	4562.23	10784.35	4258.0	8989.01	5513.88	11345.28	11430.7	11321.29	ko00360,ko01100	1.19565	0.101861	0.681933	-0.552299	insig
MEDN1011	T3_positive	Mannitol	甘露醇	Carbohydrates and Its metabolites	碳水化合物及其代谢物	Sugar alcohols	糖醇	C6H14O6	205.0642	182.079	1.8662	[M+Na]+	10.3440764400631	1b	0.5896	rp	69-65-8	6251	HMDB0000765	142	C00392	85629.38	113620.75	44434.68	32990.97	34334.1	52010.86	29116.87	27508.39	39624.94	23443.56	31530.61	37943.99	30925.06	30192.53	32768.31	ko00051,ko01100,ko02010	1.47869	0.0798318	0.521095	-0.940381	insig
MW0009710	T3_positive	Salicylic acid	水杨酸	Benzene and substituted derivatives	苯及其衍生物	Benzene and substituted derivatives	苯及其衍生物	C7H6O3	465.2863	138.0317	5.0916	[M+H-2H2O]+	2.11906557497715	1b	0.5896	rp	69-72-7	338	HMDB0001895	616	C00805	77045.75	212421.93	71906.11	243413.54	129026.37	229104.51	141137.71	120534.89	14460.42	12797.67	41665.3	29881.59	83131.71	79819.87	83569.3	ko01100,ko04976	1.56609	0.0300085	0.37436	-1.4175	down
MW0169926	T3_positive	Thymoquinone	百里醌	Benzene and substituted derivatives	苯及其衍生物	Benzene and substituted derivatives	苯及其衍生物	C10H12O2	187.0779	164.0837	3.9436	[M+Na]+	11.8353487974332	1b	0.5866	rp	490-91-5	10281	HMDB0034732	-	-	21011.03	33673.19	23019.27	18719.78	33124.18	27916.77	15082.34	13312.68	25842.58	15348.4	29948.46	16398.54	24585.52	24436.74	24624.7	-	1.25167	0.0988447	0.73625	-0.441733	insig
MEDP2114	T3_positive	2-Amino-5-methyl-4-phenylthiazole	2-氨基-5-甲基-4-苯基噻唑	Benzene and substituted derivatives	苯及其衍生物	Benzene and substituted derivatives	苯及其衍生物	C10H10N2S	191.0549	190.0565	4.3052	[M+H]+	20.990873367452398	1b	0.5852	rp	30709-67-2	96129	-	45448	-	56946.56	64190.66	72716.95	71331.89	75562.37	67323.57	72881.7	75520.56	79210.3	73656.72	83608.48	91227.61	75270.56	74770.6	75775.69	-	1.48601	0.0173662	1.16672	0.222457	up
MW0054944	T3_positive	3-Methylglutaric acid	3-甲基戊二酸	Organic acid and Its derivatives	有机酸及其衍生物	Organic acid and Its derivatives	有机酸及其衍生物	C6H10O4	146.0621	146.0579	3.0057	[M+]+	12.9272642200107	1b	0.585	rp	626-51-7	12284	HMDB0000752	5720	-	24209.03	23729.4	16517.98	24057.56	21996.53	31653.74	27492.16	44920.25	29298.2	40217.74	19092.16	23243.46	31568.46	30986.09	31817.75	-	1.09059	0.163201	1.29613	0.374215	insig
MEDN0241	T3_positive	Vitamin D3	维生素D3	Alcohol and amines	醇、胺类	Alcohols	醇类	C27H44O	407.3291	384.3392	5.6477	[M+Na]+	1.4239120795095	1b	0.5820000000000001	rp	67-97-0	5280795	HMDB0000876	-	C05443	555.58	5346.45	690.5	835.46	4506.39	1578.68	3732.67	850.05	1808.76	3281.53	3477.77	1272.1	1978.57	1986.17	1920.2	ko00100,ko01100,ko04977,ko05323	0.443775	0.883522	1.06733	0.0940049	insig
MW0107690	T3_positive	L-cystine	L-胱氨酸	Amino acid and Its metabolites	氨基酸及其代谢物	Amino acid derivatives	氨基酸衍生物	C6H12N2O4S2	278.97900000000004	240.0238	1.2878	[M+K]+	20.8819432624807	1b	0.5811	rp	56-89-3	67678	HMDB0000192	5207	C00491	7436.56	8796.05	6780.9	7960.46	2577.28	6133.69	2957.03	3010.4	5540.58	3651.47	5873.62	3319.32	7922.28	7584.91	7886.92	ko00270,ko01100,ko02010,ko04216,ko04974	1.28034	0.0385956	0.613644	-0.704526	down
MEDN1116	T3_positive	Aldosterone	醛固酮	Aldehyde,Ketones,Esters	醛、酮、酯类	Ketones	酮类	C21H28O5	325.1718	360.1937	3.3107	[M+H-2H2O]+	18.716937472476	1b	0.5791	rp	52-39-1	5839	HMDB0000037	-	C01780	69468.73	94374.87	93172.65	65433.47	79412.95	77621.96	14498.41	25519.4	40673.19	57282.24	82089.68	77084.33	63294.47	65415.96	65663.91	ko00140,ko01100,ko04925,ko04960	1.33727	0.0425035	0.619722	-0.690307	down
MEDP1054	T3_positive	Glycyrrhizinate	甘草酸	Organic acid and Its derivatives	有机酸及其衍生物	Organic acid and Its derivatives	有机酸及其衍生物	C42H62O16	430.2937	822.4038	4.8291	[M+H-2H2O]+	2.2360556290190496	1b	0.5772	rp	1405-86-3	14982	HMDB0029843	-	C02284	381601.11	252835.4	197463.79	341566.0	324707.16	269394.27	127946.48	238584.86	1002955.89	129150.66	268003.76	175503.92	285160.98	292707.4	281442.57	-	0.424437	0.843552	1.09877	0.135886	insig
MEDN1507	T3_positive	3-Methylpentanoic acid	3-甲基戊酸	Organic acid and Its derivatives	有机酸及其衍生物	Organic acid and Its derivatives	有机酸及其衍生物	C6H12O2	116.0779	116.0837	3.659	[M+]+	12.675349407516	1b	0.5756	rp	105-43-1	7755	HMDB0033774	-	-	6201.65	6554.2	7348.0	6139.66	6853.37	6483.44	7725.49	3237.76	7202.83	5109.17	7064.88	6360.52	7555.05	7563.37	7479.13	-	0.666596	0.52434	0.927245	-0.108978	insig
MADP0538	T3_positive	N-Acetyl-D-lactosamine	N-乙酰-D-乳糖胺	Amino acid and Its metabolites	氨基酸及其代谢物	Amino acid derivatives	氨基酸衍生物	C14H25NO11	422.1012	383.1428	1.7604	[M+K]+	12.419822430597801	1b	0.5743	rp	32181-59-2	9800166	HMDB0006583	-	-	15444.89	16432.53	17787.66	5498.25	15924.13	8238.5	19879.15	26575.55	14598.29	17997.03	15785.21	11998.98	11487.94	11878.97	11730.74	-	1.07499	0.148479	1.34677	0.429509	insig
MEDP0711	T3_positive	4-Ethyl-2-methoxyphenol	2-甲氧基-4-乙基苯酚	Benzene and substituted derivatives	苯及其衍生物	Phenolics	苯酚类	C9H12O2	135.0797	152.0837	6.5217	[M+H-H2O]+	2.4160058274702596	1b	0.5742	rp	2785-89-9	62465	HMDB0040175	-	-	79685.86	85361.88	62910.2	67744.07	56653.67	78378.72	113252.95	112209.03	89475.39	85088.2	64576.62	62208.41	56532.82	57350.19	56425.15	-	1.03797	0.154916	1.22305	0.290486	insig
MW0014553	T3_positive	4-Oxoretinol	4-氧维A醇	Alcohol and amines	醇、胺类	Alcohols	醇类	C20H28O2	342.2447	300.2089	7.9015	[M+CH3CN+H]+	4.92500000007112	1b	0.5732	rp	62702-55-0	5289090	HMDB0012329	-	C16683	855.73	1808.7	1191.58	2158.91	2844.75	2636.96	1796.09	743.26	1498.59	1455.67	1512.31	1623.67	1821.3	1732.19	1644.75	ko00830	0.778455	0.218816	0.750619	-0.413847	insig
MW0169458	T3_positive	Melatonin	褪黑激素	Hormones and hormone related compounds	激素及激素相关物质	Hormones and hormone related compounds	激素及激素相关物质	C13H16N2O2	197.1163	232.1212	5.37	[M+H-2H2O]+	24.158494372557	1b	0.5646	rp	73-31-4	896	HMDB0001389	73	C01598	9474.44	9048.19	6905.52	9308.21	8634.51	8686.18	9544.37	8790.49	6786.0	14165.86	7840.01	8037.52	8184.56	8122.11	8119.98	ko00380,ko01100,ko04080,ko04713	0.283689	0.662167	1.05969	0.0836401	insig
MW0123226	T3_positive	Carbofuran	呋喃丹	Benzene and substituted derivatives	苯及其衍生物	Benzene and substituted derivatives	苯及其衍生物	C12H15NO3	222.122	221.1052	4.3313	[M+H]+	22.917321449966696	1b	0.5605	rp	1563-66-2	2566	HMDB0031770	-	C14291	2709.08	2126.54	2965.42	1960.27	2033.62	1192.56	2886.2	2843.44	1670.12	895.04	1951.01	682.87	1759.67	1581.01	1878.19	-	0.692869	0.474245	0.841477	-0.249003	insig
MEDP0815	T3_positive	N-Ethylacetamide	N-乙基乙酰胺	Alcohol and amines	醇、胺类	Amines	胺类	C4H9NO	126.0216	87.0684	0.6142	[M+K]+	24.7253867524933	1b	0.5605	rp	625-50-3	12253	HMDB0031215	-	-	77867.7	94131.02	87463.91	81972.41	87026.18	72707.69	72958.74	58765.29	92725.52	77488.01	76902.84	62691.69	75817.01	75441.57	75841.64	-	1.1233	0.125167	0.881005	-0.182779	insig
MEDL02339	T3_positive	Diethyl hydrogen phosphate	磷酸二乙酯	Aldehyde,Ketones,Esters	醛、酮、酯类	Esters	酯类	C4H11O4P	119.0184	154.0395	0.6142	[M+H-2H2O]+	18.2848200950048	1b	0.5604	rp	598-02-7	654	HMDB0012209	-	C06608	31467.36	39762.39	35390.11	34099.28	28441.88	25890.6	27343.52	19545.13	37271.55	33026.82	32211.08	28082.06	30011.23	29268.14	29960.28	-	0.685782	0.385088	0.909914	-0.136198	insig
MW0010676	T3_positive	Xanthurenic acid	黄尿酸	Amino acid and Its metabolites	氨基酸及其代谢物	Amino acid derivatives	氨基酸衍生物	C10H7NO4	206.0476	205.0375	1.5059	[M+H]+	6.4563495375580295	1b	0.5559	rp	59-00-7	5699	HMDB0000881	5841	C02470	4029.37	6703.57	3052.53	5071.78	4473.24	6419.57	1808.46	4621.18	3909.26	5483.93	5607.27	5747.7	8067.56	7294.26	7999.24	ko00380	0.395097	0.62181	0.913538	-0.130464	insig
MW0107179	T3_positive	Glycyllysine	甘氨酰赖氨酸	Amino acid and Its metabolites	氨基酸及其代谢物	Small Peptide	小肽	C8H17N3O3	204.1414	203.127	2.0439	[M+H]+	0.8463647299095101	1b	0.5557	rp	997-62-6	3080576	HMDB0028846	-	-	3799.06	3260.31	2784.71	3775.01	2134.51	1553.74	1156.98	660.07	3378.31	2234.26	2425.26	3439.14	2248.72	2179.34	2200.56	-	0.891024	0.286865	0.768115	-0.380607	insig
MW0054884	T3_positive	Methyl dihydrojasmonate	二氢茉莉酮酸甲酯	Aldehyde,Ketones,Esters	醛、酮、酯类	Esters	酯类	C13H22O3	244.1901	226.1569	8.4874	[M+NH4]+	2.2482000774459703	1b	0.5554	rp	24851-98-7	102861	HMDB0031740	-	-	37531.5	33727.19	57382.51	37770.52	33000.39	36684.94	38961.46	34086.1	54370.78	31269.16	40215.26	30463.41	36781.84	37060.17	36770.11	-	0.140739	0.832492	0.971491	-0.0417274	insig
MADP0492	T3_positive	2-pyrimidine methanol	2-嘧啶甲醇	Heterocyclic compounds	杂环化合物	Heterocyclic compounds	杂环化合物	C5H6N2O	93.0363	110.04799999999999	1.9018	[M+H-H2O]+	21.5870128900164	1b	0.5541	rp	42839-09-8	67044161	-	-	-	3809.03	3063.84	4373.45	4266.03	4230.17	4721.93	4463.38	4638.15	4962.57	5404.45	5423.42	5147.23	4476.01	4415.13	4497.26	-	1.65366	0.0101397	1.22787	0.29616	up
MEDP0756	T3_positive	2-Methylhippuric acid	2-甲基马尿酸	Amino acid and Its metabolites	氨基酸及其代谢物	Amino acid derivatives	氨基酸衍生物	C10H11NO3	193.0682	193.0739	1.6532	[M+]+	13.5992783650352	1b	0.5518	rp	42013-20-7	91637	HMDB0011723	-	C01586	37625.71	76985.56	64552.75	9109.33	91940.77	91941.7	66856.24	109120.26	103077.25	114600.76	141496.69	112282.39	88149.15	86625.52	86932.82	-	1.30834	0.0219216	1.73968	0.798825	up
MW0119397	T3_positive	3-Amino-5-(3-thiophenyl)-2-thiophenecarboxamide	3-氨基-5-(3-苯硫基)-2-噻吩甲酰胺	Alcohol and amines	醇、胺类	Amines	胺类	C9H8N2OS2	247.0034	224.0078	0.6748	[M+Na]+	14.5316729450684	1b	0.5494	rp	354812-17-2	2807869	-	45240	-	50682.71	45980.42	38537.98	56734.12	31802.07	33990.54	29921.52	57318.8	42352.2	46728.36	50311.99	64012.45	35010.13	34693.26	34703.79	-	0.515117	0.404987	1.12772	0.173411	insig
MW0108500	T3_positive	N,N-dimethylarginine	N，N-二甲基精氨酸	Amino acid and Its metabolites	氨基酸及其代谢物	Amino acid derivatives	氨基酸衍生物	C8H18N4O2	247.1226	202.143	5.7878	[M-H+2Na]+	20.7999999999942	1b	0.5386	rp	30315-93-6	123831	HMDB0001539	6309	C03626	2616.76	4985.89	2691.78	2082.14	5800.83	4496.13	2204.39	974.83	4212.34	2054.73	2972.32	1152.27	4123.02	4149.69	4153.32	-	1.22705	0.085181	0.598534	-0.740495	insig
MW0107125	T3_positive	Glycocyamine	甘草胺	Amino acid and Its metabolites	氨基酸及其代谢物	Amino acids	氨基酸	C3H7N3O2	235.1213	117.0538	0.8745	[2M+H]+	15.849999999986201	1b	0.5342	rp	352-97-6	763	HMDB0000128	5163	C00581	8966.16	17523.03	12745.6	12973.07	15189.86	14697.09	14829.11	21186.6	8191.86	13052.98	17877.49	23331.57	7856.44	7637.44	8331.32	ko00260,ko00330,ko01100	0.501912	0.318563	1.19946	0.262388	insig
MEDP0082	T3_positive	S-Sulfo-L-Cysteine	S-磺基-L-半胱氨酸	Amino acid and Its metabolites	氨基酸及其代谢物	Amino acid derivatives	氨基酸衍生物	C3H7NO5S2	219.0168	200.9766	0.9599	[M+NH4]+	15.849999999986201	1b	0.5293	rp	1637-71-4	115015	HMDB0000731	-	C05824	88755.88	94709.09	140275.28	101398.52	17516.08	58467.59	101472.14	116134.71	56908.21	108536.69	82960.64	102174.23	35581.58	35013.24	32480.47	ko00270,ko01100,ko01230	0.618935	0.576486	1.13383	0.181202	insig
MEDP0058	T3_positive	L-Saccharopine	L-酵母氨酸	Amino acid and Its metabolites	氨基酸及其代谢物	Amino acids	氨基酸	C11H20N2O6	259.1383	276.1321	0.6142	[M+H-H2O]+	22.5822393126407	1b	0.5213	rp	997-68-2	160556	HMDB0000279	383	C00449	5608.65	8840.21	9409.66	8420.36	7779.66	6243.45	7027.2	3850.77	9851.57	7445.41	6044.44	6839.07	8216.16	8103.18	8153.16	ko00310,ko01100,ko01230	0.677118	0.406094	0.886754	-0.173395	insig
MEDTP02578	T3_positive	2-Hydroxy-4-(methylthio)butyric acid	2-羟基-4-(甲硫基)丁酸	Organic acid and Its derivatives	有机酸及其衍生物	Organic acid and Its derivatives	有机酸及其衍生物	C5H10O3S	189.0063	150.0351	0.9772	[M+K]+	17.387195754992	1b	0.5213	rp	120-91-2	11427	HMDB0037115	-	-	49746.68	59018.95	89987.24	59725.72	24533.2	44502.26	55956.32	72948.81	32151.53	53248.79	52296.56	59322.64	25647.79	26107.69	26161.57	-	0.153515	0.980142	0.995147	-0.00701833	insig
MW0151709	T3_positive	Imipramine hydrochloride	盐酸丙咪嗪	Others	其他	Medicine	药物	C19H25ClN2	245.185	316.1706	3.4846	[M+H-2H2O]+	13.881529322574698	1b	0.5139	rp	113-52-0	8228	HMDB0004231	-	C07982	22399.6	28121.8	40592.35	21221.33	13567.68	25669.09	17914.06	15750.97	32594.12	31287.64	18724.8	23889.41	33518.09	32211.45	32172.07	-	0.14088	0.69454	0.924717	-0.112917	insig
MW0123535	T3_positive	delta-Hexanolactone	δ-己内酯	Aldehyde,Ketones,Esters	醛、酮、酯类	Esters	酯类	C6H10O2	115.075	114.0681	2.7148	[M+H]+	0.9870810499990059	1b	0.5124	rp	823-22-3	13204	HMDB0000453	5442	-	17809.35	19931.94	26363.78	19994.2	20080.57	23036.28	22349.93	21411.48	21284.52	20546.34	23126.92	20490.57	25100.06	24740.81	25119.92	-	0.341654	0.807508	1.01567	0.0224336	insig
MW0052945	T3_positive	Fumagillin	烟曲霉素	Aldehyde,Ketones,Esters	醛、酮、酯类	Esters	酯类	C26H34O7	441.23800000000006	458.2305	6.7238	[M+H-H2O]+	24.0110841348527	1b	0.5109	rp	23110-15-8 | 127913-45-5	6917655	-	53373	-	8739.72	13774.42	9339.44	11315.59	8514.35	10484.07	10255.4	11241.08	9845.84	12948.57	15206.38	10327.29	12159.38	11634.99	12212.42	-	0.779489	0.301258	1.12317	0.167572	insig
MW0002681	T3_positive	2-Amino-5-chlorophenol	2-氨基-5-氯苯酚	Benzene and substituted derivatives	苯及其衍生物	Phenolics	苯酚类	C6H6ClNO	181.9781	143.0138	1.4612	[M+K]+	2.3875236124837302	1b	0.5102	rp	28443-50-7	91591	-	-	C20669	8398.48	3807.94	7787.36	9747.75	10965.74	12682.42	9332.3	9537.7	12484.41	8164.63	14532.38	10621.61	7618.85	7550.65	7323.21	-	0.842173	0.261172	1.21134	0.276603	insig
MW0012857	T3_positive	1-Methyluric acid	1-甲基尿酸	Amino acid and Its metabolites	氨基酸及其代谢物	Amino acid derivatives	氨基酸衍生物	C6H6N4O3	227.025	182.044	2.0439	[M-H+2Na]+	24.2750000000314	1b	0.5058	rp	708-79-2	69726	HMDB0003099	2821	C16359	10743.28	8520.04	8091.46	9204.97	9090.48	13330.57	7086.88	16634.62	11619.18	17884.29	18448.54	10937.7	10455.42	10187.58	10311.95	ko00232	1.2189	0.0945349	1.40065	0.486092	insig
MW0111232	T3_positive	n-Oleoylethanolamine	正油酰乙醇胺	Alcohol and amines	醇、胺类	Amines	胺类	C20H39NO2	326.3042	325.2981	7.8665	[M+H]+	2.95000000008372	1b	0.5043	rp	111-58-0	5283454	HMDB0002088	-	-	6507.83	7403.43	5982.46	12948.12	7935.07	7783.07	7192.59	13055.23	7266.97	5139.17	7802.39	11116.3	7027.96	6753.68	6620.13	-	0.0775126	0.755431	1.06204	0.0868384	insig
MEDP2143	T3_positive	N,N-Bis(2-hydroxyethyl)dodecanamide	N,N-双(2-羟乙基）十二烷酰胺	FA	脂肪酰类	Others	其他	C16H33NO3	288.2523	287.246	5.4399	[M+H]+	2.46285226992882	1b	0.5003	rp	120-40-1	8430	HMDB0032358	-	C06179	15460.12	11769.46	16806.84	8777.79	13071.53	13571.29	10843.91	12092.99	16823.06	10581.9	16226.19	12333.14	17194.79	17174.82	17478.52	ko01100	0.0355832	0.954887	0.993005	-0.0101278	insig
MW0006368	T3_positive	Bis(2-ethylhexyl) phthalate	2-邻苯二甲酸-乙基己酯	Aldehyde,Ketones,Esters	醛、酮、酯类	Esters	酯类	C24H38O4	279.1586	390.277	7.2341	[M+H]+	1.0517912824070699	2	0.9804	rp	117-81-7 | 15495-94-0 | 8033-53-2 | 50885-87-5 | 82208-43-3	8343	-	263643	C03690	121064.27	101884.26	130104.79	118075.14	114774.84	116533.5	107277.23	103511.35	104652.04	102303.76	96037.95	89596.99	109988.91	109944.07	108832.48	ko05207	1.64929	0.00587941	0.85898	-0.219303	down
MW0124275	T3_positive	Guanine	鸟嘌呤	Nucleotide and Its metabolites	核苷酸及其代谢物	Nucleotide and Its metabolites	核苷酸及其代谢物	C5H5N5O	152.0562	151.0494	1.4173	[M+H]+	1.4802882974862501	2	0.9734	rp	73-40-5 | 66224-61-1 | 66224-63-3 | 66224-64-4 | 71660-31-6 | 71660-36-1	135398634	HMDB0000132	-	C00242	113356.81	117404.23	84147.03	147176.42	99824.11	137907.39	139700.63	168682.63	141016.35	249888.38	152470.89	183271.56	147922.65	148110.22	149151.29	ko00230,ko01100,ko01232	1.66448	0.0209408	1.479	0.564626	up
MW0159349	T3_positive	Vidarabine monohydrate	阿糖腺苷	Nucleotide and Its metabolites	核苷酸及其代谢物	Nucleotide and Its metabolites	核苷酸及其代谢物	C10H15N5O5	268.1044	285.1073	1.9373	[M+H]+	0.637250132626832	2	0.9695	rp	24356-66-9	32326	HMDB0014340	-	C07195	700096.22	1060595.31	632365.97	589412.98	520586.41	659778.19	930597.52	476021.57	663742.59	746922.97	1031621.63	619750.76	834518.33	834037.11	836767.88	-	0.253753	0.665089	1.07346	0.102275	insig
MW0063662	T3_positive	Stearoylcarnitine	硬脂酰肉碱	FA	脂肪酰类	CAR	酰基肉碱	C25H49NO4	428.3723	427.3662	6.9036	[M+H]+	2.31331114057391	2	0.9695	rp	25597-09-5	52922056	HMDB0000848	5811	-	275070.34	259461.97	1362864.08	618320.46	499898.29	859101.42	505326.58	733637.06	607349.8	884452.12	432770.99	780988.72	675208.5	663409.21	669216.56	-	0.515851	0.951471	1.01802	0.0257609	insig
FDATN01438	T3_positive	Monosodium glutamate	L-Glutamic acid monosodium salt	Others	其他	Medicine	药物	C5H8NNaO4	148.06	169.0351	0.8229	[M+H]+	1.16743540750974	2	0.9659	rp	142-47-2 | 16177-21-2 | 6106-04-3	23672308	-	-	-	375978.41	607723.48	606169.92	402978.39	595197.34	555503.5	483719.24	381391.81	474549.0	392155.87	543095.7	425566.83	522886.6	522821.18	525913.4	-	0.918068	0.178914	0.859053	-0.21918	insig
MEDL00575	T3_positive	L-Isoleucine	L-异亮氨酸	Amino acid and Its metabolites	氨基酸及其代谢物	Amino acids	氨基酸	C6H13NO2	132.1019	131.0946	1.5474	[M+H]+	0.8395126424431959	2	0.958	rp	73-32-5	6306	HMDB0000172	5193	C00407	652612.74	562716.29	511297.94	792454.62	850999.25	653961.13	583428.21	1021686.99	825632.35	832953.48	752280.2	869213.3	731362.03	725606.61	725787.61	ko00280,ko00290,ko00970,ko01100,ko01210,ko01230,ko02010,ko04974,ko04978,ko05230	1.13323	0.100714	1.214	0.279771	insig
MW0054535	T3_positive	1-(9Z-octadecenoyl)-sn-glycero-3-phosphocholine	1-油酰基-sn-甘油-3-磷酸胆碱	GP	甘油磷脂类	LPC	溶血磷脂酰胆碱	C26H52NO7P	504.3426	521.3481	7.1289	[M+H-H2O]+	4.42323786320921	2	0.9567	rp	19420-56-5	16081932	HMDB0002815	-	C00157	23730.84	23800.83	14532.92	23954.76	20607.3	22600.65	25099.04	27090.39	16801.73	20599.89	16732.47	20876.26	20105.77	19520.9	19954.27	ko00564,ko00590,ko00591,ko00592,ko01100,ko04723,ko05231	0.158513	0.885385	0.98431	-0.0228147	insig
MEDP0437	T3_positive	Ergothioneine	麦角硫酮	Organic acid and Its derivatives	有机酸及其衍生物	Organic acid and Its derivatives	有机酸及其衍生物	C9H15N3O2S	230.0953	229.0885	0.8742	[M+H]+	0.879798494963779	2	0.9551	rp	497-30-3	5351619	HMDB0003045	53	C05570	148123.86	132248.43	98525.37	131427.94	123898.55	148887.89	142187.45	165696.92	140497.89	193332.6	177986.17	100648.65	120057.24	119150.02	118584.53	ko00340,ko01100	0.970239	0.177129	1.17525	0.232963	insig
MW0111297	T3_positive	Tetrabutylammonium	四丁基铵	Others	其他	Others	其他	C16H36N+	242.2835	242.2848	5.2481	[M+]+	0.814374094986192	2	0.9549	rp	10549-76-5	16028	-	85164	-	21603.93	24292.86	24577.83	19974.95	19815.64	20604.34	20090.59	23499.5	23568.44	22880.43	21615.28	19051.47	19479.85	19236.38	19204.28	-	0.111454	0.981687	0.998748	-0.00180729	insig
MEDP1904	T3_positive	LPE(18:2/0:0)	LPE(18:2/0:0)	GP	甘油磷脂类	PE	磷脂酰乙醇胺	C23H44NO7P	478.2917	477.2855	6.7311	[M+H]+	3.8727999494627405	2	0.9545	rp	85046-18-0	52925130	HMDB0011507	-	C00350	1088986.77	1017919.79	920877.49	1021927.52	1212030.79	1038619.32	885428.22	853190.85	1163043.54	1072123.68	1023186.84	1147323.93	1157384.2	1157293.2	1163386.19	ko00563,ko00564,ko01100,ko04136,ko04140,ko04723,ko05167	0.351931	0.703501	0.975229	-0.0361867	insig
MEDP1667	T3_positive	Phe-Glu	苯丙氨酸-谷氨酸	Amino acid and Its metabolites	氨基酸及其代谢物	Small Peptide	小肽	C14H18N2O5	295.128	294.1216	2.0081	[M+H]+	2.2348201899546902	2	0.9535	rp	3617-45-6	151134	HMDB0028994	23833	-	50363.46	47811.25	34851.16	55207.37	35457.39	34410.85	26638.09	39001.61	58217.11	47052.68	44701.52	67255.1	35194.77	35421.16	35362.06	-	0.258409	0.567227	1.09595	0.132181	insig
MW0103345	T3_positive	2'-Deoxyguanosine 5'-monophosphate	2'-脱氧鸟苷 5'-一磷酸	Nucleotide and Its metabolites	核苷酸及其代谢物	Nucleotide and Its metabolites	核苷酸及其代谢物	C10H14N5O7P	348.0702	347.0631	1.8484	[M+H]+	1.2308783523451399	2	0.9521	rp	902-04-5	135398597	-	-	C00362	589527.72	349617.04	125242.73	847029.79	418688.19	387170.32	344711.02	1128948.06	690303.61	812811.02	629860.48	641104.07	331841.42	395096.07	387868.24	ko00230,ko01100,ko01232	1.09468	0.108604	1.56323	0.644534	insig
MW0109041	T3_positive	Pantothenic acid	泛酸	CoEnzyme and vitamins	辅酶和维生素	CoEnzyme and vitamins	辅酶和维生素	C9H17NO5	220.1179	219.1107	2.2386	[M+H]+	1.19637390000094	2	0.9520000000000001	rp	79-83-4	6613	HMDB0000210	-	C00864	89971.51	96853.31	175442.59	109972.55	134879.08	148512.74	98193.16	190626.51	131456.34	99632.89	153849.18	227702.56	105636.35	111035.32	103526.2	ko00410,ko00770,ko01100,ko01240,ko04977	0.625148	0.357196	1.19299	0.254581	insig
MW0144314	T3_positive	Ac-Ser-Asp-Lys-Pro	戈拉来肽	Amino acid and Its metabolites	氨基酸及其代谢物	polypeptide	多肽	C20H33N5O9	488.23400000000004	487.2278	1.7425	[M+H]+	1.7511198740901202	2	0.9509	rp	120081-14-3	65938	HMDB0062552	-	-	12336.68	13426.15	13752.34	25592.51	12300.6	12451.77	10232.3	14170.83	10710.01	15793.61	16672.1	25615.19	14617.83	14524.7	14554.25	-	0.0212283	0.86252	1.0371	0.0525578	insig
MW0054402	T3_positive	L-Octanoylcarnitine	L-辛酰基肉碱	FA	脂肪酰类	CAR	酰基肉碱	C15H29NO4	288.2161	287.2097	4.3748	[M+H]+	3.8172765724198103	2	0.9504	rp	25243-95-2	11953814	HMDB0000791	-	C02838	12881.65	12317.89	20318.76	11489.25	15102.06	7510.75	7084.8	3742.43	6125.4	6617.34	12781.81	10211.66	10015.79	9782.64	9698.82	-	1.52896	0.0314243	0.584818	-0.77394	down
MW0012968	T3_positive	1-hexadecanoyl-2-(9Z,12Z-octadecadienoyl)-sn-glycero-3-phosphocholine	1-Palmitoyl-2-linoleoyl-sn-glycero-3-phosphocholine	GP	甘油磷脂类	PC	磷脂酰胆碱	C42H80NO8P	758.5664	757.5622	8.7573	[M+H]+	2.30637485190019	2	0.9496	rp	17708-90-6	5287971	HMDB0007973	-	C00157	207358.47	48063.43	44585.37	44804.7	79168.58	121596.79	49241.8	52255.76	53818.99	52922.88	32238.34	29817.91	48901.06	48837.0	47211.39	ko00564,ko00590,ko00591,ko00592,ko01100,ko04723,ko05231	1.13466	0.142874	0.495431	-1.01325	insig
MEDP1656	T3_positive	Carnitine C16-OH	肉碱 C16-OH	FA	脂肪酰类	CAR	酰基肉碱	C23H45NO5	416.3346	415.3298	6.2575	[M+H]+	5.04025482622078	2	0.9483	rp	195207-76-2	71464553	HMDB0013336	-	-	11612.03	15561.6	33305.78	25027.95	18449.12	34283.81	14580.35	16571.83	15182.97	22413.13	15917.85	9088.6	22732.93	22029.63	22394.42	-	0.930815	0.12258	0.678201	-0.560215	insig
MEDP1440	T3_positive	Carnitine C5:0	肉碱 C5:0	FA	脂肪酰类	CAR	酰基肉碱	C12H23NO4	246.1698	245.1627	2.8569	[M+]+	1.3127627025255602	2	0.9466	rp	31023-24-2	-	HMDB0000688	-	-	144030.89	115896.69	218151.2	116531.31	171767.29	117951.21	73184.75	66919.46	81938.81	85902.7	142561.13	106651.85	112101.14	111831.21	112104.69	-	1.60701	0.0251988	0.630036	-0.666494	down
MW0016119	T3_positive	beta-Glycerophosphoric acid	甘油-2-磷酸	GP	甘油磷脂类	GP	甘油磷脂类	C3H9O6P	173.0207	172.0137	0.9425	[M+H]+	2.63895014747106	2	0.946	rp	17181-54-3	2526	HMDB0002520	6708	C02979	32359.01	37337.16	32346.72	34520.88	27486.16	24269.36	45273.44	39903.95	43853.84	40752.29	32767.29	47321.63	37894.64	37770.7	38630.19	-	1.64302	0.00503526	1.32686	0.408011	up
MW0115368	T3_positive	Tilmicosin	替米考星	Heterocyclic compounds	杂环化合物	Heterocyclic compounds	杂环化合物	C46H80N2O13	869.5708	868.566	3.9559	[M+H]+	1.14859822985432	2	0.9459	rp	108050-54-0	5282521	-	-	-	23316.55	22943.01	21015.15	21205.55	34704.37	40620.64	18970.38	37315.92	23318.57	26414.2	25299.8	21709.36	22822.05	22524.97	21938.83	-	0.174627	0.68323	0.934208	-0.098184	insig
MW0126314	T3_positive	Pyridine	吡啶	Heterocyclic compounds	杂环化合物	Heterocyclic compounds	杂环化合物	C5H5N	80.0493	79.0422	1.7604	[M+H]+	0.637012107489454	2	0.9454	rp	110-86-1	1049	HMDB0000926	5877	C00747	33006.75	33108.97	33762.73	34798.2	35189.56	31690.07	27892.08	47514.54	32956.31	49288.94	39833.59	37330.55	38114.87	37537.89	37506.35	-	1.07094	0.162788	1.16501	0.220348	insig
MEDP1665	T3_positive	Carnitine C3:0	肉碱 C3:0	FA	脂肪酰类	CAR	酰基肉碱	C10H19NO4	218.1384	217.1314	1.6711	[M+H]+	1.90563021000401	2	0.9454	rp	17298-37-2	107738	HMDB0062514	-	C03017	63960.16	26562.47	128383.47	24656.35	37454.45	46275.05	15159.87	15242.06	12772.18	30947.87	44580.88	9129.07	37988.91	37513.86	37825.37	-	1.39162	0.0941963	0.390575	-1.35633	insig
MW0055261	T3_positive	C22 Sphingomyelin	N-二十二烷基-4-鞘氨醇-1-O-磷酰胆碱	SP	鞘脂类	SM	鞘磷脂	C45H91N2O6P	787.6655	786.6615	7.4097	[M+H]+	3.69561993348641	2	0.9449	rp	94359-12-3	44260125	HMDB0012103	-	-	56432.56	52438.93	7760.72	56391.16	52564.46	62250.13	63062.44	74240.99	29935.55	44763.96	198549.8	88023.31	95669.37	87634.83	96891.5	-	0.765942	0.223264	1.73214	0.792557	insig
MW0013385	T3_positive	LPC(O-16:0/2:0)	LPC(O-16:0/2:0)	GP	甘油磷脂类	LPC	溶血磷脂酰胆碱	C26H54NO7P	524.3697	523.3638	7.7613	[M+H]+	2.97722132252252	2	0.9431	rp	74389-68-7	108156	HMDB0062195	-	C00157	263927.23	255384.85	243900.45	289733.02	171666.35	201059.29	40223.47	288303.45	233505.77	326968.42	157341.89	231007.96	303288.56	304928.59	306294.21	ko00564,ko00590,ko00591,ko00592,ko01100,ko04723,ko05231	0.512115	0.603528	0.895965	-0.158486	insig
MEDP1963	T3_positive	S-Methylglutathione	S-甲基谷胱甘肽	Amino acid and Its metabolites	氨基酸及其代谢物	Small Peptide	小肽	C11H19N3O6S	322.1062	321.0995	1.5694	[M+H]+	1.15875661734322	2	0.94	rp	2922-56-7	115260	-	-	C11347	113766.13	85164.02	120730.22	86099.9	82169.97	114823.69	76387.38	62474.42	71663.11	79997.3	74025.32	70451.78	87949.8	86698.01	87856.63	-	1.72552	0.010163	0.721686	-0.470556	down
MEDP1658	T3_positive	LPC(O-18:1)	LPC(O-18:1)	GP	甘油磷脂类	LPC-O	溶血磷脂酰胆碱	C26H54NO6P	508.3744	507.3689	7.6208	[M+H]+	3.2272914997080098	2	0.9396	rp	87907-66-2	24779510	-	-	C00157	218993.72	151200.3	161003.44	296766.03	204054.79	194750.86	119086.74	266614.29	143587.94	179946.92	186246.76	170812.53	153547.41	151895.83	156295.57	ko00564,ko00590,ko00591,ko00592,ko01100,ko04723,ko05231	0.683699	0.386599	0.86919	-0.202257	insig
FDATP01897	T3_positive	Citicoline sodium	Citicoline sodium	Others	其他	Medicine	药物	C14H25N4NaO11P2	489.1128	510.0893	0.8229	[M+H]+	4.52391741137484	2	0.9394	rp	33818-15-4	36605	-	-	-	51770.69	75104.33	55078.94	40972.81	61881.72	52142.45	55753.12	30272.31	67686.98	48971.82	41650.87	24903.88	61196.9	61061.51	62193.5	-	0.956965	0.19346	0.799045	-0.323651	insig
MW0144849	T3_positive	L-Alanyl-L-tryptophan	L-丙氨酰-L-色氨酸	Amino acid and Its metabolites	氨基酸及其代谢物	Small Peptide	小肽	C14H17N3O3	276.1338	275.127	2.7679	[M+H]+	0.302837244845477	2	0.9266	rp	16305-75-2	85362	HMDB0013209	-	-	22025.75	26951.0	34312.22	25528.77	13503.3	28374.92	20934.75	19577.5	29235.31	36182.86	19320.49	33797.65	32199.47	32253.51	32199.8	-	0.323742	0.746926	1.05543	0.0778266	insig
MEDP1605	T3_positive	Glu-glu	L-谷氨酰-L-谷氨酸	Amino acid and Its metabolites	氨基酸及其代谢物	Small Peptide	小肽	C10H16N2O7	277.1025	276.0958	1.3395	[M+H]+	0.5867711749374389	2	0.9247	rp	3929-61-1	439500	HMDB0028818	-	C01425	20592.56	70608.82	32704.8	30799.03	45967.39	69163.57	33135.51	48213.47	57215.15	39893.48	78631.89	89635.77	64087.11	63844.26	64083.87	-	0.728186	0.32806	1.28495	0.361709	insig
MW0011902	T3_positive	1,2-Dioleoyl-sn-Glycero-3-Phosphocholine	1，2-二油酰-sn-甘油-3-磷脂酰胆碱	GP	甘油磷脂类	PC	磷脂酰胆碱	C44H84NO8P	786.5977	785.5935	7.8839999999999995	[M+H]+	6.1045892120322005	2	0.9184	rp	4235-95-4	10350317	HMDB0000593	-	C00157	79322.88	45090.8	48899.81	59344.86	51958.83	94225.59	29083.86	34513.88	39585.65	44538.3	54339.65	46691.09	46201.01	49397.06	47662.1	ko00564,ko00590,ko00591,ko00592,ko01100,ko04723,ko05231	1.4636	0.0423137	0.656611	-0.606889	down
MEDP1122	T3_positive	MG(16:0/0:0/0:0)	MG(16:0/0:0/0:0)	GL	甘油脂类	DG	甘油二酯	C19H38O4	313.2731	330.277	7.9893	[M+H-H2O]+	1.01788709997663	2	0.9178	rp	32899-41-5	3084463	HMDB0011564	-	C00641	29994.67	27265.22	22595.15	25760.69	31741.15	25126.68	19380.23	20556.97	22230.04	18933.1	21109.98	27589.79	34054.69	33793.54	34011.83	ko00561,ko00562,ko00564,ko01100,ko04070,ko04730	1.68223	0.0157827	0.798851	-0.324002	down
MW0103632	T3_positive	Nelarabine	奈拉滨	Nucleotide and Its metabolites	核苷酸及其代谢物	Nucleotide and Its metabolites	核苷酸及其代谢物	C11H15N5O5	298.1133	297.1073	1.9726	[M+H]+	4.570809219899269	2	0.9174	rp	121032-29-9	3011155	HMDB0015401	-	-	27862.03	27421.88	25681.0	26826.58	19205.28	22774.83	24051.25	36488.92	26022.05	32054.33	35107.0	33023.0	26647.14	26698.65	26672.09	-	1.40198	0.0342936	1.24688	0.318318	up
MEDP1685	T3_positive	Phytosphingosine	植物鞘氨醇	SP	鞘脂类	SPH	鞘氨醇	C18H39NO3	318.2998	317.293	5.4741	[M+H]+	1.6265766275580502	2	0.9145	rp	554-62-1	122121	HMDB0004610	7066	C12144	2091941.57	1733697.19	2069702.5	1717458.2	1803471.06	1823907.96	1587385.12	1845104.11	1764425.86	1661667.63	1799467.47	1877279.37	2191086.8	2207225.12	2190561.01	ko00600,ko01100	0.911205	0.18444	0.937292	-0.0934295	insig
MW0150659	T3_positive	Guanosine-3'-monophosphate	鸟苷-3-磷酸	Nucleotide and Its metabolites	核苷酸及其代谢物	Nucleotide and Its metabolites	核苷酸及其代谢物	C10H14N5O8P	364.0645	363.05800000000005	1.4086	[M+H]+	2.1036469699709	2	0.9143	rp	117-68-0	135398727	-	-	C06193	49149.09	53465.83	53349.48	71988.72	58126.15	66783.14	63237.48	53994.99	71314.52	87439.71	89591.57	72121.79	82461.53	82381.73	82702.03	ko00230,ko01100	1.28247	0.0646217	1.24043	0.310837	insig
MW0056887	T3_positive	1-Palmitoyl-2-oleoyl-sn-glycero-3-phosphocholine	2-Oleoyl-1-palmitoyl-sn-glycero-3-phosphocholine	GP	甘油磷脂类	PC	磷脂酰胆碱	C42H82NO8P	782.5664	759.5778	7.8839999999999995	[M+Na]+	0.0139785738838404	2	0.9132	rp	26853-31-6	5497103	HMDB0007972	-	C00157	173743.37	86210.09	151734.67	174473.94	243591.56	286209.7	76167.01	85080.01	81077.05	106201.31	191738.49	116507.45	126539.64	119220.41	134855.36	ko00564,ko00590,ko00591,ko00592,ko01100,ko04723,ko05231	1.3628	0.0517706	0.588524	-0.764827	insig
MW0107459	T3_positive	Ile-Pro-Ile	L-异亮氨酸-L-脯氨酸-L-异亮氨酸	Amino acid and Its metabolites	氨基酸及其代谢物	Small Peptide	小肽	C17H31N3O4	342.2371	341.2315	3.3974	[M+H]+	10.0811541774704	2	0.9131	rp	90614-48-5	94701	-	17467	-	8170.94	6467.01	5245.43	7359.99	5926.74	6866.15	4713.7	8206.15	9477.23	6224.94	5779.81	11587.43	7622.87	7533.58	7502.69	-	0.448337	0.413062	1.14869	0.19999	insig
MEDL00830	T3_positive	Urobilin	尿胆素	Tryptamines,Cholines,Pigments	色胺、胆碱、色素	Pigments	色素	C33H42N4O6	591.3135	590.3104	4.3748	[M+H]+	7.203022813887321	2	0.9112	rp	1856-98-0	5280819	-	-	C05794	7259.09	2448.89	5253.57	3433.75	3364.3	4363.73	5948.42	1663.21	1696.43	4922.95	2954.86	9656.02	4475.27	4403.46	4284.67	ko00860	0.277661	0.935621	1.02751	0.0391474	insig
MW0147407	T3_positive	Chlorobactene	氯细菌	Others	其他	Hydrocarbon derivatives	烃衍生物	C40H52	533.4176	532.4069	7.8839999999999995	[M+H]+	9.40551561768315	2	0.909	rp	377179	10098570	-	-	-	4271.59	2915.66	2039.15	2863.84	3061.16	3479.33	3668.5	4479.67	2264.36	5243.87	2708.13	2550.53	2200.35	2231.47	2018.58	-	0.47765	0.523627	1.12261	0.166858	insig
MEDL02681	T3_positive	6-Deoxyfagomine	6-脱氧荞麦碱	Alkaloids	生物碱	Alkaloids	生物碱	C6H13NO2	132.1012	131.0946	1.0272	[M+H]+	2.94487289998813	2	0.9076	rp	197449-09-5	57449463	HMDB0036382	-	-	16474.25	12576.27	12756.9	20333.4	14200.94	15404.38	31440.03	36690.67	31751.48	29452.56	24185.1	22992.77	20314.2	20603.38	20296.14	-	2.08337	0.000387036	1.92392	0.944052	up
MEDP1611	T3_positive	Glutamylglutamine	H-γ-谷氨酰-谷氨酰胺	Amino acid and Its metabolites	氨基酸及其代谢物	Small Peptide	小肽	C10H17N3O6	276.1183	275.1117	1.1209	[M+H]+	0.741817772365039	2	0.9054	rp	26848-14-6	10171586	HMDB0028817	-	-	9711.32	34642.4	17128.61	17010.84	18860.81	20803.43	10826.33	13775.64	15716.24	14773.01	53610.47	9514.32	26726.92	26275.15	26796.03	-	0.335508	0.999013	1.0005	0.000715325	insig
MW0107004	T3_positive	L-Glutaminyl-L-tryptophan	谷酰氨-色氨酸	Amino acid and Its metabolites	氨基酸及其代谢物	Small Peptide	小肽	C16H20N4O4	333.155	332.1485	2.7143	[M+H]+	1.3865695200365702	2	0.904	rp	66851-83-0	25176542	HMDB0028808	-	-	4379.05	4021.13	4602.16	6812.39	3114.79	2793.25	2395.45	3061.95	5246.23	5195.34	5169.63	6636.92	4487.24	4545.29	4483.82	-	0.162725	0.71163	1.07708	0.107127	insig
MW0055456	T3_positive	O-Decanoyl-L-carnitine	O-癸酰-L-肉碱	FA	脂肪酰类	CAR	酰基肉碱	C17H33NO4	316.247	315.241	5.064	[M+H]+	5.50126294996289	2	0.9026	rp	1492-27-9	11953821	HMDB0000651	-	C03299	6793.9	5111.67	17680.69	9803.59	17460.47	7931.3	12921.82	5029.96	3979.05	12678.16	10334.12	7923.44	9476.8	9857.8	9877.83	-	0.457944	0.484029	0.816073	-0.293229	insig
MW0055326	T3_positive	N-methyl arachidonoyl amine	N-甲基花生四烯胺	FA	脂肪酰类	Others	其他	C21H35NO	318.278	317.2719	5.1045	[M+H]+	1.7977518299972002	2	0.9023	rp	156910-29-1	5283392	-	36679	-	606.1	19993.04	22760.44	17545.6	43622.34	36336.32	8527.94	3416.81	6847.88	25820.65	61391.02	3571.47	19654.18	19843.16	19920.92	-	0.273859	0.651107	0.777884	-0.362372	insig
MW0103635	T3_positive	Nicotinic acid adenine dinucleotide	烟酸腺嘌呤二核苷酸	Nucleotide and Its metabolites	核苷酸及其代谢物	Nucleotide and Its metabolites	核苷酸及其代谢物	C21H27N6O15P2+	664.1151	665.1010000000001	0.8745	[M+H]+	2.69197734868299	2	0.8988	rp	6450-77-7	165491	HMDB0001179	4234	C00857	820647.33	1105696.57	935974.68	823517.16	1499257.84	1344483.54	1341697.22	996878.01	1808659.07	1172690.55	820062.28	975712.87	1264072.66	1273177.36	1267535.38	ko00760,ko01100,ko01240	0.423123	0.609374	1.08976	0.124016	insig
MEDP1307	T3_positive	(2S,3S)-2-amino-3-phenylbutanoic acid	(2S,3S)-3-甲基苯丙氨酸	Amino acid and Its metabolites	氨基酸及其代谢物	Amino acid derivatives	氨基酸衍生物	C10H13NO2	180.1015	179.0946	2.839	[M+H]+	1.3226794249732199	2	0.8984	rp	25488-25-9	854352	-	-	C20895	15195.44	13835.69	13028.09	20789.14	14974.92	15552.91	11204.63	18739.64	23285.39	17922.49	14797.54	21201.08	20272.88	20406.72	20243.95	-	0.67324	0.304591	1.14752	0.198516	insig
MEDP1348	T3_positive	LPC(16:1/0:0)	LPC(16:1/0:0)	GP	甘油磷脂类	LPC	溶血磷脂酰胆碱	C24H48NO7P	494.3232	493.3168	6.6266	[M+]+	0.5540823161850159	2	0.8961	rp	76790-27-7	24779461	HMDB0010383	-	C00157	1278542.13	1860521.19	903563.92	2206844.82	2130747.36	1593813.54	1298698.78	1676165.26	1697345.06	1847193.51	1955479.5	2411351.49	1663098.16	1669786.51	1662769.56	ko00564,ko00590,ko00591,ko00592,ko01100,ko04723,ko05231	0.40309	0.566334	1.09146	0.126256	insig
MW0106711	T3_positive	Folic acid	叶酸	Organic acid and Its derivatives	有机酸及其衍生物	Organic acid and Its derivatives	有机酸及其衍生物	C19H19N7O6	474.1691	441.1397	2.4512	[M+H]+	0.7633041672724891	2	0.8943	rp	59-30-3 | 112339-08-9 | 112339-32-9	135398658	HMDB0000121	-	C00504	1774.79	2645.9	2748.5	2065.82	1985.07	1951.0	1043.06	1495.27	1956.03	1876.29	2225.17	1961.02	1523.65	1665.61	1605.79	ko00670,ko00790,ko01100,ko01240,ko01523,ko04976,ko04977	1.11602	0.0971459	0.801517	-0.319196	insig
MEDTP01667	T3_positive	Carnitine C9:1-OH	肉碱C9:1-OH	FA	脂肪酰类	CAR	酰基肉碱	C17H27NO4	310.2004	309.194	4.3399	[M+H]+	3.12777199255265	2	0.8878	rp	42200-33-10	-	HMDB0015334	-	D00432	22107.34	22620.32	26660.77	22467.7	27956.33	30295.73	8711.25	10244.39	8640.99	19208.65	6612.63	6456.95	13922.16	13784.84	14037.78	-	1.9433	0.00011418	0.393633	-1.34508	down
MW0012825	T3_positive	1-O-Hexadecyl-sn-glycero-3-phosphocholine	PC(O-16:0/0:0)	GP	甘油磷脂类	PC	磷脂酰胆碱	C24H52NO6P	482.3584	481.3532	7.3744	[M+H]+	5.1298826740393695	2	0.88	rp	52691-62-0 | 97288-09-0	162126	-	-	C00157	116084.39	172343.32	149525.6	301990.89	140739.29	172444.82	125947.33	237400.72	151483.76	190362.91	168808.35	159944.87	171179.38	169535.81	169589.24	ko00564,ko00590,ko00591,ko00592,ko01100,ko04723,ko05231	0.0440762	0.920269	0.981787	-0.0265177	insig
MW0012806	T3_positive	1-Heptadecanoyl-sn-glycero-3-phosphocholine	1-十七碳酰基-sn-甘油-3-磷酸胆碱	GP	甘油磷脂类	LPC	溶血磷脂酰胆碱	C25H52NO7P	510.3546	509.3481	7.396	[M+H]+	3.39020826223494	2	0.8728	rp	50930-23-9	24779463	HMDB0012108	-	C00157	166767.44	215641.48	84960.0	119428.17	88107.49	118655.0	194002.23	337837.12	262353.0	174697.7	293748.56	320727.01	202480.53	201701.04	203022.5	ko00564,ko00590,ko00591,ko00592,ko01100,ko04723,ko05231	1.7374	0.00369942	1.99527	0.996584	up
MW0125188	T3_positive	Mirtazapine	米氮平	Benzene and substituted derivatives	苯及其衍生物	Benzene and substituted derivatives	苯及其衍生物	C17H19N3	266.1719	265.1579	5.2999	[M+H]+	15.1439176674728	2	0.8618	rp	85650-52-8 | 61337-67-5 | 207516-99-2	4205	HMDB0014514	43259	C07570	32876.89	31269.62	29344.19	41824.06	32031.29	40921.5	33533.23	32523.75	26658.6	43504.19	34288.51	31096.34	36818.12	37828.29	36055.19	-	0.226683	0.730408	0.968008	-0.0469094	insig
MEDP1448	T3_positive	MG(18:0/0:0/0:0)	MG(18:0/0:0/0:0)	GL	甘油脂类	MG	单甘油酯	C21H42O4	341.3041	358.3083	7.4272	[M+H-H2O]+	2.03380224235161	2	0.8609	rp	22610-61-3	15560610	HMDB0011131	-	C01885	30778.12	65751.19	101741.2	93725.8	49157.24	83184.92	59480.02	79506.69	60795.86	49329.07	62983.49	66779.26	68584.08	66495.1	66915.78	ko00561,ko01100,ko04714,ko04923,ko04975,ko04977	0.171867	0.545564	0.892859	-0.163496	insig
MW0106173	T3_positive	Clindamycin	克林霉素	Amino acid and Its metabolites	氨基酸及其代谢物	Small Peptide	小肽	C18H33ClN2O5S	425.1865	424.1799	3.5312	[M+H]+	5.34075455197922	2	0.8607	rp	18323-44-9 | 58207-19-5	446598	HMDB0015321	525	C06914	6276.93	6566.11	6231.39	5895.21	4967.59	5141.51	5286.3	5738.78	6049.88	6802.29	4002.81	4460.12	5446.03	5468.04	5467.65	-	0.577146	0.385915	0.921931	-0.117269	insig
MEDP1197	T3_positive	Hypotaurocyamine	亚牛磺酸胺	Alcohol and amines	醇、胺类	Polyamines	多胺	C3H9N3O2S	152.0565	151.0415	1.7781	[M+H]+	19.5677756975243	2	0.8592	rp	1119-54-6	11062553	-	-	C02419	577831.27	688885.15	470418.69	684765.01	588031.24	651888.62	811235.34	1543194.25	852044.12	1311952.79	704911.81	977152.12	748367.54	751784.33	751486.99	-	1.79141	0.0233591	1.69328	0.759821	up
MW0106559	T3_positive	D-Pyroglutamic acid	D-焦谷氨酸	Amino acid and Its metabolites	氨基酸及其代谢物	Amino acids	氨基酸	C5H7NO3	130.0495	129.0426	1.4173	[M+H]+	1.1885180425252901	2	0.8552	rp	4042-36-8	439685	HMDB0000805	63632	C02237	102367.44	92023.41	75163.81	92640.1	253598.92	297533.06	177265.74	71604.72	65473.01	74350.09	103221.59	81804.98	77088.68	78131.48	78153.36	ko00470,ko01100	0.9086	0.231986	0.628165	-0.670784	insig
MEDL02503	T3_positive	Carnitine C16:0	肉碱 C16:0	Alkaloids	生物碱	Alkaloids	生物碱	C23H45NO4	400.3413	399.3349	6.5738	[M+H]+	2.10390643574969	2	0.8541	rp	2364-67-2	-	HMDB0000222	-	C02990	329273.43	351120.63	1363252.14	741413.23	535343.68	999916.24	589137.62	1018291.03	638121.57	903386.91	693965.82	944231.69	712088.53	710994.7	708058.39	ko00071,ko01212	0.698769	0.679437	1.10805	0.148024	insig
FDATP00236	T3_positive	Gentian violet	Crystal Violet	Others	其他	Medicine	药物	C25H30ClN3	372.2426	407.2128	6.0329999999999995	[M+]+	1.4197874951093998	2	0.8537	rp	548-62-9	11057	-	-	-	57776.36	27158.41	17562.76	21729.21	11557.22	68899.88	10981.07	38717.88	20796.37	16049.36	19654.22	11463.48	24786.92	24768.83	24913.47	-	0.804668	0.208701	0.574849	-0.798744	insig
MW0007841	T3_positive	Monoisobutyl phthalate	邻苯二甲酸单异丁酯	Aldehyde,Ketones,Esters	醛、酮、酯类	Esters	酯类	C12H14O4	205.0855	222.0892	7.2341	[M+H-H2O]+	0.308653077496501	2	0.8497	rp	30833-53-5	92272	HMDB0002056	-	-	217707.11	180463.35	228691.28	200702.01	211778.26	209897.13	192192.26	181376.06	181593.23	177790.68	164879.5	155921.34	200210.11	200674.98	198908.39	-	1.69155	0.00380345	0.843516	-0.245513	down
MW0009651	T3_positive	Ramelteon	拉美尔顿	Benzene and substituted derivatives	苯及其衍生物	Benzene and substituted derivatives	苯及其衍生物	C16H21NO2	260.1671	259.1572	5.8929	[M+H]+	7.2659003600961105	2	0.8483	rp	196597-26-9	208902	HMDB0015115	-	-	36779.96	71788.65	39408.86	26494.68	59779.98	57312.97	24300.63	25700.37	57600.55	29721.31	41787.04	25567.98	46860.86	46948.62	45805.62	-	1.06938	0.13265	0.701997	-0.510463	insig
MW0009999	T3_positive	Tropicamide	托吡卡酰胺	Benzene and substituted derivatives	苯及其衍生物	Benzene and substituted derivatives	苯及其衍生物	C17H20N2O2	285.1555	284.1525	3.6067	[M+H]+	9.461595385005241	2	0.8465	rp	1508-75-4	5593	HMDB0014947	-	-	21378.48	22656.33	18059.11	22302.85	19979.78	21531.67	22665.32	17755.07	22706.54	27356.21	24561.29	35346.65	21135.68	21041.73	21061.52	-	0.964434	0.158049	1.19445	0.256347	insig
MEDL00359	T3_positive	Gly-Pro-Leu	甘氨酸-脯氨酸-亮氨酸	Amino acid and Its metabolites	氨基酸及其代谢物	Small Peptide	小肽	C13H23N3O4	286.1757	285.1689	2.1853	[M+H]+	0.410519947422472	2	0.8437	rp	47066-32-0	9900499	-	19134	-	5427.14	4623.01	5367.82	6534.15	5418.6	5458.34	3421.65	7444.8	7706.05	7219.24	5694.04	7882.55	10485.74	11045.11	10114.31	-	0.792723	0.193081	1.19919	0.262062	insig
MEDP1315	T3_positive	Quinoline	喹啉	Heterocyclic compounds	杂环化合物	Heterocyclic compounds	杂环化合物	C9H7N	130.0647	129.0578	2.4859999999999998	[M+H]+	1.74125901992284	2	0.8408	rp	91-22-5	7047	HMDB0033731	-	C06413	8677.47	10232.04	6428.28	7643.25	8856.59	8267.28	6721.99	11605.27	9482.9	9715.19	10692.46	6410.0	11206.5	10414.1	11384.99	-	0.486987	0.47437	1.09027	0.124684	insig
MW0113931	T3_positive	Amygdalin	苦杏仁苷	Benzene and substituted derivatives	苯及其衍生物	Benzene and substituted derivatives	苯及其衍生物	C20H27NO11	480.1526	457.1584	3.4846	[M+Na]+	10.924973416291802	2	0.8288	rp	29883-15-6	656516	HMDB0035030	63626	C08325	5006.48	3073.03	4363.39	4187.07	7227.32	3612.11	1091.35	2409.35	4409.32	3358.45	1847.86	4919.06	4528.36	4650.43	4513.16	ko01100	1.17837	0.09436	0.656563	-0.606995	insig
MW0048956	T3_positive	Clobetasol propionate	丙酸氯倍他索	Aldehyde,Ketones,Esters	醛、酮、酯类	Esters	酯类	C25H32ClFO5	489.1844	466.1922	3.3627	[M+Na]+	8.01749949143853	2	0.8263	rp	25122-46-7	32798	-	1867	D01272	1530.4	1715.32	1295.19	1268.99	1262.63	646.01	1142.23	473.82	1458.37	1133.94	1173.1	1456.36	1934.23	1790.68	1912.69	-	0.553571	0.496969	0.885896	-0.174792	insig
MW0054553	T3_positive	LPC(22:6/0:0)	LPC(22:6/0:0)	GP	甘油磷脂类	LPC	溶血磷脂酰胆碱	C30H50NO7P	568.3389	567.3325	6.7139999999999995	[M+]+	14.8506968465633	2	0.8172	rp	162440-05-3	10415542	HMDB0010404	-	C00157	3690477.29	4022317.11	2878039.14	3804782.91	3088284.66	3003217.15	3113056.99	3459147.6	4422277.29	5084208.55	3419756.11	3232969.68	3696601.21	3675205.45	3689828.74	ko00564,ko00590,ko00591,ko00592,ko01100,ko04723,ko05231	0.730813	0.348491	1.10955	0.149971	insig
MEDP1194	T3_positive	Calcitriol	骨化三醇（维生素-D3）	Alcohol and amines	醇、胺类	Alcohols	醇类	C27H44O3	399.3244	416.329	6.2867	[M+H-H2O]+	3.9712117599322	2	0.8125	rp	32222-06-3	5280453	HMDB0001903	6382	C01673	14038.81	23627.44	52293.83	28343.84	17878.04	36861.11	19704.64	52970.45	14244.43	54443.75	66304.59	15141.28	30185.11	31870.82	32172.81	ko00100,ko01100,ko04928,ko04961,ko04978,ko05152	0.421404	0.47566	1.28759	0.364677	insig
MW0000279	T3_positive	Harringtonine	三尖杉酯碱	Alkaloids	生物碱	Alkaloids	生物碱	C28H37NO9	570.2158	531.2468	5.1091	[M+K]+	12.7707911722315	2	0.8104	rp	26833-85-2 | 25302-09-4	276389	-	-	-	8471.01	11490.33	8589.14	4074.12	6037.37	7268.24	9863.22	5468.58	9033.18	9132.07	6517.88	2425.39	5677.77	5947.17	5609.48	-	0.25162	0.715623	0.924018	-0.114008	insig
MW0138079	T3_positive	Epigallocatechin	表没食子儿茶素	Benzene and substituted derivatives	苯及其衍生物	Benzene and substituted derivatives	苯及其衍生物	C15H14O7	307.0837	306.074	1.445	[M+H]+	6.109310275093089	2	0.8092	rp	970-74-1	72277	HMDB0038361	-	C12136	1894246.53	1077421.77	1207829.17	1306359.16	55130.63	2649965.47	601566.12	680670.53	614725.56	834615.92	834046.73	543353.85	936303.53	906645.48	935835.03	-	0.274437	0.113155	0.501648	-0.995251	insig
MEDP1332	T3_positive	LPC(20:3/0:0)	LPC(20:3/0:0)	GP	甘油磷脂类	LPC	溶血磷脂酰胆碱	C28H52NO7P	546.3533	545.3481	6.9429	[M+]+	2.81015519324729	2	0.8069	rp	1199257-41-4	52924055	HMDB0010393	-	C00157	346067.71	323539.01	212011.06	288614.52	168972.89	136745.09	343749.66	275118.03	355014.19	194805.21	250490.39	383890.34	301700.26	296216.11	296572.93	ko00564,ko00590,ko00591,ko00592,ko01100,ko04723,ko05231	0.713405	0.262344	1.22163	0.28881	insig
MW0000329	T3_positive	Maraviroc	马拉维罗克	Heterocyclic compounds	杂环化合物	Heterocyclic compounds	杂环化合物	C29H41F2N5O	496.32599999999996	513.3279	4.9558	[M+H-H2O]+	2.5326712515840604	2	0.8023	rp	376348-65-1	3002977	HMDB0015584	-	-	5281.68	9690.96	4003.9	953.95	5502.53	2490.37	3486.82	8855.79	2591.01	14335.67	10705.91	3215.71	5658.75	5399.0	5666.52	-	0.776676	0.304209	1.54676	0.629254	insig
MW0105485	T3_positive	Ala-Tyr	丙氨酸酪氨酸	Amino acid and Its metabolites	氨基酸及其代谢物	Small Peptide	小肽	C12H16N2O4	253.1179	252.111	1.7779	[M+H]+	0.528653697458026	2	0.8002	rp	3061-88-9	92946	HMDB0028699	-	-	12412.88	11269.44	9145.86	17985.64	9121.68	7757.35	4186.82	5688.71	15793.92	7850.21	11347.73	16444.56	9947.08	9882.66	10150.66	-	0.582143	0.69111	0.905737	-0.142835	insig
MW0056883	T3_positive	Colfosceril palmitate	菊苣棕榈酸酯	Aldehyde,Ketones,Esters	醛、酮、酯类	Esters	酯类	C40H80NO8P	778.5343	733.5622	7.8839999999999995	[M-H+2Na]+	1.0789516998270698	3	0.9822	rp	63-89-8	452110	HMDB0000564	5548	-	10204.46	7523.5	4619.94	15844.26	30917.75	7722.79	14592.45	20394.5	10425.6	4621.99	29297.26	15490.57	9695.29	9209.08	8491.52	-	0.358342	0.579973	1.23414	0.303507	insig
MW0114564	T3_positive	Glycolaldehyde	乙醇醛	Aldehyde,Ketones,Esters	醛、酮、酯类	Aldehydes	醛类	C2H4O2	61.0284	60.0211	1.4783	[M+H]+	0.0750000000060425	3	0.9427	rp	141-46-8	756	HMDB0003344	3205	C00266	91544.69	142749.75	155019.48	106042.81	123667.18	121172.51	134454.18	124158.69	141414.42	128180.18	185028.7	33508.92	74435.82	80060.0	78476.92	ko00040,ko00630,ko00750,ko00790,ko01100	0.177052	0.962464	1.00885	0.0127077	insig
MW0104302	T3_positive	3,4-dihydro-2H-pyrrole-2-carboxylic acid	1-吡咯啉-5-羧酸	Organic acid and Its derivatives	有机酸及其衍生物	Organic acid and Its derivatives	有机酸及其衍生物	C5H7NO2	78.0335	113.0477	1.7604	[M+H-2H2O]+	0.700000000009027	3	0.9301	rp	2906-39-0	1196	HMDB0001301	-	C04322	4970.15	4570.64	4738.92	4769.47	4860.07	4495.01	3626.25	7985.79	4199.12	4661.58	5944.48	5011.53	4978.12	5026.65	4979.9	-	0.449173	0.465371	1.10648	0.145978	insig
MW0161724	T3_positive	Hydron;2-hydroxypropane-1,2,3-tricarboxylate	Hydron;2-hydroxypropane-1,2,3-tricarboxylate	Aldehyde,Ketones,Esters	醛、酮、酯类	Esters	酯类	C6H8O7	193.0339	192.02700000000002	1.3913	[M+H]+	0.9999999999621421	3	0.9258	rp	106168-20-1 | 106809-03-4 | 117148-05-7 | 125139-08-4 | 125139-09-5 | 125139-13-1 | 153301-06-5 | 16922-05-7	19782904	-	-	-	20488.71	3292.51	2004.99	16108.15	1099.11	4849.88	10618.86	19382.64	4798.68	9381.63	7813.95	24090.61	5303.55	5534.3	5355.38	-	0.989594	0.32263	1.59032	0.66932	insig
MW0104240	T3_positive	1-Aminocyclopropane-1-carboxylic acid	1-氨基环丙烷-1-羧酸	Organic acid and Its derivatives	有机酸及其衍生物	Organic acid and Its derivatives	有机酸及其衍生物	C4H7NO2	203.1023	101.0477	0.838	[2M+H]+	0.8999999999304008	3	0.9215	rp	22059-21-8	535	HMDB0036458	-	C01234	2851.66	3626.38	1722.69	5107.6	2956.44	2006.03	1979.3	5066.91	5212.64	2166.26	1016.51	5397.63	2142.12	2960.34	3288.12	ko00270,ko01100	0.000347362	0.661592	1.14058	0.189764	insig
MEDP1072	T3_positive	7-Methylguanosine	7-甲基鸟苷	Nucleotide and Its metabolites	核苷酸及其代谢物	Nucleotide and Its metabolites	核苷酸及其代谢物	C11H15N5O5	281.1118	297.1073	1.9461	[M+H-H2O]+	0.0999999998896328	3	0.9163	rp	20244-86-4	135445750	HMDB0001107	-	-	29009.77	18042.8	8355.49	28449.09	15787.61	17285.75	8648.06	21021.51	29860.12	22276.64	22387.64	6664.39	19914.49	19865.82	19784.85	-	0.204141	0.840265	0.94807	-0.0769338	insig
MW0105422	T3_positive	Acetylhomoserine	乙酰高丝氨酸	Amino acid and Its metabolites	氨基酸及其代谢物	Amino acid derivatives	氨基酸衍生物	C6H11NO4	206.0417	161.0688	0.6142	[M-H+2Na]+	3.97499999991169	3	0.9055	rp	7540-67-2	528	HMDB0029423	-	-	2340.25	3441.83	3958.85	2532.17	2866.65	2207.37	2602.04	1322.17	3083.35	2748.52	2723.68	1498.32	2400.36	2355.42	2402.22	-	0.912267	0.200103	0.805787	-0.31153	insig
MW0151804	T3_positive	trans-Anol	异胡椒酚；叔醇；反式醇；（E)-4-丙烯基苯酚；（E)-4-羟基丙烯基苯	Benzene and substituted derivatives	苯及其衍生物	Benzene and substituted derivatives	苯及其衍生物	C9H10O	117.0692	134.0732	6.5217	[M+H-H2O]+	1.65000000002635	3	0.902	rp	20649-39-2	5474441	-	-	C20464	2792.47	2547.35	2559.69	3044.16	2104.82	2891.25	3555.21	4076.82	2586.08	5117.49	2237.08	2748.05	2577.11	2520.22	2569.75	-	1.1073	0.16616	1.27485	0.350324	insig
MW0008588	T3_positive	N,N-dimethylsphingosine	N，N-二甲基-4-烯氨酸	SP	鞘脂类	SPH	鞘氨醇	C20H41NO2	328.3198	327.3137	6.5042	[M+H]+	3.69297757501386	3	0.8979	rp	122314-67-4	5282309	HMDB0013645	-	C13914	13657.28	13951.8	17896.31	16551.36	14921.24	16153.7	13513.12	12401.72	19068.81	13310.73	14146.83	14073.42	16127.34	16149.91	16446.72	-	0.71189	0.372236	0.928949	-0.106328	insig
MW0125994	T3_positive	N-Acetyl-a-neuraminic acid	N-乙酰基-α-神经氨酸盐；α-中性5Ac	Organic acid and Its derivatives	有机酸及其衍生物	Organic acid and Its derivatives	有机酸及其衍生物	C11H19NO9	274.0914	309.106	6.2224	[M+H-2H2O]+	1.69999999997117	3	0.8978	rp	21646-00-4	444885	HMDB0000773	5739	C19909	40361.0	10844.89	14282.04	14238.57	10164.41	13609.71	12215.48	12463.29	16979.29	15200.1	12446.3	8082.36	12425.9	12448.52	12546.93	-	0.509755	0.404839	0.747694	-0.41948	insig
MW0141884	T3_positive	Poly(galactosylglycerol phosphate)	2-(α-D-半乳糖基)-sn-甘油-3-磷酸酯	Organic acid and Its derivatives	有机酸及其衍生物	Organic acid and Its derivatives	有机酸及其衍生物	C9H19O11P	335.0728	334.0665	8.7967	[M+H]+	2.50000000008299	3	0.8976	rp	85444-64-0	440418	-	-	C04641	25777.27	29376.64	27091.98	38500.88	27998.52	24596.55	26798.32	22603.43	31828.82	33545.16	23984.97	36154.98	21299.15	20591.79	21072.89	-	0.0279717	0.932732	1.00908	0.0130397	insig
MW0009108	T3_positive	Nitrobenzene	硝基苯	Benzene and substituted derivatives	苯及其衍生物	Benzene and substituted derivatives	苯及其衍生物	C6H5NO2	269.0528	123.03200000000001	4.1658	[2M+Na]+	1.4000000000180501	3	0.8975	rp	98-95-3	7416	HMDB0041950	-	C06813	3601.49	3456.31	3100.21	1783.53	3043.44	4173.95	3919.41	6771.39	4720.03	5488.11	8134.51	4337.96	2920.29	2857.76	3086.25	-	1.74689	0.0137031	1.74182	0.800596	up
MW0006323	T3_positive	Benzylamine	苄胺	Benzene and substituted derivatives	苯及其衍生物	Benzene and substituted derivatives	苯及其衍生物	C7H9N	107.0714	107.0735	1.374	[M+]+	4.77860564750188	3	0.8968	rp	100-46-9	7504	HMDB0033871	-	C15562	62320.61	83217.33	53629.29	59407.26	37681.68	109014.79	119479.15	61767.83	60472.86	73230.36	59979.77	55650.67	56257.51	54021.14	56245.88	-	0.334655	0.772507	1.06245	0.0873967	insig
MW0103260	T3_positive	Isohyodeoxycholic acid	异猪去氧胆酸	Bile acids	胆汁酸	Bile acids	胆汁酸	C24H40O4	375.2791	392.2927	5.8583	[M+H-H2O]+	5.82384825747795	3	0.8943	rp	570-84-3	5283822	HMDB0000664	5634	-	207.92	43811.35	2350.05	1441.9	47266.8	11006.22	494.09	1436.31	604.68	1623.48	49870.18	387.85	14494.33	14839.27	14821.3	-	0.738533	0.493712	0.512956	-0.963092	insig
MW0107086	T3_positive	N-(N-Glycyl-3-phenyl-L-alanyl)-3-phenyl-L-alanine	苯丙氨酸色氨酸	Amino acid and Its metabolites	氨基酸及其代谢物	Small Peptide	小肽	C20H23N3O4	352.1635	369.1689	3.6415	[M+H-H2O]+	1.28629524994039	3	0.8926	rp	13116-21-7	83153	HMDB0029006	15750	-	2049.53	2022.25	1995.53	1294.17	2211.48	1423.4	978.46	1259.57	1985.98	2002.38	948.06	1270.31	2323.93	2362.41	2286.46	-	1.04359	0.117799	0.76796	-0.380898	insig
MW0130336	T3_positive	2,3',4,5'-Tetramethoxystilbene	TMS	Benzene and substituted derivatives	苯及其衍生物	Benzene and substituted derivatives	苯及其衍生物	C18H20O4	301.1404	300.1362	8.7967	[M+H]+	7.544273297526161	3	0.8925	rp	24144-92-1 | 20578-92-1	5354004	-	64732	-	67982.73	68425.55	67984.09	59991.05	65255.06	71987.03	66736.21	72664.13	60196.65	61033.26	64800.09	61860.87	66069.81	66638.85	65583.69	-	0.61285	0.36558	0.964309	-0.0524321	insig
MW0053831	T3_positive	Hecogenin	海柯配基	Heterocyclic compounds	杂环化合物	Heterocyclic compounds	杂环化合物	C27H42O4	413.3031	430.3083	6.9122	[M+H-H2O]+	4.66335974980357	3	0.8914	rp	467-55-0	91453	-	43920	C08902	9434.13	9249.06	11067.24	10244.84	7763.37	3396.41	8445.25	22218.56	22574.82	15555.73	19976.69	15778.84	13063.45	13134.96	13048.61	-	1.61152	0.00754239	2.04378	1.03124	up
MW0055500	T3_positive	Levocarnitine propionate	左卡尼汀丙酸酯	FA	脂肪酰类	CAR	酰基肉碱	C10H19NO4	218.1383	217.1314	0.9349	[M+H]+	1.11972585493447	3	0.8887	rp	20064-19-1	188824	HMDB0000824	-	C03017	20339.94	3436.85	47169.07	5232.68	22032.47	13400.52	3192.07	2771.03	2223.45	12977.35	19560.67	2774.81	13715.37	13477.06	13731.31	-	1.05596	0.156201	0.389739	-1.35942	insig
MW0123581	T3_positive	Dexanabinol	地塞米诺	Heterocyclic compounds	杂环化合物	Heterocyclic compounds	杂环化合物	C25H38O3	387.2876	386.2821	6.7828	[M+H]+	4.66211871497535	3	0.8863	rp	112924-45-5	107778	-	44924	-	23535.42	29696.42	32999.17	27230.09	32100.22	31294.12	25143.12	47020.39	27791.99	46177.82	71591.79	41331.68	38507.1	37546.62	38588.52	-	1.24983	0.101968	1.46479	0.550698	insig
MW0012952	T3_positive	1-O-Octadecyl-SN-glycero-3-phosphocholine	1-O-十八烷基-sn-甘油基-3-磷酸胆碱	GP	甘油磷脂类	LPC	溶血磷脂酰胆碱	C26H56NO6P	548.3591	509.3845	6.9382	[M+K]+	1.22763179637869	3	0.8856	rp	74430-89-0	2733532	HMDB0011149	-	C00157	24098.5	25312.64	15981.7	20833.61	11153.75	12638.71	26252.87	32236.15	24188.85	22477.62	20598.51	28381.15	21452.85	21207.56	21217.63	ko00564,ko00590,ko00591,ko00592,ko01100,ko04723,ko05231	1.35219	0.0357753	1.40099	0.486444	up
MW0011982	T3_positive	(S)-10,16-Dihydroxyhexadecanoic acid	(S)-10,16-二羟基十六烷酸	FA	脂肪酰类	Oxidized lipids	氧化脂质	C16H32O4	253.2153	288.2301	6.9729	[M+H-2H2O]+	2.14999999990084	3	0.8836	rp	69232-67-3	441449	HMDB0037798	-	C08285	37090.59	27568.16	23495.01	34749.64	15386.17	36878.25	16205.38	21519.83	25223.07	20390.75	23604.06	40181.95	22793.64	22811.36	22939.72	-	0.670138	0.36257	0.839909	-0.251695	insig
MW0054285	T3_positive	Latanoprost ethyl amide	拉坦前列素乙酰胺	Hormones and hormone related compounds	激素及激素相关物质	Hormones and hormone related compounds	激素及激素相关物质	C25H39NO4	400.2828	417.2879	5.1616	[M+H-H2O]+	4.6189127265955	3	0.8823	rp	607351-44-0	10287826	-	45716	-	38644.75	43318.03	34861.3	24152.86	34376.84	27082.42	40421.43	38129.96	68289.62	81905.24	65848.05	27822.09	43256.72	42752.93	42919.03	-	1.37563	0.0700879	1.59268	0.671458	insig
MW0052460	T3_positive	Docosatrienoic acid	二十二碳三烯酸	FA	脂肪酰类	FFA	游离脂肪酸	C22H38O2	352.3202	334.2872	7.7613	[M+NH4]+	1.3876826125169799	3	0.8823	rp	28845-86-5	5312557	HMDB0002823	195	-	150550.61	143198.4	143209.27	125815.28	185635.85	136621.1	161459.45	129184.56	149389.54	199208.51	198190.52	161686.85	169706.29	159463.28	164772.88	-	0.91128	0.207314	1.12891	0.17493	insig
MW0054539	T3_positive	1-Eicosanoyl-sn-glycero-3-phosphocholine	1-Arachidoyl-2-hydroxy-sn-glycero-3-phosphocholine	GP	甘油磷脂类	PC	磷脂酰胆碱	C28H58NO7P	574.3753	551.3951	7.1289	[M+Na]+	13.2552456966697	3	0.882	rp	108341-80-6	24779473	HMDB0010390	-	C04230	5053.4	5926.27	4883.94	7690.17	6397.37	6246.73	8511.11	12039.52	5748.54	6560.59	5206.87	6368.72	6810.94	6641.34	6756.07	ko00564,ko05231	0.826642	0.260272	1.22757	0.295803	insig
MW0112870	T3_positive	3-Methyl-2-butenal	3-甲基巴豆醛	Aldehyde,Ketones,Esters	醛、酮、酯类	Aldehydes	醛类	C5H8O	67.0539	84.0575	4.1832	[M+H-H2O]+	0.779799252512703	3	0.8809999999999999	rp	107-86-8	61020	HMDB0012157	-	C15604	29564.89	47813.2	38633.76	27828.6	35452.39	31596.91	38605.63	29163.71	30344.86	43111.08	32227.12	36434.08	30477.22	30478.35	30577.97	-	0.033132	0.965076	0.995243	-0.00687974	insig
MW0149513	T3_positive	17-Amino-17-demethoxygeldanamycin	17-氨基-17-去甲氧基格尔德霉素	Heterocyclic compounds	杂环化合物	Heterocyclic compounds	杂环化合物	C28H39N3O8	568.2628	545.2737	8.7967	[M+Na]+	0.550302940060989	3	0.8809	rp	64202-81-9	9893658	-	96314	-	73869.53	31931.0	31869.25	96835.68	61517.58	70678.23	45499.86	63788.53	45259.44	52294.91	47398.98	45354.36	57654.85	59371.43	56614.94	-	0.4644	0.341803	0.817003	-0.291587	insig
MW0153811	T3_positive	Methyl farnesoate	法呢酸甲酯	FA	脂肪酰类	Others	其他	C16H26O2	268.2263	250.1933	6.5738	[M+NH4]+	2.19999999998777	3	0.8805	rp	10485-70-8 | 3675-00-1 | 4176-79-8	5275508	-	-	-	14653.5	11822.52	12728.39	12474.21	14543.17	13966.5	12441.23	11647.73	14416.76	14883.43	12874.31	12740.55	13566.17	13728.58	13661.98	-	0.112933	0.782997	0.985231	-0.0214657	insig
MW0052452	T3_positive	Docosanamide	多考山酰胺	FA	脂肪酰类	Others	其他	C22H45NO	340.3557	339.3501	7.1466	[M+H]+	4.88847176001173	3	0.8786	rp	3061-75-4	76468	HMDB0000583	5565	-	71683.86	82100.42	125712.64	104184.28	105248.3	51965.35	16480.41	44491.09	14678.23	48297.3	35310.56	53558.69	56583.31	49394.5	58779.78	-	1.7775	0.00247003	0.393452	-1.34574	down
MW0103855	T3_positive	(2R,4R)-2-phenyl-1,3-thiazolidine-4-carboxylic acid	（2R，4R)-2-苯基噻唑烷-4-羧酸	Organic acid and Its derivatives	有机酸及其衍生物	Organic acid and Its derivatives	有机酸及其衍生物	C10H11NO2S	210.0572	209.051	3.4148	[M+H]+	3.11182130744214	3	0.8774	rp	64970-78-1	676745	-	65469	-	4120.76	9222.99	3694.71	3545.4	10704.67	6600.8	2502.29	4808.16	5307.63	915.22	6898.32	5365.22	4260.19	4101.65	4209.55	-	0.965242	0.222545	0.680847	-0.554597	insig
MW0053420	T3_positive	Ganoderic Acid I	灵芝酸Ⅰ	Terpenoids	萜类	Triterpene	三萜	C30H44O8	515.2974	532.3036	5.2566	[M+H-H2O]+	6.834261793150071	3	0.8707	rp	98665-20-4	20055990	HMDB0035310	-	-	4894.29	7014.69	4137.82	2848.14	23164.9	4261.41	3587.28	2504.09	2452.94	3506.05	9503.92	2562.57	4300.3	4296.89	4186.75	-	0.972224	0.307561	0.520643	-0.941633	insig
MW0012992	T3_positive	PS(18:0/20:4)	PS(18:0/20:4)	GP	甘油磷脂类	PS	磷脂酰丝氨酸	C44H78NO10P	850.4966	811.5363	8.7967	[M+K]+	3.4567919931862003	3	0.8705	rp	132014-80-3	24779545	HMDB0012383	-	-	2584.14	3198.27	3692.72	3330.77	648.24	3476.85	1812.69	2590.42	1810.68	729.62	2653.04	1821.68	2524.98	2720.99	2577.78	-	0.738408	0.126797	0.674392	-0.56834	insig
MW0103505	T3_positive	Coenzyme A	辅酶A	Nucleotide and Its metabolites	核苷酸及其代谢物	Nucleotide and Its metabolites	核苷酸及其代谢物	C21H36N7O16P3S	768.1206	767.1152	2.1587	[M+H]+	2.52816478406303	3	0.8703	rp	85-61-0	6816	HMDB0001423	-	-	307530.16	108157.86	38327.66	145109.1	177772.81	191292.43	60286.16	151143.48	113918.92	191407.28	293057.89	202360.06	76636.21	75310.78	80192.83	-	0.187917	0.88481	1.04543	0.0640949	insig
MW0169410	T3_positive	Ethyl linoleate	亚油酸乙酯	FA	脂肪酰类	FFA	游离脂肪酸	C20H36O2	309.2777	308.2715	6.6705	[M+H]+	2.86533525496679	3	0.8687	rp	544-35-4	5282184	-	45005	-	55919.52	47295.13	73932.56	51807.2	79565.3	41908.21	53432.91	60268.8	81946.22	38668.75	42011.64	53796.24	38059.73	39002.15	34052.94	-	0.32111	0.708883	0.942061	-0.0861073	insig
MW0053496	T3_positive	Geranylgeraniol	香叶基香叶醇	Alcohol and amines	醇、胺类	Alcohols	醇类	C20H34O	354.2762	290.26099999999997	6.6905	[M+CH3CN+Na]+	1.4249999999549299	3	0.8686	rp	24034-73-9 | 7614-21-3	5281365	-	53578	C09094	3068.49	2443.18	1751.75	3688.59	3095.94	1771.44	3378.01	3239.78	4124.0	4229.42	2450.94	3276.45	3034.85	2817.19	2680.19	-	1.17275	0.0805569	1.30843	0.387839	insig
MEDN1119	T3_positive	Dehydroepiandrosterone	脱氢表雄酮	Aldehyde,Ketones,Esters	醛、酮、酯类	Ketones	酮类	C19H28O2	330.2452	288.2089	6.0156	[M+CH3CN+H]+	6.17500000004156	3	0.8668	rp	53-43-0	5881	-	-	-	2370.49	2171.46	2493.41	3384.99	8305.31	3467.83	2213.72	1160.69	2666.19	3804.78	3741.52	4715.45	2627.81	2614.75	2664.83	-	0.462508	0.566131	0.824672	-0.278108	insig
MW0010965	T3_positive	Secalciferol	24R,25-二羟基维生素 D3	Alcohol and amines	醇、胺类	Alcohols	醇类	C27H44O3	417.3359	416.329	6.2575	[M+H]+	1.07826696620299	3	0.8665	rp	55721-11-4	5283748	HMDB0006226	-	-	7460.35	13452.46	26661.28	13055.18	10643.54	16654.32	9957.32	19289.56	8937.31	17040.27	29555.93	8553.21	15074.98	15005.68	15076.36	-	0.159249	0.838639	1.06149	0.0860882	insig
MW0011844	T3_positive	Tacalcitol	他骨化醇	CoEnzyme and vitamins	辅酶和维生素	CoEnzyme and vitamins	辅酶和维生素	C27H44O3	399.324	416.329	5.37	[M+H-H2O]+	4.42850916243742	3	0.8663	rp	57333-96-7	5283734	-	-	-	3168.81	3517.67	5856.82	4351.87	6488.52	3368.46	7071.94	10590.86	12504.7	19230.96	9594.44	9136.7	8205.67	8235.93	8219.92	-	2.00893	0.00902451	2.5467	1.34863	up
MW0063583	T3_positive	Sodium glycocholate	甘胆酸钠	Bile acids	胆汁酸	Bile acids	胆汁酸	C26H42NNaO6	448.3049	487.291	5.596	[M+H-H2O]+	2.50766557632471	3	0.866	rp	863-57-0	23670522	HMDB0032596	-	-	5812291.93	6581565.09	2503462.77	5653576.18	2571681.24	3800430.72	2526460.53	2325368.94	2654747.34	2611811.43	3472837.38	4091116.32	3789417.89	3771539.76	3784912.18	-	1.2841	0.089916	0.656774	-0.60653	insig
MW0145634	T3_positive	Artemisinic acid	青蒿酸	Organic acid and Its derivatives	有机酸及其衍生物	Organic acid and Its derivatives	有机酸及其衍生物	C15H22O2	235.1681	234.162	6.1709	[M+H]+	2.94999999994161	3	0.8636	rp	80286-58-4	10922465	-	-	C20309	5179.55	13734.51	5084.79	11122.49	16927.87	12127.56	4971.74	4989.03	4464.77	4721.51	13076.78	3817.65	12475.87	11597.19	11589.66	-	1.33522	0.0820297	0.561597	-0.832393	insig
MW0113755	T3_positive	6-Methyl-5-hepten-2-one	6-甲基-5-庚烯-2-酮	Aldehyde,Ketones,Esters	醛、酮、酯类	Ketones	酮类	C8H14O	109.1008	126.1045	4.1832	[M+H-H2O]+	0.5238985725242171	3	0.8622	rp	110-93-0	9862	HMDB0035915	-	C07287	636624.69	772323.3	770916.69	666917.77	687066.07	773039.9	749716.77	698922.59	701467.31	698562.25	743254.04	751560.68	728818.62	728540.55	727872.53	-	0.207195	0.830445	1.0085	0.0122067	insig
MW0145223	T3_positive	N-(2-hydroxyethyl-1,1,2,2-d4)-5Z,8Z,11Z,14Z-eicosatetraenamide	N-(2-羟乙基-1,1,2,2-d4)-5Z,8Z,11Z,14Z-二十碳四烯酰胺	Alcohol and amines	醇、胺类	Amines	胺类	C22H37NO2	352.3187	347.2824	6.3806	[M+H]+	9.99665895747626	3	0.8612	rp	946524-40-9	24762159	-	96417	-	20425.42	20778.82	25473.84	21482.65	20694.2	23550.16	24241.49	16757.52	24351.14	23029.04	23596.16	19269.43	24042.74	24816.08	24835.32	-	0.102092	0.901759	0.991237	-0.0126985	insig
MW0106098	T3_positive	Camylofin	甘草定	Others	其他	Medicine	药物	C19H32N2O2	321.2564	320.2464	5.4399	[M+H]+	9.46409854748254	3	0.8579	rp	54-30-8	5902	-	-	-	59557.45	66882.72	43374.8	77832.67	57174.0	74304.4	48207.56	59365.34	28966.44	48344.27	41209.03	75888.07	56842.3	57730.19	57528.45	-	1.09959	0.154958	0.796518	-0.328221	insig
MW0055426	T3_positive	5Z,8Z,11Z,14Z-Eicosatetraenoic acid, oxiranylmethyl ester	5Z,8Z,11Z,14Z-二十碳四烯酸环氧乙烷基甲酯	CoEnzyme and vitamins	辅酶和维生素	CoEnzyme and vitamins	辅酶和维生素	C23H36O3	361.2732	360.2664	8.7967	[M+H]+	0.715786635083759	3	0.8575	rp	439146-24-4	11164295	-	-	-	193338.71	263099.2	201130.65	358104.32	237766.98	153818.0	195222.76	163585.19	245888.4	300020.73	159841.59	251620.83	208648.17	212262.88	214373.65	-	0.317457	0.6902	0.93528	-0.0965304	insig
MW0168407	T3_positive	(3aR,4S,5R,6aS)-5-Hydroxy-4-(hydroxymethyl)hexahydro-2H-cyclopenta[b]furan-2-one	（-)-科里内酯二醇	Heterocyclic compounds	杂环化合物	Heterocyclic compounds	杂环化合物	C8H12O4	173.0795	172.0736	2.4512	[M+H]+	4.37037021491449	3	0.8557	rp	32233-40-2 | 54423-47-1	2724453	-	63035	-	2693.45	6117.16	3925.92	6786.07	3044.03	6712.83	3882.85	6560.64	6147.56	6845.82	4598.15	31969.6	6733.72	6586.74	6723.4	-	0.865637	0.302499	2.04938	1.03518	insig
MW0008967	T3_positive	Z-L-Phe chloromethyl ketone	1-苯甲氧基羰基氨基苯基氯甲基酮	Benzene and substituted derivatives	苯及其衍生物	Benzene and substituted derivatives	苯及其衍生物	C18H18ClNO3	354.0893	331.0975	6.6266	[M+Na]+	4.708772027584019	3	0.8527	rp	26049-94-5	99625	-	44317	-	7194.14	4126.51	2441.06	2452.14	902.95	8869.94	2923.15	3701.35	957.78	762.94	618.91	1229.37	2475.63	2440.32	2171.86	-	1.20904	0.0973476	0.392258	-1.35013	insig
MW0117046	T3_positive	1-[3-(4-Decoxyphenoxy)-2-oxopropyl]-3-methoxycarbonylindole-5-carboxylic acid	1-[3-(4-癸氧基苯氧基)-2-氧代丙基]-3-甲氧基羰基吲哚-5-羧酸	Organic acid and Its derivatives	有机酸及其衍生物	Organic acid and Its derivatives	有机酸及其衍生物	C30H37NO7	546.249	523.257	3.8042	[M+Na]+	8.44848487250503	3	0.8515	rp	888320-29-4	11670893	-	45142	-	4419.55	3483.08	2431.63	2818.75	2192.62	3769.03	1803.06	4600.86	2576.52	3518.79	3216.9	960.99	2907.44	2872.14	2916.67	-	0.494023	0.537233	0.872478	-0.196809	insig
MW0142466	T3_positive	2-Methyl-6-phytylquinol	2-甲基-6-植基喹啉	Benzene and substituted derivatives	苯及其衍生物	Benzene and substituted derivatives	苯及其衍生物	C27H46O2	403.3586	402.3498	6.5738	[M+H]+	3.7683731745274502	3	0.851	rp	75513-85-8	71768135	HMDB0038959	-	-	25512.89	24756.33	28555.66	25345.8	23171.24	29520.3	25738.25	26661.47	27411.38	26628.09	27315.56	26164.67	25257.44	25163.81	25244.46	-	0.544501	0.635461	1.01949	0.0278472	insig
MW0106392	T3_positive	D-Glutamic acid	D-谷氨酸	Amino acid and Its metabolites	氨基酸及其代谢物	Amino acids	氨基酸	C5H9NO4	192.0238	147.0532	0.77	[M-H+2Na]+	1.6499999999553001	3	0.8493	rp	6893-26-1	23327	HMDB0003339	6895	C00217	5214.18	9234.07	7781.79	12977.99	10234.73	2832.2	2283.58	20092.31	4395.8	11901.06	19428.36	22858.64	10091.49	9960.88	10137.49	ko00470,ko01100	0.484343	0.201254	1.67705	0.74593	insig
MW0144895	T3_positive	Allopurinol riboside	别嘌醇核苷	Nucleotide and Its metabolites	核苷酸及其代谢物	Nucleotide and Its metabolites	核苷酸及其代谢物	C10H12N4O5	537.1678	268.0808	1.7604	[2M+H]+	1.93607655997947	3	0.8492	rp	16220-07-8	135407110	HMDB0000481	-	-	677335.6	638968.5	598756.39	768079.5	767282.17	755218.28	699744.93	963106.79	928077.61	924594.66	858208.45	838071.46	701475.87	711423.69	708704.22	-	1.71358	0.00710371	1.23924	0.309457	up
MW0005204	T3_positive	4-Methyl-1-phenyl-2-pentanol	4-甲基-1-苯基-2-戊醇	Benzene and substituted derivatives	苯及其衍生物	Benzene and substituted derivatives	苯及其衍生物	C12H18O	161.1317	178.1358	6.1538	[M+H-H2O]+	1.9027867050169798	3	0.8491	rp	7779-78-4	62661	HMDB0031568	-	-	4121.87	53743.3	8536.46	21965.85	71591.07	43540.48	10142.32	9352.8	8251.22	7534.57	43005.1	9147.47	29850.23	29050.13	29306.29	-	0.923257	0.157365	0.429651	-1.21876	insig
MW0147409	T3_positive	Chlorobenzilate	氯苯甲酸酯	Benzene and substituted derivatives	苯及其衍生物	Benzene and substituted derivatives	苯及其衍生物	C16H14Cl2O3	307.025	324.032	4.3399	[M+H-H2O]+	10.800186882420302	3	0.8444	rp	510-15-6	10522	-	-	-	12164.02	10957.09	13959.23	12619.98	10618.66	12879.72	12213.29	13191.66	12659.16	10181.97	12159.37	8373.45	11370.62	11472.47	11473.12	-	0.525251	0.435814	0.939619	-0.089852	insig
MW0169778	T3_positive	Methyl ricinoleate	蓖麻油酸甲酯	FA	脂肪酰类	Others	其他	C19H36O3	313.27299999999997	312.2664	6.8378	[M+H]+	2.5151088173913596	3	0.8423	rp	141-24-2 | 41989-07-5	5354133	-	45190	-	96610.24	105895.29	93287.42	138349.84	124685.36	102984.7	132490.02	122578.21	118268.57	143314.75	136067.85	162176.77	121252.71	119537.57	121178.63	-	1.41842	0.0246928	1.23131	0.300193	up
MW0139282	T3_positive	Pentamycin	五霉素	Heterocyclic compounds	杂环化合物	Heterocyclic compounds	杂环化合物	C35H58O12	635.3735	670.3928	6.0329999999999995	[M+H-2H2O]+	7.300795011359821	3	0.8422	rp	6834-98-6	5282200	-	69556	-	5693.82	6293.08	4573.53	6292.54	26339.69	8391.43	7978.11	13158.79	10967.42	16816.29	11139.0	10234.64	10569.2	10626.51	10760.88	-	0.946343	0.576952	1.22072	0.287736	insig
MW0053832	T3_positive	Hecogenin acetate	醋酸黑胶素	Aldehyde,Ketones,Esters	醛、酮、酯类	Esters	酯类	C29H44O5	473.3051	472.3189	6.1368	[M+H]+	4.55950196970909	3	0.8409	rp	915-35-5	101906	-	43700	-	220838.66	368827.32	146114.54	302112.37	237038.23	218938.59	259522.72	377665.69	166025.27	238368.86	477408.68	204116.66	317524.48	325435.58	323242.62	-	0.328563	0.522783	1.15345	0.205959	insig
MW0168667	T3_positive	8,11-eicosadiynoic acid	8,11-二十二碳二烯酸	FA	脂肪酰类	Oxidized lipids	氧化脂质	C20H32O2	327.2262	304.2402	8.7793	[M+Na]+	7.263301720144	3	0.8405	rp	82073-91-4	1899	-	24087	-	6768.34	902.74	1750.14	9570.6	9343.98	13328.45	8375.7	16969.23	19769.07	4302.05	17153.9	15357.07	17297.16	16916.76	17643.38	-	1.12667	0.0594946	1.96636	0.975529	insig
MW0053733	T3_positive	Glycerophospho-N-Oleoyl Ethanolamine	甘油磷酸-N-油酰基乙醇胺	GP	甘油磷脂类	PE	磷脂酰乙醇胺	C23H46NO7P	502.2921	479.3012	6.7311	[M+Na]+	1.6007319787020902	3	0.8397	rp	201738-24-1	16123469	-	45335	C00350	3056502.79	3089035.4	2665643.04	3516144.31	3032734.65	2827641.11	2989891.87	3260615.26	3704962.8	3821765.86	3141505.36	3625668.53	3532135.63	3518506.54	3525854.21	ko00563,ko00564,ko01100,ko04136,ko04140,ko04723,ko05167	1.29226	0.0562752	1.12958	0.175783	insig
MW0109620	T3_positive	Ser-Leu	丝氨酸-亮氨酸	Amino acid and Its metabolites	氨基酸及其代谢物	Small Peptide	小肽	C9H18N2O4	219.1336	218.1267	1.9726	[M+H]+	1.39096969995478	3	0.8385	rp	6665-16-3	7015695	HMDB0029043	65223	-	73036.46	54195.7	47231.01	82212.17	33167.05	26522.69	18844.79	26861.95	69482.11	40446.48	45873.85	79467.2	47984.46	45221.95	46362.06	-	0.468925	0.663326	0.88814	-0.171142	insig
MW0102823	T3_positive	Tomatidine	番茄碱	Alkaloids	生物碱	Steroid alkaloids	甾体类生物碱	C27H45NO2	462.356	415.345	6.5738	[M+HCOO+2H]+	3.84983248253455	3	0.8384	rp	77-59-8	65576	HMDB0034731	41804	-	4814.2	2272.14	9407.99	3710.56	8930.73	10554.98	3788.28	7590.42	4361.39	4997.15	6230.16	8307.33	6385.42	6332.69	6334.17	-	0.035342	0.656009	0.888743	-0.170162	insig
MW0006078	T3_positive	Benzyl alcohol	苯甲醇	Benzene and substituted derivatives	苯及其衍生物	Benzene and substituted derivatives	苯及其衍生物	C7H8O	91.0543	108.0575	1.4954	[M+H-H2O]+	0.670501577495486	3	0.8376	rp	100-51-6	244	HMDB0003119	-	C03485	22972.78	19842.77	22913.38	55748.13	20642.33	19846.96	21838.24	19051.79	24389.98	24647.82	24384.62	23656.21	19754.55	19576.51	20089.67	-	0.434358	0.523126	0.851835	-0.231354	insig
MW0148485	T3_positive	Isorescinnamine, dihydro-	异戊二胺，二氢-	Alkaloids	生物碱	Alkaloids	生物碱	C35H44N2O9	637.3106	636.3047	3.0501	[M+H]+	2.7890938827122302	3	0.8370000000000001	rp	6335-49-5	232430	-	85095	-	9146.8	10678.4	10510.02	16585.75	14325.12	10483.57	9953.87	3084.17	15829.64	17785.68	17228.68	23686.88	12681.12	12379.5	12413.31	-	0.0548361	0.430365	1.22082	0.287849	insig
MW0055243	T3_positive	Nandrolone	诺龙	Hormones and hormone related compounds	激素及激素相关物质	Hormones and hormone related compounds	激素及激素相关物质	C18H26O2	275.1996	274.1933	6.1709	[M+H]+	3.29567724492108	3	0.8362	rp	434-22-0	9904	HMDB0002725	1434	C07254	1986.28	86824.21	13793.24	57776.6	100660.65	73777.02	2104.92	2438.62	1885.35	962.0	47434.43	4043.05	47375.1	45913.8	47535.74	-	1.55555	0.0372259	0.175822	-2.50781	down
MW0169863	T3_positive	Solasodine	索拉索定	Alkaloids	生物碱	Alkaloids	生物碱	C27H43NO2	396.3429	413.3294	6.3982	[M+H-H2O]+	1.8372796274945802	3	0.8353	rp	126-17-0	442985	HMDB0035282	41805	C10822	3094.56	2558.08	3369.5	2370.46	2260.83	2269.29	2997.03	3153.1	2844.52	1710.68	2239.99	3502.32	4865.66	4752.21	4870.42	-	0.0369378	0.795924	1.03297	0.0467938	insig
MW0168912	T3_positive	Cepharanthine	头孢菌素	Others	其他	Medicine	药物	C37H38N2O6	607.284	606.273	5.4656	[M+H]+	9.80465149520118	3	0.8343	rp	481-49-2	10206	-	44097	C09391	1779.72	18911.17	1387.63	6672.46	20088.05	10390.99	1710.69	1077.45	1671.79	869.97	1818.55	1407.35	2951.88	3032.29	3035.5	-	1.69425	0.0524356	0.14445	-2.79135	insig
MW0119718	T3_positive	3-Methyluric acid	3-甲基尿酸	Organic acid and Its derivatives	有机酸及其衍生物	Organic acid and Its derivatives	有机酸及其衍生物	C6H6N4O3	251.0337	182.044	1.9018	[M+Na+HCOOH]+	12.449999999972801	3	0.8324	rp	605-99-2	11804	HMDB0001970	-	-	2936.66	3230.58	1568.8	2494.04	3206.37	3532.76	3792.34	4083.05	4645.74	4146.0	3491.77	3396.29	2936.6	2976.35	2934.34	-	1.51826	0.0119215	1.38811	0.473126	up
MW0055234	T3_positive	N-acetylsphinganine	N-乙酰鞘氨醇	SP	鞘脂类	SPH	鞘氨醇	C20H41NO3	344.3145	343.3086	6.3806	[M+H]+	5.59552918758754	3	0.8315	rp	13031-64-6 | 26561-61-5	6610273	-	43402	-	12635.59	5042.39	5560.32	5501.47	7627.03	4773.37	5341.98	3667.59	4753.14	4404.06	6172.15	4722.86	8494.67	9014.35	8991.44	-	1.18068	0.167112	0.706409	-0.501425	insig
MW0005348	T3_positive	5-(10,13-Nonadecadienyl)-1,3-benzenediol	5-(10,13-十九烯基)-1,3-苯二醇	Benzene and substituted derivatives	苯及其衍生物	Phenolics	苯酚类	C25H40O2	373.3024	372.3028	6.8343	[M+H]+	19.3254980899837	3	0.8308	rp	189562-02-5	131752737	HMDB0039867	-	-	31534.69	36990.26	38386.32	27449.66	32543.27	36259.72	30073.17	33069.92	33840.92	34892.07	31713.96	30124.89	30728.78	30538.21	30656.72	-	0.38351	0.424793	0.953491	-0.0687091	insig
MW0155618	T3_positive	Plaunotol	普劳诺托尔	Terpenoids	萜类	Ditepenoids	二萜	C20H34O2	353.2675	306.2559	7.4009	[M+HCOO+2H]+	2.8249999999729902	3	0.8299	rp	64218-02-6	5282197	-	-	-	3117.96	3133.8	3207.47	3253.32	3928.72	4349.63	4278.82	4492.19	4321.78	5726.27	6027.68	7549.75	4170.65	4080.66	4072.42	-	1.77135	0.0136281	1.54336	0.626073	up
MW0057020	T3_positive	Dioleoyl phosphatidylcholine	PC 36：2	GP	甘油磷脂类	PC	磷脂酰胆碱	C44H84NO8P	808.5796	785.5935	7.4029	[M+Na]+	3.9080724402037	3	0.8293	rp	10015-85-7 | 68737-67-7	6437081	HMDB0000593	-	C00157	40890.46	43574.77	83030.05	82457.11	100240.64	37781.95	30959.38	22690.81	17561.68	20777.4	87328.74	30134.11	40198.21	39686.63	39472.16	ko00564,ko00590,ko00591,ko00592,ko01100,ko04723,ko05231	1.48197	0.0816915	0.53986	-0.889343	insig
MEDP0428	T3_positive	Cholesterol	胆固醇	Hormones and hormone related compounds	激素及激素相关物质	Hormones and hormone related compounds	激素及激素相关物质	C27H46O	463.2764	386.3549	6.5217	[M-H+2K]+	5.2452763534371	3	0.8289	rp	57-88-5	5997	HMDB0000067	-	C00187	12423.05	14084.53	10898.84	11654.41	13942.46	12311.53	12466.37	13993.94	11421.46	10277.68	11684.95	11110.51	10158.66	10226.5	10355.68	ko00100,ko00120,ko00140,ko01100,ko04913,ko04925,ko04927,ko04934,ko04975,ko04976,ko04977,ko04979,ko05200,ko05217,ko05417	0.767017	0.344612	0.942111	-0.0860313	insig
MW0116986	T3_positive	Cetylpyridinium	十六烷基吡啶	Heterocyclic compounds	杂环化合物	Pyridine and pyridine derivatives	吡啶及其衍生物	C21H38N+	304.2991	304.3004	6.2927	[M+]+	2.3096844826397995	3	0.8251	rp	7773-52-6	2683	-	34547	-	116760.88	104117.86	70893.72	94741.79	134561.46	115649.47	51357.7	51079.25	143809.52	74425.94	58826.05	85502.26	88587.97	88783.51	88293.1	-	1.2244	0.127587	0.730301	-0.453438	insig
MW0015242	T3_positive	7alpha,12alpha-Dihydroxy-5beta-cholestan-3-one	7alpha,12alpha-Dihydroxy-5beta-cholestan-3-one	Aldehyde,Ketones,Esters	醛、酮、酯类	Ketones	酮类	C27H46O3	401.3396	418.3447	8.6112	[M+H-H2O]+	5.09384327656657	3	0.8251	rp	547-97-7	5284271	HMDB0006887	-	C05453	4202.38	4778.17	2360.45	4252.36	5693.28	6999.9	5219.41	3820.1	1829.21	2227.13	4294.71	4157.17	5007.14	4687.35	4954.75	ko00120,ko01100	0.951528	0.20693	0.761766	-0.39258	insig
MW0007147	T3_positive	Fexofenadine	非索非那定	Heterocyclic compounds	杂环化合物	Heterocyclic compounds	杂环化合物	C32H39NO4	484.2932	501.2879	5.3875	[M+H-H2O]+	14.5777981342309	3	0.825	rp	83799-24-0 | 138452-21-8	3348	HMDB0005030	2766	C06999	35141.09	31979.56	14971.99	40815.48	18407.62	37030.01	27964.02	18841.0	7096.88	12114.84	5851.47	12792.16	19604.83	19781.0	19597.74	ko04976	1.55468	0.017922	0.474698	-1.07492	down
MW0013989	T3_positive	3b-Hydroxy-5-cholenoic acid	3-羟基-5-胆酸	Bile acids	胆汁酸	Bile acids	胆汁酸	C24H38O3	339.2672	374.2821	6.1368	[M+H-2H2O]+	5.00254183506854	3	0.8249	rp	5255-17-4	92997	HMDB0000308	5297	-	161622.93	660932.2	144751.21	302516.29	591904.17	412513.28	171587.02	248607.46	103232.17	170637.6	459779.33	165657.37	350112.54	344916.09	349010.65	-	1.05494	0.15799	0.580194	-0.785392	insig
MW0148297	T3_positive	Deoxytubulosine	脱氧微管糖苷	Alkaloids	生物碱	Alkaloids	生物碱	C29H37N3O2	460.3033	459.2886	4.9592	[M+H]+	15.1582428481056	3	0.8232	rp	2632-30-6	165003	-	-	C11817	6171.84	17345.17	817.11	2471.38	5975.2	4173.82	4387.62	13393.88	4536.25	25018.58	23249.57	4942.1	7816.96	7892.09	7942.49	-	1.0154	0.19724	2.04381	1.03126	insig
MW0061088	T3_positive	Petromyzonol	石油霉素	Bile acids	胆汁酸	Bile acids	胆汁酸	C24H42O4	395.3246	394.3083	6.2868	[M+H]+	21.0757805024286	3	0.8231	rp	28979-29-5	5284054	-	-	-	4960.79	3752.06	3265.19	1336.45	2668.2	3923.04	7900.07	9818.64	2117.54	2733.0	3137.16	1895.68	2954.86	3182.83	3077.73	-	0.459967	0.414881	1.38664	0.471594	insig
MW0049211	T3_positive	delta-Tocotrienol	δ-生育三烯酚	Hormones and hormone related compounds	激素及激素相关物质	Hormones and hormone related compounds	激素及激素相关物质	C27H40O2	397.3096	396.3028	6.1881	[M+H]+	6.586849217455891	3	0.8225	rp	25612-59-3	5282350	HMDB0030008	-	C14156	2276.9	12723.63	12552.42	10259.91	13218.73	9263.02	5753.71	10234.85	10082.45	11302.47	27775.43	8213.49	11047.68	11067.41	11235.81	ko00130,ko01100	0.406926	0.565331	1.21673	0.283012	insig
MW0142831	T3_positive	3beta-Cyclopentyl-5alpha-androstan-17beta-ol	3beta-Cyclopentyl-5alpha-androstan-17beta-ol	Alcohol and amines	醇、胺类	Alcohols	醇类	C24H40O	345.3077	344.3079	6.7999	[M+H]+	19.9389200575695	3	0.8220000000000001	rp	6944-47-4	246162	-	-	-	146021.27	146130.87	174154.62	124154.57	143505.04	149203.01	148592.92	173185.09	166237.82	168177.84	156206.63	118730.37	164157.37	160493.54	163412.04	-	0.66525	0.462146	1.05431	0.0762935	insig
MEDN1074	T3_positive	Allocholic acid	别石胆酸	Bile acids	胆汁酸	Bile acids	胆汁酸	C24H40O5	373.2728	408.2876	6.3133	[M+H-2H2O]+	2.0240000749538503	3	0.8204	rp	2464-18-8	160636	HMDB0000505	5491	C17737	1045.97	272151.11	1780.75	8404.74	80117.29	50539.43	875.89	5723.5	979.34	1023.55	78258.32	2140.84	51414.52	51166.28	53056.41	-	1.01746	0.269969	0.214959	-2.21787	insig
MW0052723	T3_positive	Hexanoic acid	己酸	Aldehyde,Ketones,Esters	醛、酮、酯类	Esters	酯类	C6H12O2	233.1734	116.0837	4.0434	[2M+H]+	3.40000000001339	3	0.82	rp	142-62-1	8892	HMDB0000535	5520	C01585	3953.93	3522.82	5975.36	3738.88	1386.62	1090.02	1669.55	4146.55	933.03	2672.75	5012.92	2968.91	2195.86	2232.25	2327.86	-	0.22429	0.703696	0.884891	-0.176428	insig
MW0011966	T3_positive	1,8-Octanediol	1，8-辛二醇	Alcohol and amines	醇、胺类	Alcohols	醇类	C8H18O2	111.1161	146.1307	3.502	[M+H-2H2O]+	2.55955395751073	3	0.8197	rp	629-41-4 | 31762-64-8	69420	-	-	-	14038.61	18730.5	58399.8	13325.77	11944.67	14622.63	9520.37	10902.7	11718.86	12989.81	11321.87	10832.37	9577.84	9824.2	9938.24	-	1.14996	0.209153	0.513391	-0.961871	insig
MW0000206	T3_positive	Cytochalasin B	细胞松弛素B	Benzene and substituted derivatives	苯及其衍生物	Benzene and substituted derivatives	苯及其衍生物	C29H37NO5	480.2758	479.2672	5.5498	[M+H]+	2.169695011942	3	0.8184	rp	14930-96-2 | 11032-95-4	5311281	-	46771	C19954	240046.94	307533.65	62742.3	186246.67	38529.04	159748.76	130939.24	48616.18	69987.5	65922.23	46735.12	42613.95	108085.44	108703.55	108735.07	-	1.26779	0.0670891	0.406911	-1.29722	insig
MW0110760	T3_positive	2S-Amino-4E-pentadecene-1,3R-diol	2S-氨基-4E-十五碳烯-1,3R-二醇	Alcohol and amines	醇、胺类	Alcohols	醇类	C15H31NO2	240.2314	257.2355	5.8228	[M+H-H2O]+	2.07174941245114	3	0.8181	rp	86555-28-4	91886102	-	-	-	5959.06	6367.78	6687.24	5840.24	10455.3	9058.32	5931.76	7380.13	7089.77	6430.12	9135.07	5681.16	8313.32	8490.59	8369.58	-	0.260743	0.638791	0.938696	-0.09127	insig
MW0062157	T3_positive	17-Hydroxypregnenedione	17-羟基孕烯二酮	Hormones and hormone related compounds	激素及激素相关物质	Hormones and hormone related compounds	激素及激素相关物质	C21H30O3	313.2153	330.2195	6.0564	[M+H-H2O]+	2.2249999999246497	3	0.8178	rp	641-80-5	192722	HMDB0062522	-	-	11857.18	22381.81	12586.39	12303.63	22654.34	18230.39	12312.78	15088.72	13720.82	12006.76	14702.04	11379.32	15154.56	15543.5	15110.84	-	1.00031	0.1623	0.791996	-0.336436	insig
MW0107507	T3_positive	Isoleucylproline	异亮氨酰脯氨酸	Amino acid and Its metabolites	氨基酸及其代谢物	Small Peptide	小肽	C11H20N2O3	229.1543	228.1474	2.3274	[M+H]+	0.974999999954207	3	0.8174	rp	37462-92-3	444876	HMDB0011174	-	-	63283.74	62311.49	56124.58	116367.93	76407.73	63975.1	42896.59	76551.47	126945.89	104585.81	74582.62	84670.4	86020.66	85700.42	85696.21	-	0.516614	0.438668	1.16366	0.218676	insig
MW0113902	T3_positive	alpha-D-glucose-1-phosphate	α-D-葡萄糖-1-磷酸	Organic acid and Its derivatives	有机酸及其衍生物	Organic acid and Its derivatives	有机酸及其衍生物	C6H13O9P	307.0436	260.0297	0.9082	[M+HCOO+2H]+	2.8250000001151	3	0.8167	rp	59-56-3	65533	HMDB0001586	-	C00103	39810.15	44045.15	38039.99	79147.38	52524.5	56160.48	56835.43	145653.19	52715.24	67542.28	66793.07	93023.19	34368.31	32329.86	33535.27	ko00010,ko00040,ko00052,ko00500,ko00520,ko00561,ko01100,ko01240,ko01250,ko04922	1.28197	0.107295	1.55802	0.639715	insig
MEDP1390	T3_positive	Carnitine C18:1	肉碱 C18:1	FA	脂肪酰类	CAR	酰基肉碱	C25H47NO4	448.3404	425.3505	6.4511	[M+Na]+	1.89764290728277	3	0.8153	rp	38677-66-6	46907933	HMDB0005065	-	-	60495.29	53327.23	204513.26	85942.72	110194.48	155861.54	85194.54	151770.31	95787.27	135223.89	119757.06	129675.46	101855.01	101234.48	101409.95	-	0.617287	0.772513	1.07022	0.0979137	insig
MW0169213	T3_positive	Gangaleoidin	甘菊甙	Heterocyclic compounds	杂环化合物	Heterocyclic compounds	杂环化合物	C18H14Cl2O7	413.02099999999996	412.0117	2.238	[M+H]+	3.71645108439316	3	0.8152	rp	55365-63-4	4565183	-	43718	-	6198.6	4198.41	5270.16	6249.95	7392.98	6407.14	4661.35	6550.61	9362.36	5924.07	8206.95	11812.69	7573.76	7481.18	7441.15	-	0.929471	0.162899	1.3024	0.381169	insig
MW0103088	T3_positive	Verbenalin	马鞭草素	Terpenoids	萜类	Terpenoids	萜类	C17H24O10	389.1431	388.1369	2.9803	[M+H]+	1.27912807258213	3	0.8143	rp	548-37-8	73467	-	-	C09802	92046.26	115309.04	92196.23	65861.23	64671.77	61719.93	66395.02	55764.47	68291.97	52779.97	41753.33	60198.52	51751.08	51825.74	51586.93	-	1.50125	0.038314	0.701871	-0.510722	down
MW0147323	T3_positive	Cellotetraose	纤维四糖	Carbohydrates and Its metabolites	碳水化合物及其代谢物	Sugars	糖类	C24H42O21	684.2535	666.2219	1.3567	[M+NH4]+	2.77749274646457	3	0.812	rp	38819-01-1	439626	-	63206	C02013	3640.86	7276.32	4180.33	7101.24	3616.69	3755.94	2119.1	1859.97	1758.18	565.27	2317.47	2631.47	2863.7	2951.87	2876.82	-	1.89894	0.00637341	0.380485	-1.39409	down
MW0155528	T3_positive	phosphoribosyl-AMP	磷酸核糖基-AMP	Nucleotide and Its metabolites	核苷酸及其代谢物	Nucleotide and Its metabolites	核苷酸及其代谢物	C15H23N5O14P2	601.1083	559.0717	0.84	[M+CH3CN+H]+	4.70799242586084	3	0.812	rp	1109-75-7	11988267	HMDB0012276	-	C02741	12104.26	26154.62	4879.43	15056.75	12124.26	25864.08	7571.78	14246.53	17009.73	21276.0	16892.37	7328.15	10823.33	11024.53	10841.11	ko00340,ko01100,ko01230	0.115005	0.643969	0.876706	-0.189835	insig
MW0122765	T3_positive	Vergentan	维根坦	Heterocyclic compounds	杂环化合物	Heterocyclic compounds	杂环化合物	C16H21N5O2	316.1755	315.1695	2.5561	[M+H]+	4.22607473495873	3	0.8118	rp	59338-93-1	135413504	HMDB0015494	-	C16044	56612.77	31486.41	72461.19	72282.24	45829.24	55903.23	22609.67	26389.32	9510.14	15732.1	20306.36	5776.6	34106.4	33775.03	33622.25	-	1.8898	0.000824963	0.299856	-1.73766	down
MW0010758	T3_positive	(+)-alpha-Thujene	（-)-α-侧柏烯	Others	其他	Hydrocarbon derivatives	烃衍生物	C10H16	159.1159	136.1252	5.1441	[M+Na]+	2.04403439248324	3	0.8093	rp	563-34-8	12444324	-	53338	-	8516.13	10644.71	9839.66	9947.79	10888.57	8620.8	10927.86	13865.86	10437.72	16832.48	10391.38	8710.48	7500.74	7482.98	7282.25	-	1.18359	0.146417	1.21739	0.283792	insig
MW0054522	T3_positive	1-O-Hexadecyl-lyso-sn-glycero-3-phosphocholine	1-O-Hexadecyl-lyso-sn-glycero-3-phosphocholine	GP	甘油磷脂类	LPC	溶血磷脂酰胆碱	C24H52NO6P	504.3421	481.3532	6.6266	[M+Na]+	2.4012963312139903	3	0.8092	rp	17364-21-5	3983	-	24070	C00157	10896.79	9589.33	12198.74	19417.36	8247.34	11824.28	7911.95	15761.8	8766.45	14202.82	14875.17	9531.36	9121.26	9445.82	8944.87	ko00564,ko00590,ko00591,ko00592,ko01100,ko04723,ko05231	0.0216216	0.931775	0.984422	-0.0226505	insig
MW0106072	T3_positive	Butanoic acid, 4-((1,2-dioxohexadecyl)amino)-, ethyl ester	丁酸，4-((1,2-二氧十六烷基)氨基)-乙酯	Organic acid and Its derivatives	有机酸及其衍生物	Organic acid and Its derivatives	有机酸及其衍生物	C22H41NO4	384.3067	383.3036	5.5033	[M+H]+	12.6685883975597	3	0.8089	rp	873079-69-7	15950454	-	64840	-	15866.1	11954.58	15875.37	8143.08	12576.16	11521.04	10677.14	11529.89	13769.56	10973.14	13520.27	14095.79	16043.39	16058.88	16260.05	-	0.03511	0.869974	0.981951	-0.0262764	insig
MW0157084	T3_positive	S-methyl-5-thio-alpha-D-ribose 1-phosphate	S-甲基-5-硫代-D-核糖-1-磷酸	Organic acid and Its derivatives	有机酸及其衍生物	Organic acid and Its derivatives	有机酸及其衍生物	C6H13O7PS	298.9734	260.012	1.6003	[M+K]+	4.39999999983343	3	0.8082	rp	68134-74-7	11988266	HMDB0000963	-	C04188	8659.87	6455.47	5864.86	7056.24	12830.44	6066.35	6770.22	7351.78	10565.51	11305.26	17438.15	4227.22	6636.84	6603.89	6515.19	ko00270,ko01100	0.47768	0.435775	1.22851	0.296915	insig
MW0013026	T3_positive	Atizoram	阿提佐拉姆	Benzene and substituted derivatives	苯及其衍生物	Benzene and substituted derivatives	苯及其衍生物	C18H24N2O3	317.1881	316.1787	4.1484	[M+H]+	5.728590600142519	3	0.8068	rp	135637-46-6 | 115898-30-1	9861730	-	45482	-	25067.67	10038.03	4420.74	5529.5	3290.51	4787.9	6934.82	4719.3	7184.1	7438.22	6074.52	12717.79	16084.57	16169.95	15860.91	-	0.0773761	0.718445	0.848204	-0.237517	insig
MW0111042	T3_positive	Foramsulfuron	甲磺隆	Heterocyclic compounds	杂环化合物	Heterocyclic compounds	杂环化合物	C17H20N6O7S	453.1212	452.1114	1.7335	[M+H]+	7.44498932100116	3	0.8062	rp	173159-57-4	11419598	-	263526	-	7971.11	13956.72	5865.72	6692.96	14379.27	14297.86	7470.87	25602.04	16073.17	10520.96	18364.61	31549.42	14120.06	14787.34	14710.08	-	1.11933	0.0989289	1.73488	0.794832	insig
MW0143423	T3_positive	4-Nitrosobiphenyl	4-亚硝基联苯	Benzene and substituted derivatives	苯及其衍生物	Benzene and substituted derivatives	苯及其衍生物	C12H9NO	184.0727	183.0684	6.8343	[M+H]+	7.12603063995232	3	0.8034	rp	10125-76-5	24971	-	-	C20316	132765.77	353293.65	169763.58	100062.12	89563.78	77647.04	83381.51	94049.53	102638.75	183298.77	109138.35	105327.45	178811.89	186080.59	172877.3	ko05208	0.533759	0.393745	0.734305	-0.445548	insig
MW0149468	T3_positive	Ganoderic acid H	灵芝酸H	Terpenoids	萜类	Triterpene	三萜	C32H44O9	595.2893	572.2985	7.7963	[M+Na]+	2.1911473298166104	3	0.8024	rp	98665-19-1	73657194	HMDB0035987	-	-	6963.89	15189.56	4953.48	10300.97	19652.96	24068.34	9239.86	10739.98	12224.22	13050.83	30125.34	7272.97	14821.75	14560.1	14541.34	-	0.111056	0.95658	1.01878	0.0268494	insig
MW0000247	T3_positive	Ergocristine	麦角新碱	Heterocyclic compounds	杂环化合物	Heterocyclic compounds	杂环化合物	C35H39N5O5	610.3065	609.2951	4.4447	[M+H]+	5.7466349017432306	3	0.8018	rp	511-08-0	31116	-	-	C09164	16098.17	12777.08	6240.89	52571.43	14110.65	17149.19	2188.22	28827.58	30823.84	27057.11	10980.73	49755.52	19702.48	19701.89	19655.15	-	0.128017	0.604428	1.25798	0.331105	insig
MW0063419	T3_positive	Sambutoxin	接骨木毒素	Terpenoids	萜类	Terpenoids	萜类	C28H39NO4	436.2807	453.2879	6.9382	[M+H-H2O]+	9.48007920522811	3	0.8017	rp	160047-56-3	129008908	HMDB0041085	-	-	42000.79	50114.38	39682.31	62996.31	59567.06	46663.44	60072.03	58573.28	52189.29	60678.23	67443.99	82848.84	57385.82	57854.85	58002.38	-	1.2896	0.0425543	1.26835	0.342959	up
MW0057055	T3_positive	1,2-Dilinoleoyl-SN-glycero-3-phosphocholine	1,2-Dilinoleoyl-sn-glycero-3-phosphocholine	GP	甘油磷脂类	PC	磷脂酰胆碱	C44H80NO8P	781.5534	781.5622	8.7967	[M+]+	11.2094166230581	3	0.8014	rp	998-06-1	5288075	HMDB0008138	-	C00157	31269.15	15165.58	16642.6	10851.65	6349.0	17244.0	10525.38	11099.37	23509.33	15662.45	7563.85	8064.71	14680.38	14497.44	15043.82	ko00564,ko00590,ko00591,ko00592,ko01100,ko04723,ko05231	0.42635	0.426842	0.78367	-0.351681	insig
MW0003999	T3_positive	3-Formylsalicylic acid	3-甲酰水杨酸；2-羟基异苯二醛酸	Benzene and substituted derivatives	苯及其衍生物	Benzene and substituted derivatives	苯及其衍生物	C8H6O4	149.0231	166.0266	7.2341	[M+H-H2O]+	0.109745607446143	3	0.8007	rp	610-04-8	69117	-	-	C13277	367314.7	310929.44	365919.34	351014.32	385209.52	383731.6	343524.74	315178.75	322476.01	309990.2	321117.12	267246.82	360810.76	362634.75	357166.39	-	1.53176	0.0111045	0.868498	-0.203405	down
MW0109575	T3_positive	L-Deoxyalliin	S-烯丙基半胱氨酸	Amino acid and Its metabolites	氨基酸及其代谢物	Amino acid derivatives	氨基酸衍生物	C6H11NO2S	162.0579	161.05100000000002	1.8219999999999998	[M+H]+	2.12373229494744	3	0.8006	rp	21593-77-1	98280	HMDB0034323	-	C16759	96920.9	87263.06	23878.4	103745.84	80557.01	79122.31	35278.58	101483.59	64838.02	36535.9	162774.75	147312.77	65723.14	66331.88	66135.81	-	0.0214153	0.627979	1.16275	0.217545	insig
MW0103357	T3_positive	2'-O-Methyladenosine	2'-O-甲基腺苷	Nucleotide and Its metabolites	核苷酸及其代谢物	Nucleotide and Its metabolites	核苷酸及其代谢物	C11H15N5O4	282.1186	281.1124	1.4086	[M+H]+	2.74999999987813	3	0.8003	rp	2140-79-6	102213	HMDB0004326	58235	-	33543.85	41221.62	45630.79	42083.29	32490.1	39639.25	39966.42	52658.84	46945.05	44104.37	46346.06	45754.92	33889.19	33442.9	33672.68	-	1.47495	0.0295277	1.17547	0.233237	up
MW0013300	T3_positive	24-epi-Brassinolide	24-表-油菜素内酯	Heterocyclic compounds	杂环化合物	Heterocyclic compounds	杂环化合物	C28H48O6	481.3462	480.3451	7.1662	[M+H]+	12.5440100934632	3	0.8002	rp	72962-43-7	443055	HMDB0034081	-	C11049	7353.16	9337.15	6621.17	11048.24	8351.16	10317.88	10276.05	11320.12	7569.61	9320.72	8248.82	9843.45	9107.51	8929.46	8977.39	-	0.463197	0.524032	1.06694	0.0934858	insig
MW0109523	T3_positive	Raltitrexed	雷替曲塞	Others	其他	FDA	药物	C21H22N4O6S	459.1282	458.126	3.6415	[M+H]+	11.1407335439613	3	0.7998	rp	112887-68-0	135400182	HMDB0014438	-	-	8129.92	1575.37	1524.07	6750.34	1494.39	4007.64	14647.79	25487.3	599.56	5810.8	3778.56	5162.62	5445.13	5377.96	5450.85	-	0.648931	0.226004	2.36297	1.2406	insig
MEDL02622	T3_positive	Piperonal	胡椒醛	Heterocyclic compounds	杂环化合物	Heterocyclic compounds	杂环化合物	C8H6O3	151.0243	150.0317	4.3052	[M+H]+	2.5337981225703703	3	0.7995	rp	120-57-0	8438	HMDB0032612	-	C10812	61389.51	78756.71	80715.92	42808.57	70488.2	73220.58	78752.28	84281.55	78203.78	75858.42	85065.65	92630.39	76495.15	76443.31	77498.01	-	1.32007	0.0538375	1.21457	0.280449	insig
MW0012501	T3_positive	15S-hydroperoxy-11Z,13E-eicosadienoic acid	15(S)-HpEDE	FA	脂肪酰类	Oxidized lipids	氧化脂质	C20H36O4	323.2661	340.2614	6.0854	[M+H-H2O]+	18.1724968574315	3	0.7968	rp	145375-41-3	5282869	-	35361	-	26728.07	26402.72	24021.1	23152.47	21379.53	25138.18	25516.27	14123.28	26788.79	26742.09	23867.88	23656.29	24494.21	24782.54	24749.53	-	0.428217	0.644454	0.958266	-0.0615019	insig
MW0126643	T3_positive	1,3,7,9-Tetramethyluric acid	1,3,7,9-四甲基尿酸	Organic acid and Its derivatives	有机酸及其衍生物	Organic acid and Its derivatives	有机酸及其衍生物	C9H12N4O3	449.1901	224.0909	2.4159	[2M+H]+	2.0481348192933	3	0.7966	rp	2309-49-1	75324	HMDB0004328	-	-	90201.57	83818.17	77683.39	90135.4	84018.52	99500.36	100257.98	2886.5	110291.83	2045.29	1372.44	1903.34	91074.07	90336.91	90678.26	-	1.57873	0.0659854	0.416397	-1.26397	insig
MW0126634	T3_positive	Tegaserod	替加色罗	Benzene and substituted derivatives	苯及其衍生物	Benzene and substituted derivatives	苯及其衍生物	C16H23N5O	302.1956	301.1903	2.2386	[M+H]+	4.59299498999144	3	0.7959	rp	145158-71-0 | 189188-57-6	135409453	-	44186	-	10438.25	6322.25	4607.41	15856.48	13594.81	10188.94	3536.4	5204.52	3488.38	7829.19	12276.23	4101.4	8974.48	8922.84	8975.09	-	1.23121	0.0974228	0.597234	-0.743632	insig
MW0015869	T3_positive	Arachidonoyl Serinol	N-花生四烯酸二羟丙胺	FA	脂肪酰类	Others	其他	C23H39NO3	360.2923	377.293	6.0854	[M+H-H2O]+	6.09190505500123	3	0.7948	rp	183718-70-9	10595770	HMDB0013650	-	-	1249530.06	1330213.43	1339323.79	1151159.61	1181248.57	1351808.38	1241036.42	1382797.97	1229485.86	1230614.37	1245851.86	1163762.96	1219040.57	1223089.31	1218175.69	-	0.154701	0.699505	0.985567	-0.0209734	insig
MW0011897	T3_positive	PC(8:0/8:0)	PC(8:0/8:0)	GP	甘油磷脂类	PC	磷脂酰胆碱	C24H48NO8P	510.3249	509.3118	5.405	[M+H]+	10.740002322690302	3	0.7945	rp	19191-91-4	24779244	-	45203	C00157	7894.89	3458.11	3447.87	2255.39	2483.72	5340.6	1244.82	6543.35	4636.59	3434.47	6109.31	4692.97	3088.59	3572.96	3329.11	ko00564,ko00590,ko00591,ko00592,ko01100,ko04723,ko05231	0.175404	0.805493	1.07158	0.0997384	insig
MW0160901	T3_positive	Costunlide	科斯腾利德	Aldehyde,Ketones,Esters	醛、酮、酯类	Ketones	酮类	C15H20O2	250.1771	232.1463	7.8839999999999995	[M+NH4]+	7.8249999999968605	3	0.7943	rp	553-21-9	6436243	-	-	-	8109.56	8732.85	6303.05	9325.18	13613.04	5308.94	7777.89	10118.3	5643.41	6691.06	6644.83	8180.07	4645.32	4445.3	4548.46	-	0.573064	0.455715	0.876693	-0.189856	insig
MW0139330	T3_positive	Phellamurin	黄柏素	Heterocyclic compounds	杂环化合物	Heterocyclic compounds	杂环化合物	C26H30O11	557.1472	518.1788	2.6956	[M+K]+	6.120882852492519	3	0.7929	rp	52589-11-4	193876	HMDB0031876	-	C09808	2451.92	3223.12	2068.95	3228.21	3147.72	5416.35	3350.29	3278.9	3375.43	4482.08	6117.18	2604.8	3583.83	3547.13	3484.56	-	0.726798	0.401394	1.18798	0.248509	insig
MW0000118	T3_positive	Ajmalicine	阿吉马辛	Heterocyclic compounds	杂环化合物	Heterocyclic compounds	杂环化合物	C21H24N2O3	353.1851	352.1787	4.4796	[M+H]+	0.20704466493271	3	0.7927	rp	483-04-5	441975	-	64327	C09024	5387.8	2157.95	1314.68	1620.41	879.4	1099.65	2918.59	1284.88	1590.41	1772.66	1964.98	2496.99	3315.5	3328.94	3370.01	ko01100	0.252637	0.924579	0.965379	-0.0508334	insig
MW0150562	T3_positive	Glycidyl stearate	硬脂酸缩水甘油酯	GL	甘油脂类	MG	单甘油酯	C21H40O3	341.3047	340.2977	7.6663	[M+H]+	1.56186939506142	3	0.7924	rp	7460-84-6	62642	-	-	C19427	27886.66	53265.34	22944.33	28147.1	279517.98	61867.35	50730.08	30022.17	206614.07	27418.53	48381.99	33230.04	47293.87	45836.56	46003.57	-	0.0744399	0.800944	0.836936	-0.256811	insig
MW0169829	T3_positive	Securinine	一叶秋碱	Heterocyclic compounds	杂环化合物	Heterocyclic compounds	杂环化合物	C13H15NO2	218.12	217.1103	4.5062	[M+H]+	5.7117306025134	3	0.7924	rp	5610-40-2	442872	-	43991	-	56006.66	86045.28	45026.3	42974.14	84383.23	76869.81	38523.0	38258.99	69314.48	36748.58	67005.42	42221.89	56898.93	56893.44	57184.6	-	1.09911	0.135653	0.746405	-0.421969	insig
MEDP1395	T3_positive	Carnitine C17:0	肉碱 C17:0	FA	脂肪酰类	CAR	酰基肉碱	C24H47NO4	414.3377	413.3505	6.4893	[M+]+	4.54302091185629	3	0.7919	rp	106182-29-0	53477803	HMDB0006210	-	-	2529.97	4087.62	4019.72	3760.36	2089.51	3453.9	833.81	3366.42	9276.69	3663.41	2400.44	7311.11	4752.96	4154.82	4633.6	-	0.163362	0.425295	1.34656	0.42928	insig
MW0009707	T3_positive	Salicin	水杨苷	Benzene and substituted derivatives	苯及其衍生物	Benzene and substituted derivatives	苯及其衍生物	C13H18O7	309.0933	286.1053	2.0615	[M+Na]+	3.12500000006821	3	0.7905	rp	138-52-3	439503	HMDB0003546	6948	C01451	20180.78	15152.22	31287.39	53648.88	26429.63	30590.27	19956.52	41704.04	30156.28	87132.81	27444.6	14705.86	25440.34	26068.4	26248.29	ko00010,ko04742	0.428791	0.562394	1.24712	0.318595	insig
MW0112755	T3_positive	3-Aminopropionaldehyde	3-氨基丙醛；β-氨基丙醛	Aldehyde,Ketones,Esters	醛、酮、酯类	Aldehydes	醛类	C3H7NO	137.07	73.0528	0.7888	[M+CH3CN+Na]+	3.60000000000582	3	0.7899	rp	352-92-1	75	HMDB0001106	6007	C05665	22580.23	25398.89	27285.79	29196.87	31528.5	34046.3	20831.12	42091.92	31762.77	21815.72	29470.1	53558.89	31060.16	31877.47	31581.68	ko00410,ko00770,ko01100,ko01240	0.448658	0.39826	1.17346	0.230764	insig
MW0110288	T3_positive	Tyrosylleucine	酪氨酸-亮氨酸	Amino acid and Its metabolites	氨基酸及其代谢物	Small Peptide	小肽	C15H22N2O4	295.1647	294.158	2.2741	[M+H]+	0.0273067149691997	3	0.7897	rp	17355-10-1	87071	HMDB0029109	24037	C73328	35777.32	36448.0	38087.08	22102.13	27868.25	22633.39	18948.08	14522.14	39459.83	34025.65	30354.73	35435.08	29192.65	29132.15	28819.5	-	0.34089	0.741984	0.944397	-0.0825344	insig
MW0121727	T3_positive	6-(2,6-Dichlorophenyl)-2-{[3-(hydroxymethyl)phenyl]amino}-8-methylpyrido[2,3-D]pyrimidin-7(8H)-one	6-(2,6-二氯苯基)-2-{[3-(羟甲基)苯基]氨基}-8-甲基吡啶并[2,3-D]嘧啶-7(8H)-one	Aldehyde,Ketones,Esters	醛、酮、酯类	Ketones	酮类	C21H16Cl2N4O2	427.0769	426.065	3.2412	[M+H]+	14.305288579467001	3	0.7886	rp	185039-91-2	447700	-	96558	-	8337.04	5488.55	5824.68	5616.47	4321.85	5474.44	4506.57	5334.87	5191.49	6797.25	5472.25	6466.99	6064.72	6004.61	6067.06	-	0.132699	0.746227	0.963106	-0.0542333	insig
MW0016385	T3_positive	Capsidiol	辣椒素	Alcohol and amines	醇、胺类	Alcohols	醇类	C15H24O2	259.168	236.1776	6.0739	[M+Na]+	2.67500000006748	3	0.7884	rp	37208-05-2	161937	HMDB0002352	-	C09627	3378.79	3731.57	3418.95	2461.14	3500.37	4621.73	3752.94	3222.41	4156.37	2904.29	3120.02	2869.13	3326.38	3325.02	3173.8	-	0.249936	0.618975	0.948496	-0.0762871	insig
MW0055186	T3_positive	Tetradecanoylcarnitine	十四烷基肉碱	FA	脂肪酰类	CAR	酰基肉碱	C21H41NO4	410.267	371.3036	5.4399	[M+K]+	1.43373800150282	3	0.7883	rp	25597-07-3	53477791	HMDB0005066	-	-	48493.63	48582.91	27512.01	48248.22	33016.96	46877.36	30844.77	39547.85	28220.65	47385.34	34253.59	52322.08	36168.24	36514.22	36543.09	-	0.448613	0.551561	0.920244	-0.119912	insig
MW0009286	T3_positive	2-Methylbenzoic acid	2-甲基苯甲酸	Benzene and substituted derivatives	苯及其衍生物	Phenolic acids	酚酸类	C8H8O2	154.0855	136.0524	4.3923	[M+NH4]+	3.1284027099332006	3	0.7879999999999999	rp	118-90-1	8373	HMDB0002340	-	C07215	2203.49	1763.87	2607.29	2900.3	1070.35	2062.51	987.7	5500.68	3690.57	3337.62	4485.05	6842.18	1943.8	1939.52	1772.18	ko01100	1.17715	0.0550289	1.97051	0.978568	insig
MW0009820	T3_positive	Suloctidil	舒洛西地	Benzene and substituted derivatives	苯及其衍生物	Benzene and substituted derivatives	苯及其衍生物	C20H35NOS	338.255	337.2439	5.5846	[M+H]+	7.53888171999506	3	0.7879	rp	54063-56-8	5354	-	43484	-	14478.31	14941.97	8041.14	15889.96	14677.85	11792.05	7791.17	6068.11	8833.94	6367.13	11802.79	14629.58	11659.98	11743.3	11869.52	-	1.47476	0.0499725	0.695212	-0.524475	down
MW0052480	T3_positive	Dolichol-14	Dolichol-14	Alcohol and amines	醇、胺类	Alcohols	醇类	C70H114O	953.8901	970.887	6.9036	[M+H-H2O]+	5.376246610656049	3	0.7877	rp	118204-12-9	6443375	HMDB0005181	-	-	1674.18	1733.82	7450.17	2557.29	2199.12	4101.13	2301.65	2926.45	3594.51	3768.09	1643.55	3001.55	2725.03	2692.4	2741.77	-	0.093935	0.682585	0.874217	-0.193937	insig
MW0121922	T3_positive	6-Benzylaminopurine	6-苄基氨基嘌呤	Nucleotide and Its metabolites	核苷酸及其代谢物	Nucleotide and Its metabolites	核苷酸及其代谢物	C12H11N5	190.0888	225.1014	3.2933	[M+H-2H2O]+	3.33803249247921	3	0.7874	rp	1214-39-7	62389	HMDB0039238	-	C11263	25740.78	45314.04	24773.97	27532.61	39382.14	35832.5	20087.95	17476.76	33884.03	17341.87	40361.4	24954.11	28783.19	28789.94	28982.38	-	1.1199	0.182725	0.776056	-0.365767	insig
MEDL02381	T3_positive	4-Ethylbenzoic acid	对乙基苯甲酸	Phenolic acids	酚酸类	Phenolic acids	酚酸类	C9H10O2	133.064	150.0681	5.5293	[M+H-H2O]+	1.9006768900453601	3	0.7852	rp	619-64-7	12086	HMDB0002097	6486	-	6350.31	5084.46	3036.46	5316.28	3869.01	5594.84	4140.96	7705.02	4878.4	6456.78	6283.05	6427.47	5247.32	5193.77	5167.06	-	0.987542	0.153727	1.22701	0.295146	insig
MW0013958	T3_positive	3beta-(2-Diethylaminoethoxy)androst-5-en-17-one hydrochloride	3beta-(2-Diethylaminoethoxy)androst-5-en-17-one 盐酸盐	Aldehyde,Ketones,Esters	醛、酮、酯类	Ketones	酮类	C25H42ClNO2	388.3388	423.2904	6.3982	[M+]+	0.0919327526105462	3	0.7835	rp	3039-71-2	9954082	-	45165	-	2358.21	1157.63	2946.01	3199.4	3877.91	817.5	2433.97	2946.72	1744.69	1662.62	2487.63	5090.04	4270.09	4301.99	4344.39	-	0.3562	0.646502	1.13994	0.188953	insig
MW0122803	T3_positive	alpha-Pentyl-3-(2-quinolinylmethoxy)benzenemethanol	α-戊基-3-(2-喹啉基甲氧基)苯甲醇	Benzene and substituted derivatives	苯及其衍生物	Benzene and substituted derivatives	苯及其衍生物	C22H25NO2	318.1906	335.1885	2.1007	[M+H-H2O]+	14.550672947564198	3	0.7834	rp	101910-24-1	5059	-	43453	-	16601.7	9078.84	7885.2	7211.36	15081.44	10129.24	4375.78	9074.38	5386.66	13593.14	11091.89	3892.82	10697.53	11149.93	10832.99	-	0.916815	0.203564	0.718537	-0.476865	insig
MW0139344	T3_positive	Phlorizin	根皮苷	Flavonoids	黄酮	Flavonoid	黄酮	C21H24O10	437.1469	436.1369	3.6473	[M+H]+	7.570954910430079	3	0.7833	rp	60-81-1	6072	HMDB0036634	-	C01604	124633.86	29055.52	18476.76	114399.29	45438.42	11895.13	268409.33	621715.42	22963.06	123071.17	97509.07	64152.11	114016.38	113696.24	113169.64	-	1.10535	0.182413	3.48306	1.80035	insig
MW0000168	T3_positive	Capsaicin	辣椒碱	Alkaloids	生物碱	Alkaloids	生物碱	C18H27NO3	306.2056	305.1991	6.1199	[M+H]+	6.3449557674744	3	0.7815	rp	404-86-4	1548943	HMDB0002227	-	C06866	15396.05	16569.44	10808.28	15212.67	8212.03	11854.2	14538.83	22511.47	11455.67	17987.31	26114.31	15039.92	15267.21	15344.67	15349.88	ko01100,ko04750	1.16155	0.0934196	1.37916	0.463795	insig
MW0103715	T3_positive	Zeatin riboside	反式玉米素核苷	Nucleotide and Its metabolites	核苷酸及其代谢物	Nucleotide and Its metabolites	核苷酸及其代谢物	C15H21N5O5	420.14300000000003	351.1543	2.1675	[M+Na+HCOOH]+	14.1854450859903	3	0.7809999999999999	rp	6025-53-2 | 28542-78-1	6440982	HMDB0030388	-	-	4651.58	1170.17	11246.17	8849.23	6154.63	5073.03	6085.97	5036.58	2554.54	4650.77	5913.29	2410.41	5396.76	5479.75	5446.68	-	0.340513	0.303376	0.717504	-0.478941	insig
MW0194043	T3_positive	Leurocristine	Leurocristine	Alkaloids	生物碱	Alkaloids	生物碱	C46H56N4O10	825.3943	824.3996	3.7052	[M+H]+	10.4488188957392	3	0.7808	rp	57-22-7 | 132142-73-5	5388993	HMDB0014681	-	-	937.55	1006.15	688.36	853.65	1101.38	1294.53	807.44	306.46	824.24	2562.93	452.71	1588.58	2303.92	2252.0	2369.05	-	0.23143	0.768354	1.11234	0.153598	insig
MW0141122	T3_positive	Dioleoylphosphatidylcholine	二油酰磷脂酰胆碱	GP	甘油磷脂类	PC	磷脂酰胆碱	C44H84NO8P	786.5974	785.5935	6.6793	[M+H]+	5.77723126972116	3	0.78	rp	52088-89-8	5364680	-	45202	C00157	692723.39	729557.13	270091.02	528209.87	771186.71	807352.16	656376.42	265815.21	394285.94	557574.94	316061.2	698076.35	245108.64	243439.23	242602.56	ko00564,ko00590,ko00591,ko00592,ko01100,ko04723,ko05231	0.863919	0.201799	0.760226	-0.3955	insig
MW0106532	T3_positive	2-Aminoheptanedioic acid	2-氨基庚二酸	Organic acid and Its derivatives	有机酸及其衍生物	Organic acid and Its derivatives	有机酸及其衍生物	C7H13NO4	176.0913	175.0845	1.6111	[M+H]+	1.54067506251465	3	0.7795	rp	3721-85-5	101122	HMDB0034252	-	-	16102.15	12975.19	1110.79	2973.56	3251.77	2225.4	2697.5	2904.18	1035.08	457.26	1607.98	7011.49	5650.08	5618.01	5650.82	-	1.05806	0.216146	0.406676	-1.29805	insig
MW0124192	T3_positive	Furmecyclox	呋喃西林	Heterocyclic compounds	杂环化合物	Heterocyclic compounds	杂环化合物	C14H21NO3	252.1584	251.1521	6.1249	[M+H]+	0.7557744399377951	3	0.7791	rp	60568-05-0	43359	-	-	C18912	7557.02	11277.9	4684.07	8524.84	6049.74	3758.65	8020.63	12191.93	4513.27	9486.4	12998.08	6223.33	7820.13	7618.57	7480.07	-	0.665873	0.299186	1.27672	0.352444	insig
MW0103487	T3_positive	Bucladesine	布克拉地新	Heterocyclic compounds	杂环化合物	Heterocyclic compounds	杂环化合物	C18H24N5O8P	470.1424	469.1362	1.426	[M+H]+	3.05752193157617	3	0.7791	rp	362-74-3	9687	-	44324	-	97304.34	78096.25	99470.09	70849.53	609.79	91012.44	36276.78	20839.33	31909.17	33141.83	39516.7	12053.63	53951.78	53339.25	53975.63	-	0.244524	0.0327604	0.397257	-1.33185	insig
MW0016343	T3_positive	Camphene	莰烯	Others	其他	Hydrocarbon derivatives	烃衍生物	C10H16	159.1161	136.1252	5.8583	[M+Na]+	5.41811989755558	3	0.7786	rp	79-92-5	6616	HMDB0059839	-	C06076	693.4	7332.89	1042.03	908.32	6322.53	2400.37	724.43	910.11	643.41	968.64	6346.3	736.85	3262.71	3151.29	3351.66	-	0.811699	0.381912	0.552406	-0.856199	insig
MW0013392	T3_positive	2-Aminohexadecanoic acid	2-氨基十六烷酸	Organic acid and Its derivatives	有机酸及其衍生物	Organic acid and Its derivatives	有机酸及其衍生物	C16H33NO2	272.2583	271.2511	5.596	[M+H]+	0.49233959742878103	3	0.7784	rp	7769-79-1	409322	-	34491	-	5711.94	6362.17	7072.95	5749.05	6365.14	6287.73	6847.71	8376.44	3902.29	6855.45	8405.31	7308.0	9174.59	9082.42	9088.35	-	0.453703	0.364246	1.11042	0.151108	insig
MEDP1869	T3_positive	His-Leu	组氨酸-亮氨酸	Amino acid and Its metabolites	氨基酸及其代谢物	Small Peptide	小肽	C12H20N4O3	269.1602	268.1535	1.3913	[M+H]+	5.276411312564731	3	0.7771	rp	7763-65-7	189008	HMDB0028889	-	C05010	16557.6	14131.84	11213.31	19383.96	8256.03	9531.53	3871.08	11521.48	20211.34	11405.29	13592.43	14540.41	10161.18	10225.09	10147.52	-	0.315891	0.819284	0.950272	-0.0735882	insig
MEDP1333	T3_positive	LPC(0:0/20:4)	LPC(0:0/20:4)	GP	甘油磷脂类	LPC	溶血磷脂酰胆碱	C28H50NO7P	545.3421	543.3325	6.7484	[M+H]+	4.5959655608764	3	0.7768	rp	67341-29-1	52924038	HMDB0061699	-	C00157	2725758.0	2961452.5	2115210.13	3136518.92	2585304.19	2377715.76	2815760.93	2722449.91	2736729.53	3163260.98	2757410.48	2668429.02	2747132.85	2740989.15	2741038.0	ko00564,ko00590,ko00591,ko00592,ko01100,ko04723,ko05231	0.64888	0.375591	1.0605	0.0847457	insig
MW0113956	T3_positive	Bebeerine	贝比林；贝贝林	Heterocyclic compounds	杂环化合物	Heterocyclic compounds	杂环化合物	C36H38N2O6	595.2802	594.273	3.2064	[M+H]+	4.20164985728582	3	0.7764	rp	477-60-1	12300019	-	44247	C09352	2727.85	1974.42	2077.56	3219.11	3447.38	3565.85	3370.59	7674.49	4052.65	5787.04	5842.15	12769.29	4838.78	4898.98	4896.57	-	1.69742	0.0417104	2.32164	1.21515	up
MW0103076	T3_positive	Valproic acid	丙戊酸	Organic acid and Its derivatives	有机酸及其衍生物	Organic acid and Its derivatives	有机酸及其衍生物	C8H16O2	127.1111	144.115	6.8171	[M+H-H2O]+	2.3293608424879197	3	0.7762	rp	99-66-1	3121	HMDB0001877	2986	C07185	38913.67	37222.61	43426.84	36702.88	40145.85	43592.72	39698.03	32306.41	39740.83	39503.79	34560.01	36068.32	39067.84	39799.06	38666.12	ko00982,ko04976	0.999178	0.119373	0.924472	-0.113299	insig
MW0126644	T3_positive	Tenofovir	替诺福韦	Heterocyclic compounds	杂环化合物	Heterocyclic compounds	杂环化合物	C9H14N5O4P	310.0586	287.0783	1.6355	[M+Na]+	23.0218798300541	3	0.7762	rp	147127-20-6	464205	HMDB0014445	-	-	9336.57	51840.6	15394.11	9430.86	30355.39	37121.0	10282.85	5358.14	17537.9	8491.52	11724.57	6917.87	25882.24	25529.52	25899.91	-	1.36368	0.0782812	0.392973	-1.3475	insig
MW0052431	T3_positive	Disogluside	脱硫苷	Heterocyclic compounds	杂环化合物	Heterocyclic compounds	杂环化合物	C33H52O8	577.3705	576.3662	6.3104	[M+H]+	6.53435143743271	3	0.7761	rp	14144-06-0	11827970	HMDB0029310	-	C20709	2226.87	3159.59	3955.68	2676.55	2867.03	3182.57	4073.28	8227.0	4401.8	4473.0	7223.73	3538.25	4262.61	4267.83	4193.11	-	1.72802	0.0305557	1.76758	0.821772	up
MW0015181	T3_positive	7-Hydroxycholesterol	7β-羟基胆固醇	Hormones and hormone related compounds	激素及激素相关物质	Hormones and hormone related compounds	激素及激素相关物质	C27H46O2	425.3392	402.3498	5.6419	[M+Na]+	0.36577072289801793	3	0.7736	rp	566-27-8	473141	HMDB0006119	24052	-	2442.12	18401.49	3051.0	3779.57	9004.51	6903.21	12847.87	5014.83	8169.57	12193.07	15176.31	8469.71	7683.13	7671.07	7832.56	-	0.959551	0.320564	1.41966	0.505543	insig
MEDP1162	T3_positive	1-Methylguanine	1-甲基鸟嘌呤	Nucleotide and Its metabolites	核苷酸及其代谢物	Nucleotide and Its metabolites	核苷酸及其代谢物	C6H7N5O	166.0719	165.0651	1.9638	[M+H]+	1.0514494349678198	3	0.7732	rp	938-85-2	70315	HMDB0003282	3778	C04152	17115.91	16682.52	13605.26	16454.46	10209.61	13930.97	14216.28	26116.74	16858.13	17665.14	18144.85	19698.0	15406.31	15328.17	15904.79	-	1.29953	0.066751	1.28069	0.356922	insig
MEDP1084	T3_positive	Carnitine C12:0	肉碱 C12:0	FA	脂肪酰类	CAR	酰基肉碱	C19H37NO4	344.2706	343.2723	5.6827	[M+H]+	2.21363784248751	3	0.772	rp	25518-54-1	168381	HMDB0002250	6573	-	9231.8	4502.62	12914.32	15516.01	33321.28	16363.89	34793.73	12429.18	6332.76	21229.47	20618.51	8953.4	10245.98	9246.07	9853.53	-	0.290078	0.729585	1.13617	0.184178	insig
MW0009992	T3_positive	Triphenylphosphine oxide	三苯基氧化膦	Benzene and substituted derivatives	苯及其衍生物	Benzene and substituted derivatives	苯及其衍生物	C18H15OP	279.0924	278.0861	5.962999999999999	[M+H]+	2.4835457850258504	3	0.7717	rp	791-28-6	13097	-	64889	-	11332.51	10800.77	27239.04	18075.26	10750.4	10699.9	13684.27	11211.08	14671.4	30527.89	13141.17	8446.86	13498.75	13651.14	13507.92	-	0.169389	0.914296	1.03133	0.0445	insig
MW0000205	T3_positive	Cytochalasin a	细胞松弛素a	Benzene and substituted derivatives	苯及其衍生物	Benzene and substituted derivatives	苯及其衍生物	C29H35NO5	478.2561	477.2515	6.5563	[M+H]+	8.70595530652032	3	0.7709999999999999	rp	14110-64-6	5458383	-	-	C19953	6427.7	17102.31	6586.34	8481.41	14578.71	10267.91	6010.0	6218.41	7775.4	5089.65	14618.04	6467.76	7841.04	7819.15	7788.9	-	1.02171	0.239045	0.72787	-0.458247	insig
MW0113853	T3_positive	Acetophenone	苯乙酮	Aldehyde,Ketones,Esters	醛、酮、酯类	Ketones	酮类	C8H8O	103.0565	120.0575	4.65	[M+H-H2O]+	6.978996704987139	3	0.7704	rp	98-86-2	7410	HMDB0033910	-	C07113	10634.46	15420.12	11923.13	8533.62	11466.63	7518.57	10721.81	15553.47	13477.36	14873.92	15413.68	11679.86	7318.21	7171.85	7139.39	-	1.23058	0.0867889	1.2477	0.319272	insig
MW0007803	T3_positive	Metoprolol	美托洛尔	Benzene and substituted derivatives	苯及其衍生物	Phenolics	苯酚类	C15H25NO3	268.1878	267.1834	2.5913	[M+H]+	5.822927987395589	3	0.7702	rp	37350-58-6	4171	HMDB0001932	-	C07202	6292.88	8268.52	4883.04	3613.28	8094.36	10921.04	7804.57	10710.23	8838.5	14341.01	12203.64	8061.14	11358.8	11336.21	11315.44	-	1.41705	0.0525024	1.47265	0.558417	insig
MW0105537	T3_positive	dl-Alanyl-dl-leucine	dl-丙氨酰-dl-亮氨酸	Amino acid and Its metabolites	氨基酸及其代谢物	Small Peptide	小肽	C9H18N2O3	203.1386	202.1317	0.8745	[M+H]+	0.19134612998073	3	0.77	rp	1999-42-4 | 1638-60-4	259583	-	23945	-	106078.14	154001.46	113141.56	128682.87	276282.85	182273.37	140747.61	258891.66	122687.95	273640.18	521554.33	122158.81	184865.0	185202.77	180185.8	-	0.795675	0.279974	1.49895	0.583951	insig
MW0141637	T3_positive	17-phenyl trinor Prostaglandin F2 cyclopropyl amide	17-苯基三硝基前列腺素F2环丙基酰胺	Hormones and hormone related compounds	激素及激素相关物质	Hormones and hormone related compounds	激素及激素相关物质	C26H37NO4	428.2777	427.2723	5.1505	[M+H]+	2.22928190709649	3	0.7688	rp	1138395-12-6	42598149	-	45284	-	169408.33	156859.21	89034.31	130447.44	109479.6	109013.58	122892.75	172495.28	303079.8	400988.92	208727.68	132680.09	177744.73	176104.6	176372.28	-	1.43121	0.0838561	1.7545	0.811061	insig
MW0007243	T3_positive	Ginkgolic acid	银杏酸	Benzene and substituted derivatives	苯及其衍生物	Benzene and substituted derivatives	苯及其衍生物	C22H34O3	329.2463	346.2508	5.3473	[M+H-H2O]+	6.11039351994691	3	0.7683	rp	22910-60-7	5281858	HMDB0033897	-	-	2621.43	6472.5	5032.92	4581.69	4716.56	2856.17	4465.99	3330.87	6046.91	4428.68	3330.77	19847.89	5711.91	5667.82	5710.79	-	0.51384	0.385835	1.57721	0.657376	insig
MW0063341	T3_positive	Rhizoxin	根霉菌素	Heterocyclic compounds	杂环化合物	Heterocyclic compounds	杂环化合物	C35H47NO9	626.3254	625.3251	3.7287	[M+H]+	10.587146775329199	3	0.7681	rp	90996-54-6	6437358	-	85113	-	1925.06	1123.97	1245.83	841.41	4621.52	4284.24	4350.61	3685.09	2623.73	4504.8	1778.64	2872.93	3940.26	4035.97	3948.71	-	1.10998	0.267717	1.41118	0.4969	insig
MW0111263	T3_positive	Pramipexole	普拉克索	Heterocyclic compounds	杂环化合物	Heterocyclic compounds	杂环化合物	C10H17N3S	194.11700000000002	211.1143	1.5126	[M+H-H2O]+	14.270142944994301	3	0.7679	rp	104632-26-0	119570	HMDB0014557	-	-	5292.14	8452.92	8184.56	7262.95	3598.98	7532.22	9046.31	8113.4	6669.93	6877.04	7156.51	6415.17	9577.42	9653.34	9457.39	-	0.636533	0.473615	1.09807	0.134971	insig
MW0157089	T3_positive	L-alpha-Glycerophosphorylethanolamine	Sn-甘油-3-磷酸乙醇胺	GP	甘油磷脂类	PE	磷脂酰乙醇胺	C5H14NO6P	329.9347	215.0559	9.4631	[M-2H+3K]+	9.5749999999839	3	0.7676	rp	33049-08-0	444183	HMDB0000114	-	C01233	44125.79	26707.91	73810.66	47305.29	65802.53	39135.23	47216.17	57907.88	63212.79	40247.84	47655.61	34578.32	34694.99	35433.9	31193.58	ko00564,ko00565,ko01100	0.112797	0.906358	0.979559	-0.0297963	insig
MW0123137	T3_positive	Bismurrayafoline E	Bismurrayafoline E	Heterocyclic compounds	杂环化合物	Heterocyclic compounds	杂环化合物	C48H56N2O4	725.4142	724.424	7.0516	[M+H]+	24.317847757687698	3	0.7672	rp	252350-80-4	101150699	HMDB0037741	-	-	9523.7	8986.12	10719.83	5518.21	11346.73	8067.85	10222.26	6538.44	5301.21	7778.09	12910.58	11174.96	8288.78	8190.63	8197.3	-	0.162562	0.979099	0.995626	-0.00632401	insig
MW0108781	T3_positive	N-Formylmethionine	N-甲酰蛋氨酸	Amino acid and Its metabolites	氨基酸及其代谢物	Amino acid derivatives	氨基酸衍生物	C6H11NO3S	177.0539	177.046	1.8839	[M+]+	19.5258623274697	3	0.7672	rp	4289-98-9	439750	HMDB0001015	-	C03145	7035.84	8749.97	14422.15	5459.88	5283.09	5095.2	15183.29	9997.29	8373.61	4724.02	17072.88	4424.01	5470.12	4872.05	5149.23	ko00270	0.49642	0.402191	1.29816	0.376465	insig
MW0004115	T3_positive	4-Methoxytyramine	4-甲氧基酪胺	Benzene and substituted derivatives	苯及其衍生物	Phenolics	苯酚类	C9H13NO2	132.0802	167.0946	2.4858	[M+H-2H2O]+	2.74911927249377	3	0.7664	rp	3213-30-7	1748	HMDB0012162	-	-	11851.85	8356.43	6370.59	12331.98	11769.62	9833.69	9557.56	15733.67	12985.86	13369.7	14239.38	12134.16	11130.87	10986.29	11082.51	-	1.27564	0.0470238	1.28929	0.366577	up
MW0124738	T3_positive	Maleic hydrazide	马来酰肼	Heterocyclic compounds	杂环化合物	Heterocyclic compounds	杂环化合物	C4H4N2O2	113.03399999999999	112.0273	0.8987	[M+H]+	1.7281720224815402	3	0.7664	rp	123-33-1 | 116595-47-2 | 129016-38-2	21954	-	-	C18474	9753.85	14892.54	19767.49	10774.23	37171.34	27942.13	22203.83	57195.69	28268.04	32539.59	26391.37	64367.87	27510.71	26161.96	27581.23	-	1.44812	0.0598494	1.91989	0.941027	insig
MW0142298	T3_positive	6-phospho-2-dehydro-3-deoxy-D-galactonic acid	2-脱氢-3-脱氧-6-磷酸-D-半乳酸盐	Organic acid and Its derivatives	有机酸及其衍生物	Organic acid and Its derivatives	有机酸及其衍生物	C6H11O9P	327.007	258.0141	6.4157	[M+Na+HCOOH]+	4.39999999997553	3	0.7659	rp	32120-43-7	5459949	-	-	C01286	15685.92	46146.68	22835.45	21793.73	46307.18	22312.91	23548.2	57589.83	23351.69	21460.4	43740.33	22230.05	40691.66	43249.64	39581.16	ko00052,ko01100	0.238011	0.741393	1.09618	0.132479	insig
MEDP1884	T3_positive	Prolyl-Histidine	脯氨酸-组氨酸	Amino acid and Its metabolites	氨基酸及其代谢物	Small Peptide	小肽	C11H16N4O3	235.1215	252.1222	1.4442	[M+H-H2O]+	4.8836157024823	3	0.7657	rp	92027-43-5	9856353	HMDB0029019	-	-	12494.88	14209.67	16028.35	12604.49	13029.24	13531.13	13056.37	12876.8	17088.32	13943.73	14911.21	13978.99	11572.61	11460.32	11484.97	-	0.623052	0.446496	1.04832	0.0680852	insig
MW0052578	T3_positive	Eplerenone	依普利农	Aldehyde,Ketones,Esters	醛、酮、酯类	Ketones	酮类	C24H30O6	397.1996	414.2042	6.5217	[M+H-H2O]+	2.82129248986962	3	0.7655	rp	107724-20-9	443872	HMDB0014838	-	C12512	82365.89	86367.91	66662.36	70196.66	62400.02	78082.56	91238.08	119094.43	94379.08	85466.3	65234.78	61966.41	59389.91	59673.86	59679.14	-	0.876763	0.246411	1.15985	0.213934	insig
MW0110590	T3_positive	1,2-bis(Heptanoylthio)glycerophosphocholine	1,2-双（庚酰硫基）甘油磷酸胆碱	Organic acid and Its derivatives	有机酸及其衍生物	Phosphoric acids	磷酸类化合物	C22H44NO6PS2	531.2691	513.2348	1.5584	[M+NH4]+	1.19746894778053	3	0.7651	rp	89019-63-6	57369907	-	63009	-	11814.98	9713.37	3903.6	7979.01	7230.95	9319.14	4623.43	15378.34	6615.87	12110.86	5054.05	10804.34	8095.09	8244.13	8253.03	-	0.167194	0.720271	1.09259	0.127751	insig
MEDL02254	T3_positive	Camalexin	2-(3-吲哚基)噻唑	Alkaloids	生物碱	Alkaloids	生物碱	C11H8N2S	500.2944	200.0408	5.1091	[M+]+	12.2311807901688	3	0.765	rp	135531-86-1	636970	HMDB0038631	-	-	23519.39	46338.63	21481.59	24551.53	30299.6	38757.96	38112.84	20385.86	31003.16	31212.25	17849.64	7976.67	25704.38	26132.52	26617.48	-	0.731804	0.31367	0.79233	-0.335827	insig
MW0106444	T3_positive	Dihydrofolic acid	二氢叶酸	Organic acid and Its derivatives	有机酸及其衍生物	Organic acid and Its derivatives	有机酸及其衍生物	C19H21N7O6	408.1426	443.1553	1.8751	[M+H-2H2O]+	2.86665335592589	3	0.7642	rp	4033-27-6	135398604	HMDB0001056	-	C00415	12121.77	8862.24	13348.82	13764.22	3656.44	8377.81	9038.53	10287.47	19307.54	8106.1	18052.82	11201.3	8223.69	7976.76	8873.85	ko00670,ko00790,ko01100,ko01240,ko01523	0.709508	0.318034	1.2638	0.337765	insig
MW0049159	T3_positive	D-Citramalic acid	柠苹酸	Organic acid and Its derivatives	有机酸及其衍生物	Organic acid and Its derivatives	有机酸及其衍生物	C5H8O5	187.0047	148.0372	1.6569	[M+K]+	11.1859832374961	3	0.764	rp	1583974	439766	-	-	C02612	26116.42	26465.28	31052.22	30131.26	32992.69	39943.14	27493.94	33699.95	33880.23	42867.02	52267.51	54456.38	29847.8	28919.32	29952.44	ko00290,ko01100,ko01210,ko01230	1.22106	0.0900607	1.31046	0.390078	insig
MW0159352	T3_positive	Vindoline	文多灵	Alkaloids	生物碱	Alkaloids	生物碱	C25H32N2O6	457.2322	456.226	6.6089	[M+H]+	0.788248012630907	3	0.7634	rp	2182-14-1 | 57794-53-3	260535	-	64330	-	11184.7	11159.67	10835.28	12160.59	11945.25	9390.6	12991.85	10968.47	7288.8	17209.62	11386.41	8683.82	8238.48	7604.97	8349.85	-	0.00230587	0.841715	1.02779	0.0395445	insig
MW0125244	T3_positive	Mycophenolate mofetil	吗替麦考酚酯	Aldehyde,Ketones,Esters	醛、酮、酯类	Esters	酯类	C23H31NO7	472.1723	433.2101	4.1133	[M+K]+	3.0021456185593	3	0.7632	rp	128794-94-5	5281078	HMDB0014826	-	C07908	12711.07	8929.34	6655.51	6126.79	821.48	2671.12	17236.98	29925.66	27831.91	27747.51	24030.8	18082.09	16883.22	16682.96	16874.91	-	1.80847	0.000103119	3.82049	1.93376	up
MW0012482	T3_positive	15-methyl-15S-PGE2	15-甲基-15S-PGE2	Hormones and hormone related compounds	激素及激素相关物质	Hormones and hormone related compounds	激素及激素相关物质	C21H34O5	349.2407	366.2406	2.7325	[M+H-H2O]+	9.873585197510689	3	0.7631	rp	35700-27-7	5283065	-	36135	-	8240.92	3713.87	3529.14	9429.48	5406.02	3498.97	3644.38	5971.14	5194.12	8514.45	7947.23	4522.87	5467.94	5496.79	5450.49	-	0.30677	0.808739	1.05842	0.081917	insig
MW0127573	T3_positive	Thiodiglycol	硫二甘醇	Others	其他	Others	其他	C4H10O2S	123.0438	122.0402	1.4612	[M+H]+	9.02012879500091	3	0.763	rp	111-48-8	5447	HMDB0042033	-	-	64896.02	65178.74	30113.57	88212.76	15030.79	67555.26	51307.26	90856.41	76296.14	78438.39	81679.86	71366.15	56190.09	53913.83	56489.91	-	1.02301	0.150362	1.3594	0.442971	insig
MW0012936	T3_positive	1-Oleoyl-2-acetyl-sn-glycerol	1-油酰基-2-乙酰基-sn-甘油	GL	甘油脂类	DG	甘油二酯	C23H42O5	381.2963	398.3032	7.0939	[M+H-H2O]+	9.876244904916119	3	0.763	rp	86390-77-4 | 92282-11-6	6437055	-	424	C00641	31885.27	12393.49	8381.82	14501.28	9062.35	21372.41	25666.37	7975.33	4181.71	6124.57	9218.6	5298.97	20219.91	17731.65	18643.05	ko00561,ko00562,ko00564,ko01100,ko04070,ko04730	1.16693	0.213874	0.599053	-0.739244	insig
MW0012300	T3_positive	13,16,19-Docosatrienoic acid	13，16，19-二十二碳三烯酸；(13E，16E，19E)-docosa-13，16，19-三烯酸	FA	脂肪酰类	FFA	游离脂肪酸	C22H38O2	352.3196	334.2872	6.6266	[M+NH4]+	2.56612190753458	3	0.7628	rp	59708-86-0	5312556	HMDB0002823	195	-	37002.08	39089.8	34603.36	31969.29	34725.84	37337.32	48163.59	41152.09	35877.47	36755.35	39673.68	50673.31	39686.6	39086.18	39672.67	-	1.3178	0.0541582	1.17496	0.232606	insig
MW0055721	T3_positive	PA(18:1(9Z)/18:1(9Z))	PA(18:1(9Z)/18:1(9Z))	GP	甘油磷脂类	PA	磷脂酸	C39H73O8P	723.5057	700.5043	7.392	[M+Na]+	14.6720597528008	3	0.7626	rp	14268-17-8	14057128	HMDB0007865	-	-	7178.62	4163.51	3045.74	3998.78	2989.35	5225.75	2862.64	17324.28	14625.27	4906.2	5922.33	2274.41	7573.63	7672.2	7563.23	-	0.765268	0.237277	1.8012	0.84896	insig
MW0107955	T3_positive	L-Serine O-sulfate	L-丝氨酸 O-硫酸盐	Others	其他	Others	其他	C3H7NO6S	186.005	184.9994	9.3931	[M+H]+	4.27500000000691	3	0.7622	rp	626-69-7	164701	-	-	C02703	5154.77	5528.84	7177.49	16139.17	6058.88	13073.08	28978.79	15646.76	16897.98	17427.26	16867.78	17145.53	13798.65	14733.84	15135.71	-	1.76901	0.00500188	2.12609	1.08821	up
MW0125221	T3_positive	Moxifloxacin	莫西沙星	Others	其他	Medicine	药物	C21H24FN3O4	402.1752	401.1751	3.8511	[M+H]+	18.7572377262885	3	0.7618	rp	354812-41-2	152946	HMDB0014363	-	C07663	9257.86	9118.92	5897.67	16533.91	10579.89	11146.77	7117.18	33356.13	6981.22	8713.63	7963.69	19285.16	7746.2	7638.82	7718.55	ko02010	0.29975	0.474301	1.33392	0.415677	insig
MW0110915	T3_positive	Arachidonoyl Thio-PC	花生四烯酰硫代PC	Benzene and substituted derivatives	苯及其衍生物	Benzene and substituted derivatives	苯及其衍生物	C44H82NO6PS	783.5695	783.56	6.1538	[M+]+	11.151482779893401	3	0.7618	rp	146797-82-2	53394300	-	63010	-	22346.32	34284.68	22865.88	66829.64	57839.99	37374.03	14239.1	20499.24	18677.4	19910.6	33265.83	17162.27	43357.1	41693.7	41044.56	-	1.59105	0.0469446	0.512355	-0.964785	down
MW0006140	T3_positive	Benzaldehyde	苯甲醛	Benzene and substituted derivatives	苯及其衍生物	Benzene and substituted derivatives	苯及其衍生物	C7H6O	145.007	106.0419	1.4783	[M+K]+	5.30409747000249	3	0.7617	rp	100-52-7	240	HMDB0006115	-	C00261	35457.54	29208.61	39061.68	16681.21	25333.98	39767.09	33469.35	33985.82	24701.17	27852.03	22752.37	16928.52	25726.73	26228.23	24859.61	ko01100	0.411606	0.367114	0.860812	-0.216231	insig
MW0137626	T3_positive	Centaurein	矢车菊	Flavonoids	黄酮	Flavonoid	黄酮	C24H26O13	540.1719	522.1373	2.6972	[M+NH4]+	1.2095490600218501	3	0.7615	rp	35595-03-0	5489090	-	44380	-	39021.48	46450.18	34519.83	48233.56	42064.82	65195.39	45614.32	48735.65	50970.03	59596.18	89317.18	45885.59	55655.31	55688.82	55445.85	-	0.979104	0.219251	1.23462	0.304064	insig
MW0108295	T3_positive	Methyl allophanate	脲基甲酸甲酯	Aldehyde,Ketones,Esters	醛、酮、酯类	Esters	酯类	C3H6N2O3	118.0377	118.0378	1.8840000000000001	[M+]+	0.533766642512035	3	0.7614	rp	761-89-7	12976	-	-	-	1838.7	2694.98	3463.26	2715.57	3460.15	2558.49	3229.39	3171.49	2924.93	3026.17	3457.43	1991.66	2138.53	2159.09	2135.96	-	0.439016	0.596466	1.06395	0.0894274	insig
MW0126371	T3_positive	Quinalphos	喹啉磷	Heterocyclic compounds	杂环化合物	Heterocyclic compounds	杂环化合物	C12H15N2O3PS	299.0612	298.0541	9.2354	[M+H]+	0.813663307326351	3	0.7612	rp	13593-03-8	26124	-	68785	-	210363.12	202100.05	189508.64	222607.72	277583.08	267090.41	187436.01	241697.57	200142.52	221812.84	181293.65	50021.82	219275.51	198770.72	155837.82	-	0.799671	0.167042	0.790507	-0.339149	insig
MW0137862	T3_positive	Daidzin	黄豆苷	Flavonoids	黄酮	Isoflavones	异黄酮	C21H20O9	439.1008	416.1107	2.7856	[M+Na]+	4.1933310463880895	3	0.7609	rp	552-66-9	107971	HMDB0033991	-	C10216	391692.2	430788.39	417694.22	437993.95	431818.49	556704.07	499977.12	660565.82	595999.85	604046.71	567533.4	586741.61	537952.52	538640.72	539592.88	ko01100	1.95493	0.0012522	1.31806	0.398418	up
MW0123331	T3_positive	Cimetidine	西咪替丁	Heterocyclic compounds	杂环化合物	Heterocyclic compounds	杂环化合物	C10H16N6S	253.1179	252.1157	2.2208	[M+H]+	13.052679350025198	3	0.7609	rp	51481-61-9	2756	HMDB0014644	-	C06952	20780.76	19975.57	17288.18	26691.45	15583.04	13347.92	9913.05	11762.95	34148.37	19075.38	18359.16	30232.05	19473.45	18575.5	18791.16	-	0.0240882	0.721661	1.08643	0.119593	insig
MW0054404	T3_positive	Loganin	洛加宁	Heterocyclic compounds	杂环化合物	Heterocyclic compounds	杂环化合物	C17H26O10	413.1407	390.1526	2.5738	[M+Na]+	5.21783091173655	3	0.7602	rp	18524-94-2	87691	-	64938	C01433	14524.72	12317.16	11899.86	12391.69	8400.72	10704.37	14334.98	22408.31	17398.61	21559.5	9313.05	15909.11	12824.88	12879.42	12661.14	ko01100	1.41684	0.0501358	1.43687	0.522929	insig
MW0103376	T3_positive	3'-O-Methylguanosine	3'-O-甲基鸟苷	Nucleotide and Its metabolites	核苷酸及其代谢物	Nucleotide and Its metabolites	核苷酸及其代谢物	C11H15N5O5	411.9797	297.1073	1.4086	[M-2H+3K]+	6.35949620371043	3	0.7599	rp	10300-27-3	135742509	HMDB0006038	-	-	3798.48	4101.71	2655.02	5816.88	1015.39	6917.68	5929.62	5937.65	6180.25	9651.27	10172.33	5233.91	4080.57	4272.14	4362.06	-	1.3937	0.0291812	1.77349	0.826594	up
MW0148530	T3_positive	Dihydrotanshinone I	二氢丹参酮 I	Aldehyde,Ketones,Esters	醛、酮、酯类	Ketones	酮类	C18H14O3	279.1002	278.0943	1.955	[M+H]+	2.30240143494598	3	0.7595	rp	87205-99-0	11425923	-	85014	-	21800.32	26289.08	16789.41	36407.32	40031.17	42442.3	22439.11	60806.78	39302.48	52867.81	46637.0	41922.48	41792.53	41408.66	41477.61	-	1.17184	0.081037	1.43653	0.522585	insig
MEDP1670	T3_positive	Gly-Gly-Phe	甘氨酸-甘氨酸-苯丙氨酸	Amino acid and Its metabolites	氨基酸及其代谢物	Small Peptide	小肽	C13H17N3O4	280.1288	279.1219	1.7781	[M+H]+	0.949972852453129	3	0.7583	rp	6234-26-0	6993373	-	21681	-	18514.72	24434.96	20028.39	29919.49	18612.23	11787.64	8752.21	14008.67	31713.97	13157.82	17939.9	35642.54	18111.37	18537.05	18147.39	-	0.379653	0.947532	0.983111	-0.0245732	insig
MW0015313	T3_positive	8-Geranylumbelliferone	8-香叶藤酮	Benzene and substituted derivatives	苯及其衍生物	Benzene and substituted derivatives	苯及其衍生物	C19H22O3	337.1232	298.1569	4.5494	[M+K]+	6.69768720499064	3	0.7582	rp	23660-05-1	71694409	-	-	C21495	1316.39	1675.35	1740.85	2773.1	2354.87	2628.25	1317.84	1865.61	1886.71	2229.4	2146.79	1827.44	2499.17	2513.08	2499.45	-	0.379828	0.479637	0.902711	-0.147663	insig
MW0107001	T3_positive	Gln-Phe	Gln Phe	Amino acid and Its metabolites	氨基酸及其代谢物	Small Peptide	小肽	C14H19N3O4	294.1443	293.1376	1.8484	[M+H]+	0.6510715699903361	3	0.7581	rp	92327-75-8	57288566	HMDB0028804	-	-	20302.25	22696.56	20452.89	30170.26	21697.55	15944.88	11480.98	18317.61	37290.65	19927.08	23280.07	35465.25	22270.53	21652.03	22067.52	-	0.0985895	0.61225	1.11044	0.151136	insig
MW0126592	T3_positive	L-Urobilin	L-尿胆素	Heterocyclic compounds	杂环化合物	Heterocyclic compounds	杂环化合物	C33H46N4O6	595.3467	594.3417	6.2604	[M+H]+	4.15000632289668	3	0.7578	rp	34217-90-8	5280818	HMDB0004159	-	C05793	2552.32	2151.27	2957.67	4279.82	4570.9	1904.21	5679.96	3330.25	2423.34	941.64	2662.93	3619.02	3429.57	3429.5	3392.01	ko00860	0.315904	0.960314	1.01308	0.0187532	insig
MW0007115	T3_positive	Fenfluramine	芬氟拉明	Benzene and substituted derivatives	苯及其衍生物	Benzene and substituted derivatives	苯及其衍生物	C12H16F3N	232.1358	231.1235	4.7766	[M+H]+	14.6792252049721	3	0.7577	rp	458-24-2 | 404-82-0	3337	-	2680	C06996	12387.19	26790.87	12876.91	16447.23	27786.67	22299.66	6069.48	12983.68	19877.08	6079.88	22754.42	15827.49	14143.61	15263.61	14670.34	-	1.07645	0.173082	0.704891	-0.504527	insig
MW0110123	T3_positive	N2-Tryptophyllysine	N2-色氨酸赖氨酸	Amino acid and Its metabolites	氨基酸及其代谢物	Small Peptide	小肽	C17H24N4O3	350.2179	332.1848	1.7958	[M+NH4]+	3.1492113051001502	3	0.7573	rp	51790-14-8	6452501	-	-	-	7713.26	5575.56	1993.41	18346.24	8058.6	2927.61	1026.22	10572.08	16006.67	5298.61	4502.22	18255.71	7881.36	7762.59	7944.4	-	0.102278	0.628308	1.24761	0.319162	insig
MW0000172	T3_positive	Cephaeline	头孢烯	Benzene and substituted derivatives	苯及其衍生物	Benzene and substituted derivatives	苯及其衍生物	C28H38N2O4	467.2831	466.2832	5.3736	[M+H]+	18.425852807281398	3	0.757	rp	483-17-0 | 5483-17-0 | 5853-29-2	442195	-	-	C09390	36422.03	44219.24	12569.42	55716.22	18990.91	37526.46	29499.26	18266.42	7776.07	13810.63	5677.57	16756.04	19743.78	19900.59	19851.41	-	1.46733	0.0349418	0.446768	-1.1624	down
MW0053905	T3_positive	Nbd-ceramide	Nbd-神经酰胺	Benzene and substituted derivatives	苯及其衍生物	Benzene and substituted derivatives	苯及其衍生物	C30H49N5O6	540.3628	575.3683	6.3104	[M+H-2H2O]+	15.2364241929002	3	0.757	rp	94885-02-6	16219783	-	63013	-	132822.8	82403.55	162063.22	94461.11	93580.45	42155.12	66040.68	149817.88	74604.51	162567.54	130443.71	84664.48	38621.05	27252.68	27493.52	-	0.396125	0.682091	1.09984	0.137296	insig
MW0011482	T3_positive	9-Octadecenamide, N-((1R)-2-hydroxy-1-methylethyl)-, (9Z)-	9-十八烯酰胺，N-((1R)-2-羟基-1-甲基乙基)-，(9Z)-	Others	其他	Others	其他	C21H41NO2	340.3205	339.3137	7.7788	[M+H]+	2.10708041990415	3	0.7568	rp	213182-22-0	10569111	-	45552	-	8355.06	6372.79	7509.42	8134.6	7978.91	5819.91	5406.08	5263.8	7474.16	5090.99	8274.01	8645.95	7387.43	7199.35	6975.58	-	0.792489	0.417851	0.909087	-0.13751	insig
MW0159392	T3_positive	Westiellamide	西甲酰胺	Alcohol and amines	醇、胺类	Amines	胺类	C27H42N6O6	564.3561	546.3166	3.6067	[M+NH4]+	12.8313422176988	3	0.7565	rp	131998-54-4	159587	-	-	-	3206.64	3925.21	3068.05	3176.62	2966.82	4018.2	1410.37	2035.32	4141.93	1976.27	4544.55	2651.66	3561.87	3580.03	3697.45	-	0.964868	0.315947	0.823125	-0.280816	insig
MW0108511	T3_positive	N-[(3s)-2-Oxotetrahydrofuran-3-Yl]butanamide	N-丁酰-L-高丝氨酸内酯	Heterocyclic compounds	杂环化合物	Heterocyclic compounds	杂环化合物	C8H13NO3	210.0527	171.0895	1.8736	[M+K]+	0.175251435052814	3	0.7556	rp	67605-85-0	10130163	-	36732	-	2574.5	2125.54	3554.4	2448.22	4199.09	3751.78	1907.62	2056.65	2692.62	1778.94	1654.12	2541.84	4022.44	3954.93	3993.12	-	1.4729	0.0324422	0.67718	-0.56239	down
MW0012522	T3_positive	16,16-Dimethylprostaglandin A1	16,16-二甲基前列腺素A1	Hormones and hormone related compounds	激素及激素相关物质	Hormones and hormone related compounds	激素及激素相关物质	C22H36O4	329.2461	364.2614	6.2778	[M+H-2H2O]+	4.05244851506836	3	0.7547	rp	41692-24-4	5271806	-	4122	-	3983.64	12734.69	15668.24	10889.08	5982.3	7195.04	7215.0	8713.31	8641.31	6512.83	9590.6	18833.46	9317.99	9376.28	9642.58	-	0.179796	0.847727	1.05409	0.0759975	insig
MW0156104	T3_positive	Acryloyl-CoA	丙烯酰辅酶A	CoEnzyme and vitamins	辅酶和维生素	CoEnzyme and vitamins	辅酶和维生素	C24H38N7O17P3S	863.163	821.1258	2.9628	[M+CH3CN+H]+	3.9737727752706005	3	0.7538	rp	5776-58-9	9543026	HMDB0002307	446	C00894	128033.49	175387.49	123756.07	180638.73	204051.15	191222.58	130934.99	304439.23	193259.58	307226.97	215035.93	252009.37	175894.6	167962.17	169275.09	ko00410,ko00640,ko01100,ko01200	1.27286	0.067435	1.39859	0.483968	insig
MW0138195	T3_positive	Fraxin	弗雷克辛	Heterocyclic compounds	杂环化合物	Heterocyclic compounds	杂环化合物	C16H18O10	393.0812	370.09	0.736	[M+Na]+	0.421818107554373	3	0.7538	rp	524-30-1	5273568	-	-	-	67015.98	48380.27	52750.85	69983.39	45474.28	51974.59	59937.85	94161.12	69263.86	81926.58	75266.95	90124.08	59014.53	58039.88	57938.0	-	1.69889	0.00777868	1.40259	0.488094	up
ZINC3900766	T3_positive	Salsolidine	萨索利丁	Heterocyclic compounds	杂环化合物	Heterocyclic compounds	杂环化合物	C12H17NO2	225.1593	207.1259	2.1675	[M+NH4]+	0.8949185399842461	3	0.7537	rp	493-48-1	164752	-	44388	-	4955.04	4274.1	2005.54	7014.04	7152.17	7030.97	6515.13	9897.69	5304.82	7541.11	12333.62	8588.37	6461.14	6456.75	6459.29	-	1.20105	0.0510759	1.54727	0.629722	insig
MW0108044	T3_positive	Lys-Gln	赖氨酸-谷氨酸	Amino acid and Its metabolites	氨基酸及其代谢物	Small Peptide	小肽	C11H22N4O4	292.2015	274.1641	1.6532	[M+NH4]+	7.9968916099915095	3	0.7535	rp	92352-82-4	196305	HMDB0028949	23754	-	48589.05	32841.84	58640.35	44438.51	10730.17	63390.84	97089.89	118067.86	76047.62	109017.16	79702.52	22021.14	54086.0	54933.83	54131.24	-	1.27396	0.0358877	1.94078	0.956639	up
MW0138019	T3_positive	D-Proline	D-脯氨酸	Organic acid and Its derivatives	有机酸及其衍生物	Sulfonic acids	磺酸类化合物	C5H9NO2	269.0874	115.0633	0.8914	[2M+K]+	6.149999999962571	3	0.7533	rp	344-25-2	8988	HMDB0003411	-	C00763	90136.59	85582.74	66546.57	104328.76	155748.37	107071.22	126582.37	183073.34	126953.11	164949.59	127220.51	170087.72	129814.71	130925.48	131749.85	ko00330,ko00470,ko01100	1.59387	0.0143769	1.47497	0.560684	up
MW0150471	T3_positive	Gly-Pro-Ser	甘氨酸-脯氨酸-丝氨酸	Amino acid and Its metabolites	氨基酸及其代谢物	Small Peptide	小肽	C10H17N3O5	260.1237	259.1168	1.9903	[M+H]+	2.42069924752286	3	0.753	rp	25249-76-7	193606	-	18748	-	1936.95	1420.35	1233.09	3102.81	1084.12	1427.14	816.92	2646.57	2159.6	2453.7	1545.86	3579.51	2016.93	2021.79	1965.14	-	0.605637	0.335811	1.29376	0.371574	insig
MW0142694	T3_positive	3',4'-(Methylenedioxy)-2-(1-pyrrolidinyl)butyrophenone Hydrochloride	3',4'-(亚甲基二氧基)-2-(1-吡咯烷基)苯丁酮盐酸盐	Benzene and substituted derivatives	苯及其衍生物	Benzene and substituted derivatives	苯及其衍生物	C15H20ClNO3	262.1462	297.1132	4.4098	[M+H]+	5.07546412507054	3	0.753	rp	24622-60-4	71750317	-	96634	-	18557.51	32532.26	19806.77	17643.9	37596.93	33262.51	14829.54	11837.13	26942.21	12195.24	30419.68	16582.62	32755.01	32431.96	32766.97	-	1.14497	0.140787	0.707695	-0.498801	insig
MW0169506	T3_positive	N-(furan-2-ylmethyl)-1H-pyrazolo[3,4-d]pyrimidin-4-amine	N-(呋喃-2-基甲基)-1H-吡唑并[3,4-d]嘧啶-4-胺	Heterocyclic compounds	杂环化合物	Heterocyclic compounds	杂环化合物	C10H9N5O	233.1125	215.0807	0.889	[M+NH4]+	2.92773220500919	3	0.7523	rp	99057-46-2	219840	-	96290	-	21649.05	25062.2	15985.5	65692.4	93778.69	37748.98	17892.76	51033.74	39955.33	84165.13	82224.6	141020.02	45281.79	45219.2	44194.92	-	0.762932	0.258446	1.60163	0.679544	insig
MW0157884	T3_positive	DL-threo-beta-Hydroxyaspartic acid	苏-3-羟基-L-天冬氨酸；L-苏式-3-羟基天冬氨酸	Amino acid and Its metabolites	氨基酸及其代谢物	Small Peptide	小肽	C4H7NO5	172.0274	149.0324	9.1653	[M+Na]+	14.1999999999598	3	0.7522	rp	7298-99-9 | 4294-45-5	443239	-	-	-	14029.51	11718.57	6355.34	27683.44	13522.52	31840.3	11561.83	34959.56	40726.87	40737.85	37775.54	43885.77	40083.85	39940.08	41165.9	-	1.39145	0.0207365	1.9938	0.995521	up
MW0114653	T3_positive	Isopropyl alcohol	2-丙醇	Alcohol and amines	醇、胺类	Alcohols	醇类	C3H8O	143.1061	60.0575	2.7495	[2M+Na]+	4.449999999991411	3	0.7517	rp	67-63-0	3776	HMDB0000863	4192	C01845	6806.74	4967.96	7857.96	5740.18	5401.33	7496.39	6698.82	3868.73	2978.64	6675.68	6984.83	4954.49	7363.61	7356.71	7332.24	ko00650,ko01100	0.832724	0.25676	0.840364	-0.250914	insig
MW0003249	T3_positive	Butylone	丁酮	Benzene and substituted derivatives	苯及其衍生物	Benzene and substituted derivatives	苯及其衍生物	C12H15NO3	204.1046	221.1052	3.9492	[M+H-H2O]+	7.04809408247797	3	0.7511	rp	802575-11-7	56843046	-	85072	-	138019.25	228370.99	135321.0	122862.62	221168.32	196711.33	94922.61	95365.48	175945.34	94416.37	208055.33	122398.36	169935.77	170079.84	169935.35	-	1.11208	0.161598	0.758886	-0.398045	insig
MW0115251	T3_positive	Salidroside	红景天苷	Benzene and substituted derivatives	苯及其衍生物	Benzene and substituted derivatives	苯及其衍生物	C14H20O7	323.10900000000004	300.1209	1.8662	[M+Na]+	3.60381110752428	3	0.7503	rp	10338-51-9	159278	-	44847	C06046	24366.13	17936.69	45441.65	24957.2	23673.89	26643.68	11314.52	4715.11	15683.5	9087.81	13515.42	3762.18	22329.54	22454.23	22326.92	ko00350,ko01100	1.80448	0.00430508	0.356268	-1.48897	down
MW0149319	T3_positive	Furegrelate sodium	呋喃甲酸钠	Heterocyclic compounds	杂环化合物	Heterocyclic compounds	杂环化合物	C15H10NNaO3	254.0835	275.0558	4.4098	[M+H]+	6.08674676755072	3	0.7503	rp	85666-17-7	23663954	-	44290	-	1897.01	2614.53	850.71	1339.55	4452.27	1339.69	609.07	1083.37	1593.47	535.03	2339.78	1985.83	1339.33	1216.34	1325.25	-	0.952633	0.271768	0.65205	-0.616947	insig
MW0115331	T3_positive	Swertiamarin	獐牙菜	Aldehyde,Ketones,Esters	醛、酮、酯类	Ketones	酮类	C16H22O10	375.12800000000004	374.1213	3.411	[M+H]+	5.07837266752631	3	0.7496	rp	17388-39-5	442435	-	-	C09800	6260.75	10957.43	6884.77	7256.48	9077.99	11403.63	6560.5	7689.29	10752.93	7908.65	9929.61	4859.34	10522.04	10725.77	10713.01	-	0.357498	0.5942	0.920126	-0.120096	insig
MW0002832	T3_positive	Teriflunomide	特立氟胺	Benzene and substituted derivatives	苯及其衍生物	Benzene and substituted derivatives	苯及其衍生物	C12H9F3N2O2	270.0639	270.0616	0.84	[M+]+	6.22006286491228	3	0.7489	rp	163451-81-8 | 108605-62-5	54684141	-	-	-	65200.63	79486.86	41286.69	60073.51	59401.91	80940.12	54042.53	48375.81	58627.63	74572.9	76894.19	62934.61	56293.86	54934.56	55053.51	-	0.123051	0.814794	0.971681	-0.0414449	insig
MW0054846	T3_positive	methyl 2,2,6a,6b,9,9,12a-heptamethyl-10-oxo-3,4,5,6,6a,7,8,8a,11,12,13,14b-dodecahydro-1H-picene-4a-carboxylate	甲基 2,2,6a,6b,9,9,12a-heptamethyl-10-oxo-3,4,5,6,6a,7,8,8a,11,12,13,14b-dodecahydro-1H-picene -4a-羧酸盐	Terpenoids	萜类	Triterpene	三萜	C31H48O3	469.3616	468.3603	6.6441	[M+H]+	13.0802822756044	3	0.7487	rp	1721-58-0	609116	HMDB0035270	-	-	6779.77	12179.65	5821.34	8853.89	5902.72	12493.67	22666.8	42032.85	42941.79	10053.02	24611.56	12734.11	15007.77	14928.93	14897.91	-	1.71767	0.0295058	2.97976	1.5752	up
MW0010092	T3_positive	Zinniol	[2-(羟甲基)-3-甲氧基-4-甲基-5-(3-甲基丁-2-烯氧基）苯基]甲醇	Benzene and substituted derivatives	苯及其衍生物	Benzene and substituted derivatives	苯及其衍生物	C15H22O4	289.1398	266.1518	4.0434	[M+Na]+	7.74341551263547	3	0.748	rp	17811-28-8	87317	-	-	-	7179.27	7512.37	6676.77	8077.52	3400.28	4412.15	5351.5	9718.09	4913.83	9479.06	11434.39	8119.4	5922.2	5972.67	5983.85	-	0.909454	0.165872	1.31558	0.395697	insig
MW0013619	T3_positive	1-O-Octadecyl-2-O-methyl-sn-glycero-3-phosphocholine	2-O-甲基PAF C-18	GP	甘油磷脂类	PC	磷脂酰胆碱	C27H58NO6P	546.3977	523.4002	7.4447	[M+Na]+	16.7150189822396	3	0.748	rp	77286-66-9	6918215	-	43416	C00157	15293.45	6826.83	4732.29	5540.18	5727.38	8538.08	4653.06	41585.76	34956.74	8283.11	7342.08	4149.62	11889.91	11868.34	11808.96	ko00564,ko00590,ko00591,ko00592,ko01100,ko04723,ko05231	0.754591	0.250087	2.16404	1.11373	insig
MW0127401	T3_positive	Axitinib	阿西替尼	Others	其他	Others	其他	C22H18N4OS	387.1155	386.1201	1.5321	[M+H]+	6.8477839100467	3	0.7479	rp	319460-85-0 | 319463-51-9	6450551	-	85189	-	2508.58	3916.82	2479.13	1128.23	2465.58	4045.26	518.2	1640.89	2909.35	3365.05	1635.35	2366.83	2910.28	2865.68	2832.22	-	0.633891	0.287382	0.751691	-0.411789	insig
MW0052382	T3_positive	Cyclohexanol, 4-methyl-3-[(2E)-2-[(1R,3aS,7aR)-octahydro-7a-methyl-1-[(1R,2E,4R)-1,4,5-trimethyl-2-hexen-1-yl]-4H-inden-4-ylidene]ethylidene]-, (1S,3E,4S)-	环己醇, 4-methyl-3-[(2E)-2-[(1R,3aS,7aR)-octahydro-7a-methyl-1-[(1R,2E,4R)-1,4,5-trimethyl-2 -hexen-1-yl]-4H-inden-4-ylidene]ethylidene]-, (1S,3E,4S)-	Hormones and hormone related compounds	激素及激素相关物质	Hormones and hormone related compounds	激素及激素相关物质	C28H46O	399.3559	398.3549	6.9036	[M+H]+	14.137751714997599	3	0.7478	rp	67-96-9	46173763	HMDB0015203	-	C06957	6342.22	5671.88	5928.83	4148.41	10313.97	7475.49	5550.5	6452.42	758.07	5662.92	7353.95	4965.65	7795.93	7784.93	7939.58	-	0.780034	0.257627	0.770885	-0.375412	insig
MW0156499	T3_positive	Salannin	萨兰宁	Terpenoids	萜类	Triterpene	三萜	C34H44O9	619.2974	596.2985	3.7575	[M+Na]+	16.5748906608911	3	0.7475	rp	992-20-1	6437066	-	67197	-	2155.71	1675.76	2335.88	2342.4	3821.25	3549.9	2151.96	3086.12	2676.11	2505.77	6663.27	1788.85	3465.75	3499.84	3495.78	-	0.388108	0.554584	1.18835	0.248961	insig
MW0056728	T3_positive	1-Octadecyl-2-acetyl-sn-glycero-3-phosphocholine	1-十八烷基-2-乙酰基-sn-甘油-3-磷酸胆碱	GP	甘油磷脂类	PC	磷脂酰胆碱	C28H58NO7P	590.3485	551.3951	7.4801	[M+K]+	14.3647840618455	3	0.7472	rp	74389-69-8	2733535	-	43410	C00157	8479.82	7920.58	1808.87	2355.47	4543.91	7513.0	7930.03	6548.7	5266.11	6745.55	1844.92	2037.36	2730.49	2802.51	2809.35	ko00564,ko00590,ko00591,ko00592,ko01100,ko04723,ko05231	0.0342734	0.818666	0.931059	-0.103056	insig
MW0052424	T3_positive	Diosgenin	薯蓣皂苷元	Heterocyclic compounds	杂环化合物	Heterocyclic compounds	杂环化合物	C27H42O3	415.3187	414.3134	6.6618	[M+H]+	5.35386614584359	3	0.7472	rp	512-04-9	99474	-	43646	C08898	812.23	83907.4	28733.47	27684.3	100098.99	23818.13	3407.27	7310.33	7714.59	4935.93	129509.21	4172.36	32189.74	32474.91	32392.12	-	0.75998	0.506144	0.592518	-0.755068	insig
MW0054219	T3_positive	Kojibiose	曲二糖	Carbohydrates and Its metabolites	碳水化合物及其代谢物	Sugars	糖类	C12H22O11	325.1119	342.1162	0.8229	[M+H-H2O]+	1.18679413745326	3	0.7472	rp	2140-29-6	164939	HMDB0011742	-	C19632	31131.96	41066.2	32224.78	32813.32	28772.83	26286.65	13371.96	9424.12	23480.73	14428.2	17912.36	14000.88	25712.4	26426.78	26497.44	-	2.02629	0.00016089	0.481645	-1.05396	down
MW0106076	T3_positive	3-(Methylthio)-2-butanone O-((methylamino)carbonyl)oxime	3-(甲硫基)-2-丁酮O-((甲氨基)羰基)肟	Aldehyde,Ketones,Esters	醛、酮、酯类	Esters	酯类	C7H14N2O2S	191.0905	190.0776	4.3052	[M+H]+	15.583928627549401	3	0.7468	rp	34681-10-2	5360962	-	-	C18645	24462.12	29217.81	29432.63	26195.35	27029.64	28772.88	31475.47	32070.72	35268.81	32082.15	35544.87	40653.94	32994.66	32745.5	32804.82	-	1.86523	0.00272482	1.25429	0.326868	up
MW0106406	T3_positive	Dichlormid	二氯胺	Alcohol and amines	醇、胺类	Amines	胺类	C8H11Cl2NO	225.0596	207.0218	6.1051	[M+NH4]+	2.5607749449818598	3	0.7464	rp	37764-25-3	37829	-	-	C18782	59487.05	77837.94	30237.67	59370.18	72851.68	83026.61	46828.29	35269.93	48277.34	63798.74	35924.32	46919.55	57337.3	60758.63	56951.51	-	1.08561	0.0828973	0.723642	-0.466652	insig
MW0011245	T3_positive	(3E,5Z)-3,5-Octadien-1-ol	(3E,5Z)-3,5-Octadien-1-ol	Alcohol and amines	醇、胺类	Alcohols	醇类	C8H14O	109.1005	126.1045	3.8794	[M+H-H2O]+	1.73407415751115	3	0.7462	rp	70664-95-8	87170471	HMDB0040149	-	-	21837.57	23390.64	27765.41	23152.53	22592.78	26232.66	19246.13	14416.48	20807.75	24356.96	22323.74	19297.48	26392.33	26271.95	26233.35	-	1.32339	0.0376716	0.830842	-0.267353	down
MW0007615	T3_positive	1-Hexyl-3-(1-naphthoyl)pyrrole	1-Hexyl-3-(1-naphthoyl)pyrrole	Benzene and substituted derivatives	苯及其衍生物	Benzene and substituted derivatives	苯及其衍生物	C21H23NO	323.2152	305.178	1.8484	[M+NH4]+	6.11194448495667	3	0.7462	rp	162934-74-9	9995276	-	-	-	2123.3	1779.95	4258.29	1663.71	721.88	574.08	3492.34	2820.09	1952.77	1262.77	6080.66	904.41	2182.53	2161.96	2274.5	-	0.673721	0.365947	1.48482	0.570292	insig
MW0126063	T3_positive	penitrem A	青蒿素A	Heterocyclic compounds	杂环化合物	Heterocyclic compounds	杂环化合物	C37H44ClNO6	616.2819999999999	633.2857	4.4192	[M+H-H2O]+	0.11005361934077801	3	0.7459	rp	12627-35-9	6610243	-	-	C20070	22145.98	11983.67	7587.26	13729.13	7048.04	15423.46	18175.34	40689.03	31624.79	69776.64	26761.7	37535.98	12632.98	12882.41	12826.55	-	1.88771	0.0182793	2.88207	1.5271	up
MW0125030	T3_positive	Methyl 1-methylpyrrole-2-carboxylate	1-甲基吡咯-2-羧酸甲酯	Aldehyde,Ketones,Esters	醛、酮、酯类	Esters	酯类	C7H9NO2	140.0674	139.0633	6.0854	[M+H]+	6.86348820252647	3	0.7457	rp	37619-24-2	142178	-	263633	-	6187.03	12418.23	7307.88	10616.82	11650.87	10824.7	20597.38	5701.12	10001.27	14446.15	5936.89	6801.06	17498.16	16484.95	14692.62	-	0.0458069	0.784605	1.0759	0.10554	insig
MW0063434	T3_positive	Santonine, oxime	桑托宁肟	Terpenoids	萜类	Sesquiterpenoids	倍半萜	C15H19NO3	262.1463	261.1365	4.1484	[M+H]+	6.390388390116191	3	0.7453	rp	1618-82-2	5351540	-	85092	-	11560.33	28338.2	13518.26	9420.33	29075.04	27811.84	9425.63	6558.25	16591.65	5031.85	15976.88	9749.61	21435.51	21123.84	21452.46	-	1.35795	0.0623768	0.528999	-0.918663	insig
MW0009652	T3_positive	Ranolazine	雷诺嗪	Benzene and substituted derivatives	苯及其衍生物	Phenolics	苯酚类	C24H33N3O4	428.2495	427.2471	2.0789	[M+H]+	10.0143392311354	3	0.7453	rp	95635-55-5 | 142387-99-3 | 110445-25-5	56959	HMDB0014388	-	-	3476.19	2404.64	1478.63	3562.54	3095.3	3362.49	1852.79	2839.89	4560.6	6873.33	2429.66	5176.53	4140.16	4248.45	4248.69	-	0.748342	0.254252	1.36554	0.449472	insig
MW0109586	T3_positive	S-Carboxymethylcysteine	S-羧甲基半胱氨酸	Amino acid and Its metabolites	氨基酸及其代谢物	Amino acid derivatives	氨基酸衍生物	C5H9NO4S	162.0214	179.0252	1.4086	[M+H-H2O]+	2.0491189425087	3	0.7452	rp	2387-59-9	1080	HMDB0029415	-	-	56227.58	56302.66	82259.6	44763.89	65858.98	60850.85	30783.93	17816.36	45357.73	28673.21	36983.34	13392.1	48701.56	48003.84	49539.97	-	1.76495	0.00102663	0.472356	-1.08205	down
MW0007578	T3_positive	Melamine	三聚氰胺	Heterocyclic compounds	杂环化合物	Heterocyclic compounds	杂环化合物	C3H6N6	149.0589	126.0654	2.0527	[M+Na]+	11.360280609977698	3	0.7451	rp	108-78-1	7955	HMDB0041922	-	C08737	37029.09	26432.92	29118.91	39276.57	31978.84	34528.09	26225.15	55832.21	46672.8	48174.06	36823.57	49226.87	39713.87	39384.66	40197.2	-	1.31758	0.0576725	1.32561	0.406661	insig
MW0005255	T3_positive	4-Methylphenylacetone	4-甲基苯基丙酮	Benzene and substituted derivatives	苯及其衍生物	Benzene and substituted derivatives	苯及其衍生物	C10H12O	131.0879	148.0888	4.6366	[M+H-H2O]+	6.78292938744107	3	0.7447	rp	2096-86-8	137428	-	265046	-	60258.92	86248.86	7520.32	68977.01	62756.6	74143.99	57688.26	85401.46	84933.66	48619.52	91124.88	39728.74	44715.25	44622.76	45238.24	-	0.461409	0.591931	1.13223	0.179169	insig
MW0140207	T3_positive	(1E)-4-oxobut-1-ene-1,2,4-tricarboxylic acid	（1E)-4-氧代丁-1-烯-1,2,4-三羧酸酯; 4-氧代异戊二酸; 4-氧代羟甲磺酸	Organic acid and Its derivatives	有机酸及其衍生物	Organic acid and Its derivatives	有机酸及其衍生物	C7H6O7	246.9795	202.0114	1.3395	[M-H+2Na]+	7.8749999999416795	3	0.7445	rp	85179-60-8	5280679	-	-	C04434	6208.01	5009.19	5368.85	5604.19	3746.54	5348.53	3130.25	13724.88	5686.06	11787.78	5225.58	2462.32	6965.28	6903.55	7246.86	ko01100	0.438938	0.394661	1.34302	0.425483	insig
MEDP1230	T3_positive	Glycidyl oleate	油酸缩水甘油酯	GL	甘油脂类	MG	单甘油酯	C21H38O3	339.2888	338.2821	6.9814	[M+H]+	0.40942999504523003	3	0.7444	rp	5431-33-4	5354568	-	-	C19426	28817.77	39426.85	27509.61	24183.51	30040.35	43875.8	25084.83	17311.22	75828.19	41459.26	24364.84	29690.8	27743.78	27070.02	26160.53	-	0.0609305	0.731027	1.10258	0.140881	insig
MW0122225	T3_positive	3,4-Dihydro-6-methoxy-2,2-dimethyl-2H-1-benzopyran-4-ol	3,4-二氢-6-甲氧基-2,2-二甲基-2H-1-苯并吡喃-4-醇	Benzene and substituted derivatives	苯及其衍生物	Benzene and substituted derivatives	苯及其衍生物	C12H16O3	191.1082	208.1099	4.6541	[M+H-H2O]+	5.254539712424839	3	0.7444	rp	65383-71-3	24252761	HMDB0041411	-	-	4445.59	5899.36	6012.22	4892.36	3515.63	4778.72	4323.08	4080.94	5890.61	6907.17	7033.28	4733.17	2560.55	2572.0	2651.27	-	0.626873	0.405497	1.11591	0.158218	insig
MW0000204	T3_positive	Cytisine	金雀花碱	Alkaloids	生物碱	Alkaloids	生物碱	C11H14N2O	190.1069	190.1106	2.1675	[M+]+	8.34893677755133	3	0.7444	rp	485-35-8 | 115051-74-6	10235	-	43861	-	9134.39	8899.11	8367.42	9499.72	7715.81	11775.7	10963.72	11179.52	11856.43	14514.1	9534.01	9819.12	12887.76	12718.66	12665.68	-	1.50964	0.0503484	1.22521	0.293027	insig
MW0141009	T3_positive	1-(1Z-Octadecenyl)-2-(4Z,7Z,10Z,13Z,16Z,19Z-docosahexaenoyl)-sn-glycero-3-phosphoethanolamine	1-（1Z十八烷基）-2-（4Z，7Z，10Z，13Z，16Z，19Z二十二碳六烯基）-sn-甘油-3-磷酸乙醇胺	Others	其他	Others	其他	C45H78NO7P	776.571	775.5516	7.6559	[M+H]+	14.561585605140099	3	0.7441	rp	206059-98-5	42607458	HMDB0011394	-	-	8309.67	7746.01	7027.6	8305.33	13469.9	9397.02	6494.37	10213.57	5624.03	4109.6	10996.91	10340.7	8870.72	9155.57	9035.65	-	0.731843	0.493584	0.880632	-0.183388	insig
MW0009853	T3_positive	Telmisartan	替米沙坦	Benzene and substituted derivatives	苯及其衍生物	Benzene and substituted derivatives	苯及其衍生物	C33H30N4O2	532.278	514.2369	6.6089	[M+NH4]+	12.051353694068197	3	0.7438	rp	144701-48-4	65999	HMDB0015101	-	C07710	10324.0	21802.16	8070.95	25195.82	21006.16	20388.08	12687.57	13999.75	17021.57	18522.99	22732.88	26518.83	21852.68	21946.44	22132.35	-	0.194247	0.829916	1.04398	0.062093	insig
MW0169975	T3_positive	Tulobuterol	妥洛特罗	Benzene and substituted derivatives	苯及其衍生物	Benzene and substituted derivatives	苯及其衍生物	C12H18ClNO	192.0958	227.1077	2.4512	[M+H-2H2O]+	5.746720112540519	3	0.7435	rp	41570-61-0	5606	-	44379	-	567608.85	629611.93	619461.88	577560.26	574332.28	606735.12	580836.83	630254.16	679696.72	670134.14	678528.35	622913.16	583104.09	580099.63	582131.02	-	1.48791	0.0360256	1.08029	0.111415	up
MW0017075	T3_positive	Cholesta-4,6-dien-3-one	Cholesta-4,6-dien-3-one	Aldehyde,Ketones,Esters	醛、酮、酯类	Ketones	酮类	C27H42O	365.3148	382.3236	7.5858	[M+H-H2O]+	14.710524460070902	3	0.7434	rp	566-93-8	3034666	HMDB0002394	6663	-	22997.69	16457.54	12806.71	24132.3	9495.57	14844.6	17106.93	31928.02	19710.09	23165.7	27971.4	28916.57	10644.14	10456.66	10725.79	-	1.35898	0.0365763	1.47714	0.562805	up
MW0116980	T3_positive	Veliparib	维利帕尼	Alcohol and amines	醇、胺类	Amines	胺类	C13H16N4O	262.1644	244.1324	1.7425	[M+NH4]+	5.17302342245785	3	0.7433	rp	912444-00-9	11960529	-	-	-	22125.83	24990.13	40197.77	29320.27	36183.15	31244.51	18516.51	33297.75	22409.13	28395.67	41226.99	23594.38	29491.25	28980.76	29713.0	-	0.466189	0.540724	0.909697	-0.136541	insig
MW0123765	T3_positive	Drometrizole	甲曲唑	Heterocyclic compounds	杂环化合物	Heterocyclic compounds	杂环化合物	C13H11N3O	248.0826	225.0902	2.0789	[M+Na]+	6.389780414934879	3	0.7429	rp	2440-22-4 | 2240-22-4 | 50815-99-1	17113	-	-	-	20045.44	20158.62	14787.24	17054.36	30216.16	28975.53	8097.75	8222.52	16246.43	7868.45	20540.16	5392.52	16655.62	16599.82	16638.57	-	1.64067	0.0121964	0.505708	-0.983622	down
MW0123919	T3_positive	Ethyl 2,4-dimethylthiazole-5-carboxylate	2,4-二甲基噻唑-5-甲酸乙酯	Aldehyde,Ketones,Esters	醛、酮、酯类	Esters	酯类	C8H11NO2S	186.0576	185.051	2.0789	[M+H]+	0.562925882405807	3	0.7425	rp	7210-77-7	603810	-	96503	-	4803.03	8100.53	5372.35	5034.57	11982.02	9641.75	3556.43	5627.05	6722.51	3666.64	9988.02	5840.37	7652.27	7732.95	7648.91	-	0.784642	0.32663	0.78784	-0.344025	insig
MW0137679	T3_positive	Cinromide	辛罗胺	Alcohol and amines	醇、胺类	Amines	胺类	C11H12BrNO	254.0184	253.0102	0.7716	[M+H]+	2.32917629503504	3	0.7421	rp	58473-74-8 | 69449-19-0	688145	-	-	-	45109.6	35195.69	36762.42	60274.06	50848.7	35500.97	81178.62	68863.35	81290.06	102114.04	60055.67	55190.27	59880.02	63976.09	62196.71	-	1.85117	0.00512817	1.70158	0.766875	up
MW0007238	T3_positive	Gentian violet cation	龙胆紫	Benzene and substituted derivatives	苯及其衍生物	Benzene and substituted derivatives	苯及其衍生物	C25H30N3+	372.25199999999995	372.244	5.4399	[M+H]+	16.6762288475297	3	0.7421	rp	14426-25-6	3468	HMDB0014550	-	-	12047.07	11610.63	8076.65	17600.41	11315.24	14674.7	8922.28	9060.34	7558.93	8090.64	7424.78	18217.89	12925.45	12791.73	12616.94	-	1.09965	0.242971	0.786925	-0.345703	insig
MEDTP02857	T3_positive	Thiram	福美双	Others	其他	Others	其他	C6H12N2S4	204.9787	239.9883	0.9772	[M+H-2H2O]+	11.7723359449684	3	0.7417	rp	137-26-8	5455	-	-	-	15513.45	22629.31	12549.43	18335.61	12908.39	12138.18	16750.36	12558.24	6797.58	11789.88	10770.55	9506.59	12986.56	12589.26	13025.0	-	1.33504	0.0754927	0.724673	-0.464597	insig
MW0125556	T3_positive	N-[2-(Methylamino)ethyl]-5-isoquinolinesulfonamide dihydrochloride	N-[2-(甲基氨基)乙基]-5-异喹啉磺酰胺二盐酸盐	Benzene and substituted derivatives	苯及其衍生物	Benzene and substituted derivatives	苯及其衍生物	C12H17Cl2N3O2S	283.1255	337.0419	0.8745	[M+NH4]+	7.49580586500542	3	0.7412	rp	113276-94-1	150584	-	45237	-	1318783.86	1344147.47	1338006.24	1324282.99	1121960.4	1032437.62	1223122.57	1575257.23	1230059.89	1233196.19	1494232.45	1500240.51	950435.32	946718.51	937435.43	-	0.896115	0.166831	1.10381	0.142497	insig
MW0111322	T3_positive	Dextilidine	地塞利定	Heterocyclic compounds	杂环化合物	Heterocyclic compounds	杂环化合物	C17H23NO2	274.1828	273.1729	6.2927	[M+H]+	7.65414789754004	3	0.7407	rp	32447-90-8 | 20380-58-9 | 51931-66-9	30131	-	-	-	18799.17	49568.36	33934.47	19189.13	21488.81	18360.59	28812.46	27839.75	46029.29	2581.83	22566.23	15884.5	35416.8	35293.08	35859.3	-	0.61322	0.715594	0.89075	-0.166908	insig
MW0006039	T3_positive	Amprenavir	安普那韦	Benzene and substituted derivatives	苯及其衍生物	Benzene and substituted derivatives	苯及其衍生物	C25H35N3O6S	506.23900000000003	505.2247	5.4399	[M+H]+	14.752359823253	3	0.7403	rp	161814-49-9	65016	HMDB0014839	-	C08086	28068.72	21346.48	20779.36	22818.94	16286.98	21075.31	17455.36	20970.56	16171.92	20610.65	16908.78	26770.44	19918.74	20335.91	20240.23	-	0.644034	0.412075	0.911885	-0.133076	insig
MW0111244	T3_positive	1-Palmitoyl-2-thiopalmitoyl phosphatidylcholine	1-棕榈酰-2-硫代棕榈酰磷脂酰胆碱	Organic acid and Its derivatives	有机酸及其衍生物	Phosphoric acids	磷酸类化合物	C40H80NO7PS	732.5499	749.5393	7.4097	[M+H-H2O]+	19.2474324677806	3	0.7401	rp	113881-60-0	195048	-	64953	-	19560.74	21371.51	30209.44	30364.47	28179.3	26373.94	42227.71	64417.03	14124.0	13321.05	11671.12	65032.61	34411.15	35807.85	32825.53	-	0.0513582	0.426745	1.35073	0.433735	insig
MW0007125	T3_positive	Fenoterol	非诺特罗	Benzene and substituted derivatives	苯及其衍生物	Benzene and substituted derivatives	苯及其衍生物	C17H21NO4	304.1565	303.1471	3.7257	[M+H]+	4.97438325254507	3	0.7399	rp	13392-18-2	3343	HMDB0015405	-	-	1926.33	7839.35	4258.87	19990.36	30255.06	21963.54	5712.0	15444.59	3519.17	34830.37	10708.28	11893.73	12183.03	12228.68	12309.21	-	0.132465	0.917947	0.95216	-0.0707233	insig
MW0054544	T3_positive	1-Arachidonoyl-sn-glycero-3-phosphocholine	LysoPC(20:4(5Z,8Z,11Z,14Z))	GP	甘油磷脂类	LPC	溶血磷脂酰胆碱	C28H50NO7P	526.3266	543.3325	6.7656	[M+H-H2O]+	4.92087470971297	3	0.7398	rp	60701-99-7	24779476	HMDB0010395	-	C00157	64586.83	68791.85	56353.23	74160.15	63928.25	58115.66	69187.78	69600.17	63676.77	82589.12	79355.22	51942.81	72720.04	72923.53	71356.41	ko00564,ko00590,ko00591,ko00592,ko01100,ko04723,ko05231	0.622535	0.362703	1.07881	0.109442	insig
MW0007574	T3_positive	Mefenorex	甲非诺瑞斯	Benzene and substituted derivatives	苯及其衍生物	Benzene and substituted derivatives	苯及其衍生物	C12H18ClN	229.1426	211.1128	5.37	[M+NH4]+	8.29994995491745	3	0.7394	rp	17243-57-1 | 111051-41-3 | 111051-42-4	21777	-	-	-	8680.82	8867.3	6838.41	8363.75	7471.35	9382.23	8333.45	8007.52	5605.2	12274.13	6282.05	7399.98	8271.87	8313.55	8540.5	-	0.28153	0.791681	0.965698	-0.0503566	insig
MW0144117	T3_positive	9,11-methane-epoxy Prostaglandin F1alpha	9,11-甲烷-环氧前列腺素 F1alpha	Hormones and hormone related compounds	激素及激素相关物质	Hormones and hormone related compounds	激素及激素相关物质	C21H36O4	353.2656	352.2614	8.1652	[M+H]+	7.72886269487572	3	0.7393	rp	72517-81-8	53394560	-	45093	-	51293.12	45887.3	55678.52	61562.48	61083.22	50944.53	53070.91	54629.09	55210.72	54489.36	49335.24	67992.15	61156.8	61353.22	61637.2	-	0.231912	0.711027	1.02536	0.0361286	insig
MW0137853	T3_positive	Cytotrienin A	细胞色素A	Organic acid and Its derivatives	有机酸及其衍生物	Organic acid and Its derivatives	有机酸及其衍生物	C37H48N2O8	671.3365	648.3411	5.2432	[M+Na]+	9.39558760529489	3	0.7392	rp	208527-57-5	11966097	-	44850	-	1366.26	7257.74	3233.27	5568.27	3087.0	2167.41	6245.47	1410.74	1700.22	7436.65	5264.07	12101.42	5052.96	4990.72	5055.78	-	0.393974	0.333499	1.50611	0.59083	insig
MEDP1391	T3_positive	Carnitine C18:2	肉碱 C18:2	FA	脂肪酰类	CAR	酰基肉碱	C25H45NO4	441.3688	423.3349	6.7828	[M+NH4]+	12.168266515287002	3	0.7387	rp	36816-10-1	6450015	HMDB0006469	-	-	12471.77	19040.12	26930.38	30023.99	37952.7	75483.5	33664.34	68865.79	39350.26	53032.68	40774.92	91953.39	46025.23	45453.93	45266.31	-	1.26161	0.133918	1.62277	0.698459	insig
MW0112916	T3_positive	3-Phosphoglyceric acid	3-磷酸-D-甘油酸	GP	甘油磷脂类	PA	磷脂酸	C3H7O7P	186.9949	185.9929	0.7011	[M+H]+	14.5396639399564	3	0.7387	rp	3443-58-1	439183	HMDB0060180	-	C00197	396284.76	255760.64	215484.89	434536.02	173201.58	221359.67	233732.77	613463.61	321262.72	354067.43	380059.62	681989.95	265140.4	264439.28	264668.32	ko00010,ko00030,ko00260,ko00270,ko00561,ko00630,ko01100,ko01200,ko01230,ko01240,ko04922,ko05230	1.11677	0.115856	1.52336	0.607258	insig
MW0049248	T3_positive	Dexamethasone phosphate	地塞米松磷酸盐	Organic acid and Its derivatives	有机酸及其衍生物	Phosphoric acids	磷酸类化合物	C22H30FO8P	495.1564	472.1662	2.0789	[M+Na]+	0.927854149070686	3	0.7382	rp	312-93-6	9400	-	3977	-	47161.68	47062.99	32785.96	42787.6	67252.53	69128.07	20280.06	23500.19	36814.78	20197.61	49095.85	15675.81	37652.23	38018.23	37562.76	-	1.63479	0.0136345	0.540744	-0.886983	down
MW0108725	T3_positive	N-cis-Hexadec-9Z-enoyl-L-homoserine lactone	N-顺式十六烷基-9Z-烯酰基-L-高丝氨酸内酯	Aldehyde,Ketones,Esters	醛、酮、酯类	Esters	酯类	C20H35NO3	338.2723	337.2617	8.0592	[M+H]+	8.7163300776183	3	0.7381	rp	479050-94-7	71684635	-	64726	-	4456.08	3029.83	4388.38	5367.04	5063.5	6056.76	4770.55	5287.54	9658.22	7183.56	5781.28	9507.48	4639.78	4757.21	4907.62	-	1.43267	0.047777	1.48753	0.572916	up
MW0011289	T3_positive	C22 Sulfatide	C22 硫苷	Others	其他	Others	其他	C46H89NO11S	864.625	863.6156	7.6383	[M+H]+	0.7069719898973871	3	0.7379	rp	265096-83-1	24779582	HMDB0012316	-	C06125	2981.76	3240.82	1893.65	2734.29	4433.9	3488.99	1960.11	2491.64	2179.68	2264.38	3452.42	2469.4	2471.79	2460.47	2466.0	ko00600,ko01100	1.08469	0.139999	0.789288	-0.341376	insig
FDATP00888	T3_positive	Cetrimonium bromide	溴化西曲铵	Alcohol and amines	醇、胺类	Amines	胺类	C19H42BrN	284.3299	363.2501	6.6618	[M+]+	17.124383794993	3	0.737	rp	57-09-0	5974	-	-	-	13509.05	14432.75	14449.48	11204.34	14914.65	13471.13	18560.81	9466.41	51724.6	17857.84	14572.68	12952.99	19434.73	19040.73	19087.06	-	0.784962	0.307669	1.52639	0.610121	insig
MW0109384	T3_positive	Prolyl-cysteine	脯氨酰半胱氨酸	Amino acid and Its metabolites	氨基酸及其代谢物	Small Peptide	小肽	C8H14N2O3S	219.0792	218.0725	2.4159	[M+H]+	1.2381554974894	3	0.7365	rp	121491-14-3	44467438	HMDB0029014	-	-	16420.35	18162.62	8531.52	7188.75	17029.4	16719.22	7057.39	9763.88	16543.26	8637.37	14964.24	7731.32	12808.99	12530.68	12818.57	-	0.770526	0.236061	0.769733	-0.377571	insig
MW0053741	T3_positive	Glyceryl monostearate	单硬脂酸甘油酯	GL	甘油脂类	MG	单甘油酯	C21H42O4	359.3146	358.3083	6.6266	[M+H]+	3.55747162743114	3	0.7358	rp	123-94-4 | 31566-31-1 | 22610-63-5 | 83138-62-9 | 85666-92-8 | 342394-34-7	24699	-	-	C01885	168348.41	54132.07	74821.94	43081.57	47248.35	98025.53	92984.98	29808.71	12362.77	21750.92	20849.4	14107.38	68672.14	65707.81	63646.64	ko00561,ko01100,ko04714,ko04923,ko04975,ko04977	1.55229	0.0640875	0.39506	-1.33986	insig
MW0015866	T3_positive	(5Z,8Z,11Z,14Z)-N-(2-fluoroethyl)icosa-5,8,11,14-tetraenamide	N-(2-氟乙基）花生四烯酸胺	FA	脂肪酰类	Others	其他	C22H36FNO	350.2881	349.2781	5.4741	[M+H]+	7.69645734010282	3	0.7357	rp	166100-37-4	5283436	-	36723	-	3498.6	2670.06	2033.28	3152.14	1461.89	3516.26	3048.05	2035.89	1970.34	2230.03	2175.27	1160.67	2711.53	2768.61	2764.8	-	0.842424	0.175042	0.772721	-0.371981	insig
MW0168754	T3_positive	Racanisodamine	地莨菪碱	Alkaloids	生物碱	Alkaloids	生物碱	C17H23NO4	306.1724	305.1627	5.405	[M+H]+	7.503458287487769	3	0.7355	rp	17659-49-3 | 55869-99-3 | 134355-54-7	2198	-	44029	-	19436.69	31556.06	6541.47	17084.58	27385.42	29098.8	7605.33	13040.19	17356.04	11618.96	28843.48	21006.71	20701.24	20444.8	20431.71	-	0.651311	0.310908	0.758722	-0.398357	insig
MW0123715	T3_positive	Dimetridazole	二甲硝唑	Heterocyclic compounds	杂环化合物	Heterocyclic compounds	杂环化合物	C5H7N3O2	159.0912	141.0538	2.4861	[M+NH4]+	8.04329225509548	3	0.735	rp	551-92-8	3090	-	-	-	16946.86	12966.14	10270.91	17333.89	17666.45	12884.65	14511.75	24902.02	19576.99	20461.32	20479.46	18342.02	17811.43	17549.92	17739.21	-	1.46458	0.0222166	1.34297	0.425423	up
MW0148590	T3_positive	Diprenorphine	二丙诺啡	Benzene and substituted derivatives	苯及其衍生物	Benzene and substituted derivatives	苯及其衍生物	C26H35NO4	426.2617	425.2566	5.178999999999999	[M+H]+	8.37139527976552	3	0.7344	rp	14357-78-9	443408	-	-	-	31167.61	28434.04	26006.29	28945.34	38762.79	43553.02	37595.68	46609.29	32645.43	57037.14	38833.61	30150.82	35836.7	35410.88	33931.92	-	1.17352	0.153646	1.23367	0.302959	insig
MW0107787	T3_positive	Leucine enkephalin acetate salt	亮氨酸脑啡肽醋酸盐	Amino acid and Its metabolites	氨基酸及其代谢物	Small Peptide	小肽	C30H41N5O9	556.2788	615.2904	6.5389	[M+H]+	3.5453120343664404	3	0.7343	rp	81678-16-2	90477426	-	24069	-	6315.41	5467.82	4119.82	5398.69	7236.14	5653.38	5869.65	5280.46	7822.24	8328.95	5263.15	10331.92	7801.69	8094.0	7930.15	-	0.979196	0.160869	1.2546	0.327228	insig
MW0118913	T3_positive	2-Thiouracil	2-硫尿嘧啶	Heterocyclic compounds	杂环化合物	Heterocyclic compounds	杂环化合物	C4H4N2OS	111.0036	128.0044	0.6142	[M+H-H2O]+	5.76471012248447	3	0.7334	rp	141-90-2 | 80275-68-9 | 125220-28-2 | 156-82-1 | 124700-71-6 | 126160-72-3 | 124700-72-7	1269845	-	-	C19304	14202.55	16223.5	19689.18	14090.67	12542.07	10703.15	12855.15	8347.43	15847.74	11692.47	13705.09	12390.15	12433.13	12517.09	12412.86	-	0.901734	0.225847	0.85577	-0.224705	insig
MW0151805	T3_positive	Isochondrodendrine	异软骨丹碱	Benzene and substituted derivatives	苯及其衍生物	Benzene and substituted derivatives	苯及其衍生物	C36H38N2O6	595.2885	594.273	2.2208	[M+H]+	11.006109214918098	3	0.7329	rp	477-62-3	197726	-	-	C09543	2797.02	2091.24	1002.64	6901.3	4675.62	3019.02	1057.67	7519.4	7037.79	2523.05	2397.43	9334.04	4892.36	4671.85	4729.83	-	0.412358	0.364105	1.45798	0.54397	insig
MW0119986	T3_positive	4-(Methylnitrosamino)-1-(3-pyridyl)-1-butanol	4-(甲基亚硝胺)-1-(3-吡啶基)-1-丁醇	Heterocyclic compounds	杂环化合物	Heterocyclic compounds	杂环化合物	C10H15N3O2	210.1244	209.1164	3.9492	[M+H]+	2.51844550255953	3	0.7324	rp	76014-81-8	104856	HMDB0041809	-	C19574	9423.51	11540.05	9038.68	7987.21	8057.82	8411.05	7902.07	6906.31	9082.39	7500.79	10468.08	10692.16	7204.33	7251.19	7207.64	ko00980,ko05204	0.426058	0.71465	0.964991	-0.0514123	insig
MW0106126	T3_positive	Ceanothine C	犀牛碱C	Amino acid and Its metabolites	氨基酸及其代谢物	Small Peptide	小肽	C26H38N4O4	471.2892	470.2893	5.596	[M+H]+	14.4397415183895	3	0.7323	rp	18658-42-9	131750853	HMDB0029340	-	-	161491.32	192898.92	68023.45	176456.17	61041.93	93800.08	57056.93	49945.46	64850.48	57048.99	97253.57	107211.88	97390.01	96909.3	97370.89	-	1.35946	0.0781646	0.574977	-0.798423	insig
MW0014686	T3_positive	5alpha-Androstane-3alpha,17beta-diol	5α-雄甾烷-3α,17β-二醇	Hormones and hormone related compounds	激素及激素相关物质	Hormones and hormone related compounds	激素及激素相关物质	C19H32O2	292.2344	292.2402	6.1368	[M+]+	14.8195621174807	3	0.7317	rp	1852-53-5	15818	HMDB0000554	5538	-	1037347.7	908582.05	1212782.28	813552.76	985040.42	1120296.31	935605.11	866926.21	1203023.56	1029540.8	866460.65	931271.61	885198.91	882629.95	886349.52	-	0.222345	0.615173	0.959725	-0.0593066	insig
MW0107664	T3_positive	Aspartic acid	天冬氨酸	Amino acid and Its metabolites	氨基酸及其代谢物	Amino acids	氨基酸	C4H7NO4	133.0312	133.0375	1.3913	[M+]+	16.0467510649909	3	0.7309	rp	617-45-8	424	HMDB0062186	-	-	58865.73	49265.1	42527.61	97580.26	53396.03	62608.09	87757.09	124524.05	135921.5	135576.97	73391.57	112375.15	69240.58	68171.89	70193.74	-	1.82817	0.00371051	1.83819	0.878283	up
MW0112251	T3_positive	Butyl propenyl ketone	丁基丙烯酮	Aldehyde,Ketones,Esters	醛、酮、酯类	Ketones	酮类	C8H14O	127.111	126.1045	4.9515	[M+H]+	1.47574813500029	3	0.7305	rp	4643-27-0	12409825	HMDB0031301	-	-	6047.26	5554.39	11084.24	5760.13	6237.58	6592.35	6612.73	9375.46	6057.0	5295.67	6344.86	6144.37	7353.9	7657.39	7457.92	-	0.0497468	0.82042	0.964971	-0.0514427	insig
ZINC1648993	T3_positive	(R)-Dimethyl 2-hydroxysuccinate	（R)-2-羟基琥珀酸二甲酯	Aldehyde,Ketones,Esters	醛、酮、酯类	Esters	酯类	C6H10O5	162.0545	162.0528	2.6618	[M+]+	3.96116622496834	3	0.7305	rp	70681-41-3	11062697	-	-	-	1323.87	2868.61	880.79	2321.78	3662.18	1524.71	2150.17	1236.94	1401.82	600.49	4807.19	1450.02	2220.13	2305.19	2315.5	-	0.51375	0.838607	0.925662	-0.111442	insig
MW0007148	T3_positive	Fexofenadine hydrochloride	盐酸非索非那定	Heterocyclic compounds	杂环化合物	Heterocyclic compounds	杂环化合物	C32H40ClNO4	484.2876	537.2646	5.1132	[M+H-H2O]+	9.9399716608736	3	0.7305	rp	153439-40-8 | 138452-21-8	63002	-	-	-	4046.82	5511.63	4009.51	3856.68	3357.68	5953.51	7711.52	1034.35	5336.58	6564.18	3964.74	3081.07	5587.97	5778.82	5620.34	-	0.264604	0.886642	1.03578	0.0507177	insig
MW0129691	T3_positive	8-[4,5-Dihydroxy-6-(hydroxymethyl)-3-(3,4,5-trihydroxy-6-methyloxan-2-yl)oxyoxan-2-yl]-5,7-dihydroxy-2-(4-methoxyphenyl)chromen-4-one	8-[4,5-Dihydroxy-6-(hydroxymethyl)-3-(3,4,5-trihydroxy-6-methyloxan-2-yl)oxyoxan-2-yl]-5,7-dihydroxy-2-( 4-甲氧基苯基)chromen-4-one	Benzene and substituted derivatives	苯及其衍生物	Benzene and substituted derivatives	苯及其衍生物	C28H32O14	615.177	592.1792	5.3875	[M+Na]+	12.2020405663253	3	0.7303	rp	64271-10-9	45360149	HMDB0037540	-	-	12374.25	15674.8	19610.6	10575.86	20588.02	19525.68	13203.1	22132.43	15960.12	22403.19	20528.39	13391.13	15146.27	15271.45	15149.92	-	0.597737	0.541861	1.09425	0.129939	insig
MW0054321	T3_positive	Leukotriene B4-3-aminopropylamide	白三烯 B4-3-氨基丙酰胺	FA	脂肪酰类	Oxidized lipids	氧化脂质	C23H40N2O3	415.3024	392.3039	5.2307	[M+Na]+	22.2983513011194	3	0.7302	rp	89596-43-0	14280302	-	63034	-	912216.3	2139978.61	1328255.21	3409929.44	2509528.36	98626.59	1619750.42	2544150.49	1110920.9	791746.92	2155362.78	1786819.75	1606222.67	1516551.31	1584900.51	-	0.26444	0.909554	0.962516	-0.0551182	insig
MW0127265	T3_positive	2-Methyl-2-(methyldithio)propanal	2-甲基-2-(甲基二硫代)丙醛	Others	其他	Others	其他	C5H10OS2	168.055	150.0173	4.3012	[M+NH4]+	9.68734036000285	3	0.7301	rp	67952-60-7	106217	HMDB0038889	-	-	6102.71	7688.33	7341.61	8112.75	8135.38	8462.62	6067.82	7645.07	8316.77	6835.18	8646.08	9999.87	8970.07	8717.02	8943.57	-	0.17052	0.686971	1.03637	0.0515411	insig
MW0117302	T3_positive	1-Pyrroline	1-吡咯啉	Heterocyclic compounds	杂环化合物	Heterocyclic compounds	杂环化合物	C4H7N	136.0145	69.0578	1.5224	[M-2H+3Na]+	8.37500000002933	3	0.7301	rp	5724-81-2	79803	HMDB0012497	-	C15668	15056.04	17851.95	21983.77	24373.94	12321.35	23340.04	11032.62	3844.4	5017.96	5988.16	11560.92	28646.66	19051.92	18801.83	18883.35	-	1.49061	0.0937852	0.575067	-0.798199	insig
MW0159293	T3_positive	Val-Phe	缬氨酸-苯丙氨酸	Amino acid and Its metabolites	氨基酸及其代谢物	Small Peptide	小肽	C14H20N2O3	551.2886	264.1474	2.8657	[2M+Na]+	8.199039595103981	3	0.7298	rp	3918-92-1	6993120	HMDB0029134	65002	-	6881.89	6748.67	5950.91	18425.97	7087.1	10814.34	4691.06	10242.49	7424.84	14508.2	10376.37	16984.86	7256.26	7318.64	7415.05	-	0.384405	0.615979	1.14879	0.200121	insig
MW0157393	T3_positive	Terminaline	特米拉林	Hormones and hormone related compounds	激素及激素相关物质	Hormones and hormone related compounds	激素及激素相关物质	C23H41NO2	364.3196	363.3137	6.3982	[M+H]+	1.91035570992426	3	0.7294	rp	15112-49-9	177562	-	-	C10825	1554.04	3926.59	8775.5	2046.48	5557.93	10179.56	4349.58	1781.29	11685.68	3002.7	2739.67	723.89	6398.7	6425.29	6382.51	-	0.489375	0.562792	0.757888	-0.399943	insig
MW0142371	T3_positive	2-Hydroxy-3-carboxybenzylidenepyruvic acid	2-羟基-3-羧基苄叉丙酮酸；3-(3-羧基-3-氧代-1-丙烯基)-2-羟基苯甲酸	Organic acid and Its derivatives	有机酸及其衍生物	Organic acid and Its derivatives	有机酸及其衍生物	C11H8O6	283.0478	236.0321	9.0691	[M+HCOO+2H]+	7.39999999993302	3	0.7293	rp	162794-83-4	9542989	-	-	-	85868.84	66923.41	100608.66	111007.58	90646.98	96692.62	97688.51	117407.9	85064.33	90216.14	87089.16	101465.36	66631.64	64128.23	71283.99	-	0.469827	0.577104	1.04927	0.0693827	insig
MW0055310	T3_positive	N-hexanoylsphingosine	C-6神经酰胺	SP	鞘脂类	SPH	鞘氨醇	C24H47NO3	380.3483	397.3556	6.6618	[M+H-H2O]+	7.3471921599832495	3	0.7292	rp	124753-97-5	5702613	-	63012	-	2774.06	2845.19	4248.33	3377.41	3215.82	3175.77	5206.89	4716.29	3806.4	3582.2	3943.22	5994.12	5043.8	4983.34	4962.48	-	1.57478	0.0206788	1.38767	0.472666	up
MW0126549	T3_positive	Silodosin	西洛多辛	Heterocyclic compounds	杂环化合物	Heterocyclic compounds	杂环化合物	C25H32F3N3O4	513.2628	495.2345	3.0848	[M+NH4]+	8.60803618033999	3	0.7284	rp	160970-54-7	5312125	-	-	-	26008.73	33198.12	26139.02	22339.38	33817.44	28889.55	46878.6	56615.38	26825.58	48822.53	27708.07	28104.62	33158.89	32539.46	32584.53	-	1.24361	0.105179	1.37891	0.463523	insig
MW0169433	T3_positive	Luteolin	木犀草素	Flavonoids	黄酮	Flavonoid	黄酮	C15H10O6	287.0474	286.0477	4.9865	[M+H]+	20.029369662353197	3	0.728	rp	491-70-3	5280445	HMDB0005800	-	C01514	4375.62	4853.26	4636.58	3814.71	3631.61	4014.31	4259.74	3546.58	4161.45	4150.03	4727.61	4275.84	4044.84	4045.42	4070.44	ko01100	0.107154	0.894068	0.991912	-0.0117161	insig
MW0106095	T3_positive	ALLM (Calpain Inhibitor)	ALLM（钙蛋白酶抑制剂）	Organic acid and Its derivatives	有机酸及其衍生物	Organic acid and Its derivatives	有机酸及其衍生物	C19H35N3O4S	366.2242	401.2348	3.5139	[M+H-2H2O]+	9.074353610003529	3	0.7277	rp	136632-32-1	16218939	-	-	-	1874.68	1670.73	1428.82	1748.43	2216.25	2571.68	1715.09	4783.08	4076.3	4636.05	3312.51	2439.24	3186.13	3215.15	3214.11	-	1.68482	0.0246012	1.82113	0.864833	up
MEDP1399	T3_positive	Carnitine C16:2	肉碱 C16:2	FA	脂肪酰类	CAR	酰基肉碱	C23H41NO4	396.3115	395.3036	6.0854	[M+]+	5.5055678500082195	3	0.7273	rp	1911579-97-9	156908015	HMDB0013334	-	-	49600.23	3247.29	82070.38	48256.8	11122.84	15466.0	46312.11	13199.02	22565.21	31311.27	52777.02	4977.05	26931.39	32589.96	33363.58	-	0.0615627	0.668265	0.815879	-0.293573	insig
MEDN1079	T3_positive	FFA(22:6)	(4E,7E,10Z,13E,16E,19E)-docosa-4,7,10,13,16,19-己烯酸	FA	脂肪酰类	FFA	游离脂肪酸	C22H32O2	329.2462	328.2402	4.7591	[M+H]+	0.030593379989341	3	0.7273	rp	25167-62-8	6442063	-	64830	-	2536.99	23657.14	15610.2	10737.84	13884.49	10103.05	14016.6	6015.07	13315.92	6183.8	14272.36	38114.05	13243.01	13258.07	13314.61	-	0.170822	0.658881	1.20107	0.264324	insig
MW0168863	T3_positive	Bufexamac	布非昔单抗	Benzene and substituted derivatives	苯及其衍生物	Benzene and substituted derivatives	苯及其衍生物	C12H17NO3	224.1274	223.1208	8.9029	[M+H]+	1.80005644502046	3	0.727	rp	2438-72-4	2466	-	44293	C74254	26752.72	18574.14	29224.78	39679.12	41933.93	19386.44	18224.67	20618.86	31922.15	20283.31	56743.45	49169.22	26416.96	24874.63	25240.3	-	0.068502	0.661069	1.12196	0.166024	insig
MW0114419	T3_positive	Ethcathinone	乙卡西酮	Aldehyde,Ketones,Esters	醛、酮、酯类	Ketones	酮类	C11H15NO	216.077	177.1154	0.6142	[M+K]+	3.8340403575176696	3	0.7266	rp	18259-37-5	458519	-	96627	-	15787.25	18850.6	19381.26	17247.59	17371.68	13712.43	18549.24	13191.02	23129.69	19641.23	17674.18	16864.18	18202.26	18167.71	18484.91	-	0.419368	0.499662	1.06545	0.0914612	insig
MW0115063	T3_positive	Bardoxolone methyl	甲基巴多索隆	Organic acid and Its derivatives	有机酸及其衍生物	Organic acid and Its derivatives	有机酸及其衍生物	C32H43NO4	506.3222	505.3192	6.5738	[M+H]+	7.573182371860019	3	0.7264	rp	218600-53-4	400769	-	-	-	23359.41	20724.54	7617.55	30631.35	32560.55	16515.62	12992.47	12993.05	14568.67	20399.43	35710.4	28457.35	19460.49	19814.98	20198.18	-	0.199658	0.849453	0.952152	-0.0707361	insig
MW0124515	T3_positive	Isouron	异苏龙	Heterocyclic compounds	杂环化合物	Heterocyclic compounds	杂环化合物	C10H17N3O2	234.1228	211.1321	5.2652	[M+Na]+	2.1539269575043796	3	0.726	rp	55861-78-4	41648	-	-	C18432	12666.98	10235.86	14255.32	9992.18	11251.65	11169.36	12367.49	11492.71	12019.24	12308.02	13026.88	10506.4	11007.49	10842.68	10785.43	-	0.51643	0.644524	1.03089	0.0438971	insig
MW0142425	T3_positive	2-Hydroxyisophthalic acid	2-羟基间苯二甲酸；2-羟基-1，3-苯二甲酸	Benzene and substituted derivatives	苯及其衍生物	Benzene and substituted derivatives	苯及其衍生物	C8H6O5	205.0154	182.0215	1.6711	[M+Na]+	10.9494663649912	3	0.7257	rp	606-19-9	11812	-	-	-	27392.41	29169.39	37577.9	35281.44	43665.96	26715.98	29848.69	37575.97	37892.3	45861.86	39388.76	36622.53	35239.68	34717.62	34987.56	-	0.966433	0.217251	1.13707	0.185321	insig
MW0110277	T3_positive	Kyotorphin	L-酪氨酰-L-精氨酸	Amino acid and Its metabolites	氨基酸及其代谢物	Small Peptide	小肽	C15H23N5O4	338.1814	337.175	1.3136	[M+H]+	1.3964520699971699	3	0.7252	rp	70904-56-2	123804	HMDB0005768	-	C02993	17977.45	16350.52	19877.39	38580.12	6358.77	12894.76	6665.41	17481.24	21227.76	16931.5	5301.25	9138.61	16158.75	16067.58	16456.44	-	0.692743	0.288324	0.684992	-0.545842	insig
MW0157294	T3_positive	Sulfobromophthalein	磺溴酞	Heterocyclic compounds	杂环化合物	Heterocyclic compounds	杂环化合物	C20H10Br4O10S2	790.6574	793.6409	2.9803	[M+H]+	5.71786800216487	3	0.7249	rp	297-83-6	5345	-	-	-	41552.85	56289.44	26719.59	47954.74	71212.48	58780.9	32170.03	46162.42	23832.46	46085.2	26022.58	34333.6	52334.53	51916.93	52057.59	-	1.2191	0.0658729	0.689585	-0.5362	insig
MW0053485	T3_positive	Geranyl acetate	3,7-二甲基-2E,6-辛二烯乙酸酯	Aldehyde,Ketones,Esters	醛、酮、酯类	Esters	酯类	C12H20O2	214.1794	196.1463	5.5325	[M+NH4]+	1.6278368124744698	3	0.7247	rp	105-87-3	1549026	HMDB0035157	-	C09861	6669.79	6307.63	7307.15	7255.71	8130.46	6116.41	7186.49	6875.34	7173.54	7305.31	5435.61	6973.01	12689.81	11640.26	11580.0	-	0.215802	0.745148	0.97995	-0.0292206	insig
MW0009665	T3_positive	Retigabine	瑞替加滨	Benzene and substituted derivatives	苯及其衍生物	Benzene and substituted derivatives	苯及其衍生物	C16H18FN3O2	304.1499	303.1383	1.9018	[M+H]+	10.977153827553801	3	0.7247	rp	150812-12-7	121892	-	-	-	20473.54	5853.97	16864.87	27419.03	18290.68	12633.99	6195.68	12014.38	12945.24	17807.5	37043.9	31347.41	21239.11	20861.65	22376.58	-	0.122289	0.658583	1.15579	0.208876	insig
MW0147794	T3_positive	Corticosterone acetate	醋酸皮质酮	Aldehyde,Ketones,Esters	醛、酮、酯类	Esters	酯类	C23H32O5	371.222	388.225	2.1497	[M+H-H2O]+	3.0245263350536797	3	0.7245	rp	1173-26-8	255846	-	-	-	17591.08	18591.59	8958.85	24216.94	13187.07	17416.9	5392.04	28341.25	24067.76	19958.16	15897.33	29493.75	17668.57	17554.96	18138.28	-	0.30918	0.388402	1.23197	0.300962	insig
MW0113215	T3_positive	5-Decanoyl-2-nonylpyridine	5-癸酰-2-壬基吡啶	Heterocyclic compounds	杂环化合物	Pyridine and pyridine derivatives	吡啶及其衍生物	C24H41NO	360.3226	359.3188	8.6455	[M+H]+	10.827539022528802	3	0.7244	rp	149682-94-0	85697559	HMDB0035516	-	-	74884.0	57393.42	66214.7	83937.3	73308.21	68799.36	74978.04	95213.4	68348.58	59562.95	114230.39	68179.86	65605.07	64636.66	64579.45	-	0.589788	0.343611	1.13185	0.178686	insig
MW0169721	T3_positive	Puromycin	嘌呤霉素	Nucleotide and Its metabolites	核苷酸及其代谢物	Nucleotide and Its metabolites	核苷酸及其代谢物	C22H29N7O5	472.2393	471.223	1.8662	[M+H]+	16.997625411809402	3	0.7234	rp	53-79-2 | 58-58-2	439530	-	43466	C01610	14473.41	15654.86	15172.61	18211.98	11177.55	16558.74	11791.55	22985.88	13861.34	20310.5	14103.41	16760.67	14445.94	14189.6	14241.74	ko01100	0.51849	0.494951	1.09386	0.129422	insig
MW0139728	T3_positive	Skullcapflavone II	头骨黄酮 II	Flavonoids	黄酮	Flavonoid	黄酮	C19H18O8	375.1133	374.1002	1.7425	[M+H]+	11.0008533125949	3	0.7234	rp	55084-08-7	124211	-	-	-	7760.48	6314.73	4362.5	3563.61	6531.07	10190.11	4452.0	10078.84	5594.35	5181.85	3750.84	2224.9	6267.33	6420.06	6415.24	-	0.573162	0.415617	0.807871	-0.307803	insig
MW0106686	T3_positive	Etidronic acid	羟乙膦酸	Organic acid and Its derivatives	有机酸及其衍生物	Organic acid and Its derivatives	有机酸及其衍生物	C2H8O7P2	206.98	205.9745	1.3222	[M+H]+	4.74671817748629	3	0.723	rp	7414-83-7	3305	HMDB0015210	-	C07736	3537.08	4303.66	3019.52	3965.42	767.4	2622.92	1679.12	1568.83	2478.13	1726.67	3051.27	2031.63	3849.45	3750.34	3874.13	-	0.715836	0.139877	0.688167	-0.539169	insig
MW0112794	T3_positive	Keto-Deoxy-Nonulonic acid	酮脱氧壬酸	Organic acid and Its derivatives	有机酸及其衍生物	Organic acid and Its derivatives	有机酸及其衍生物	C9H16O9	291.0649	268.0794	1.4086	[M+Na]+	2.27955683243408	3	0.7225	rp	153666-19-4	13991616	-	-	C20934	33711.67	28968.78	40985.94	16551.15	10107.31	29443.49	19602.19	10304.76	18563.23	15237.23	17815.49	6979.67	24021.66	23923.31	24148.29	ko00520,ko01100,ko01250	1.18162	0.0522112	0.553943	-0.85219	insig
MW0000928	T3_positive	Verimol B	Verimol B	Benzene and substituted derivatives	苯及其衍生物	Benzene and substituted derivatives	苯及其衍生物	C18H20O5	299.1379	316.1311	6.2895	[M+H-H2O]+	24.05100234256	3	0.7225	rp	212516-35-3	45360335	HMDB0038323	-	-	1185.54	1343.68	4976.39	639.69	3419.37	2073.07	4549.1	1557.61	4935.16	1741.46	2831.99	1124.25	4976.63	5020.3	5066.58	-	0.569201	0.594131	1.22744	0.295658	insig
MW0103630	T3_positive	Nebularine	嘌呤核苷	Nucleotide and Its metabolites	核苷酸及其代谢物	Nucleotide and Its metabolites	核苷酸及其代谢物	C10H12N4O4	235.0732	252.0859	1.6711	[M+H-H2O]+	19.1475680449571	3	0.722	rp	550-33-4	68368	HMDB0029956	-	C01736	4768.33	2886.76	2232.57	3893.02	3467.78	3807.34	1048.72	1384.81	2354.81	2192.06	4563.64	1431.33	2743.67	2609.33	2740.13	-	1.40535	0.0628214	0.616237	-0.698442	insig
MW0063446	T3_positive	Sarsasapogenin	菝葜皂苷元	Steroids	甾体	Steroidal saponins	甾体皂苷	C27H44O3	417.3265	416.329	6.6469	[M+H]+	4.84330869272941	3	0.7209	rp	126-19-2	92095	HMDB0030024	-	C03963	9426.01	10017.34	4893.18	4980.59	15453.35	4397.14	4147.94	3486.93	640.32	1179.59	3170.74	565.09	4248.18	3807.99	4647.9	-	1.7566	0.0174397	0.268278	-1.8982	down
MW0001686	T3_positive	1-Phenyl-1,2-propanedione	1-苯基-1，2-丙二酮	Benzene and substituted derivatives	苯及其衍生物	Benzene and substituted derivatives	苯及其衍生物	C9H8O2	166.0858	148.0524	2.8212	[M+NH4]+	1.3249999999231898	3	0.7207	rp	579-07-7	11363	HMDB0035243	-	C17268	4597.67	5510.69	3819.49	4666.73	6134.1	5107.17	4524.11	7813.57	6991.03	19031.19	6530.89	8167.53	6516.74	6493.24	6502.48	ko01100	1.45455	0.126026	1.77834	0.830532	insig
MW0149125	T3_positive	Farnesoic acid	金合欢酸；反式，反式金合欢酸；（2E，6E)-法尼酯	Aldehyde,Ketones,Esters	醛、酮、酯类	Esters	酯类	C15H24O2	254.2108	236.1776	7.4978	[M+NH4]+	1.8249999999397901	3	0.7201	rp	462-11-3 | 7548-13-2	5275507	-	-	-	16676.26	12128.57	9946.07	14826.26	11321.11	5463.93	10945.87	4526.96	10800.88	12190.23	10842.24	10933.64	11100.27	10773.2	10725.12	-	0.563139	0.410701	0.856139	-0.224083	insig
MW0055335	T3_positive	N-octanoylsphingosine 1-phosphate	C-8神经酰胺-1-磷酸	Organic acid and Its derivatives	有机酸及其衍生物	Phosphoric acids	磷酸类化合物	C26H52NO6P	506.3584	505.3532	6.9036	[M+H]+	6.01491960929837	3	0.7195	rp	158983-53-0	10864091	-	63016	-	58557.35	61838.97	66527.4	122075.17	48698.26	62450.56	49117.11	88756.03	58727.32	93919.69	72129.02	55419.33	60735.34	60685.85	60458.31	-	0.0962861	0.979449	0.995051	-0.00715728	insig
MW0007525	T3_positive	L-ribulose	L-核糖	Carbohydrates and Its metabolites	碳水化合物及其代谢物	Sugars	糖类	C5H10O5	133.0488	150.0528	1.5518	[M+H-H2O]+	3.2126702399892797	3	0.7192	rp	2042-27-5 | 488-84-6	644111	HMDB0003371	63110	-	2610.2	1928.89	1763.82	2500.91	5748.77	4846.43	3245.64	5279.8	2219.25	4023.5	4702.34	5276.77	3376.13	3323.37	3378.81	-	0.849674	0.315255	1.2757	0.351287	insig
MW0140427	T3_positive	Limonene oxide, (-)-	氧化柠檬烯，(-)-	Aldehyde,Ketones,Esters	醛、酮、酯类	Ketones	酮类	C10H16O	343.2002	152.1201	8.7793	[2M+K]+	8.1000000000131	3	0.7190000000000001	rp	203719-53-3	10953718	-	-	C19081	1046.1	897.52	929.15	878.58	1379.29	1455.96	1604.12	2337.31	2480.12	769.09	2300.29	2144.55	2361.79	2345.86	2448.17	-	1.40222	0.0230767	1.76654	0.820925	up
MW0146501	T3_positive	Azithromycin	阿奇霉素	Others	其他	Others	其他	C38H72N2O12	749.5246	748.5085	3.2412	[M+H]+	12.921810094377802	3	0.7187	rp	83905-01-5	447043	HMDB0014352	-	C06838	7710246.61	5970045.82	6807309.46	7497816.47	4793382.62	9470369.2	11200323.14	12842954.26	9833588.43	11921098.28	13512181.64	6489514.77	6966337.58	7100657.62	6863389.6	-	1.67183	0.0117655	1.55742	0.639157	up
MW0052341	T3_positive	Diethyl sebacate	癸二酸二乙酯	Aldehyde,Ketones,Esters	醛、酮、酯类	Esters	酯类	C14H26O4	223.1705	258.1831	6.3689	[M+H-2H2O]+	5.845231914989309	3	0.7187	rp	110-40-7	8049	HMDB0040429	-	-	5940.64	9676.5	8595.72	5619.5	8093.09	7588.88	5888.26	17519.15	8353.51	19016.24	16022.21	19783.48	7285.74	7609.49	7361.52	-	1.48764	0.0343943	1.90232	0.92776	up
MW0123319	T3_positive	Chromone	色酮	Aldehyde,Ketones,Esters	醛、酮、酯类	Ketones	酮类	C9H6O2	164.0728	146.0368	4.5494	[M+NH4]+	5.38372626003536	3	0.7176	rp	491-38-3	10286	HMDB0032938	-	-	3666.47	2755.56	2475.18	3371.81	1412.6	3141.67	1524.85	3654.04	1439.78	3122.66	3123.45	1713.46	2950.44	2379.33	2755.46	-	0.478261	0.485891	0.866551	-0.206643	insig
MW0157938	T3_positive	Tingenone	廷格农	Aldehyde,Ketones,Esters	醛、酮、酯类	Ketones	酮类	C28H36O3	421.2697	420.2664	8.7967	[M+H]+	7.08876740248275	3	0.7171	rp	50802-21-6	101520	-	-	-	28460.51	43495.41	36719.73	33645.52	44729.05	34842.54	33458.89	28366.37	42674.34	32913.56	34180.15	47477.33	18580.25	15987.61	19390.1	-	0.199461	0.905064	0.987282	-0.0184664	insig
MEDL01741	T3_positive	Cyclopassifloside V	环西番莲苷 V	Terpenoids	萜类	Triterpene Saponin	三萜皂苷	C43H72O17	843.4663	860.477	5.962999999999999	[M+H-H2O]+	10.615221772017302	3	0.7164	rp	292167-42-1	73800252	HMDB0035947	-	-	16944.31	17134.2	9208.17	19315.62	17748.72	18612.03	21971.4	24013.58	14776.32	21359.38	19048.4	16160.39	17759.04	17721.72	17878.56	-	0.877522	0.174165	1.18559	0.245604	insig
ZINC31168223	T3_positive	Evocarpine	异果芸香碱	Heterocyclic compounds	杂环化合物	Heterocyclic compounds	杂环化合物	C23H33NO	340.2704	339.2562	6.1283	[M+H]+	18.996376627598	3	0.7161	rp	15266-38-3	5317303	-	-	C16956	62182.97	204334.93	62795.08	106044.53	212120.95	153714.03	68304.09	88580.08	46757.98	69722.68	151206.12	66182.68	114441.08	114208.47	113661.05	-	1.09232	0.136622	0.612529	-0.70715	insig
MW0154986	T3_positive	Pennigritrem	刺青	Heterocyclic compounds	杂环化合物	Heterocyclic compounds	杂环化合物	C37H44ClNO6	634.2792	633.2857	1.9903	[M+H]+	21.228119259204398	3	0.716	rp	139682-30-7	178547	-	-	-	6499.86	6293.85	2398.77	8402.8	5560.82	3426.55	3689.62	7968.37	8633.09	6365.11	3694.88	9905.28	6531.01	6756.96	6659.81	-	0.537369	0.379038	1.23551	0.305112	insig
MEDL02295	T3_positive	Hordenine	大麦芽碱	Benzene and substituted derivatives	苯及其衍生物	Phenolics	苯酚类	C10H15NO	183.1463	165.1154	0.8229	[M+NH4]+	8.075931099966741	3	0.7159	rp	539-15-1	68313	HMDB0004366	7055	C06199	30921.84	38158.31	57641.2	30381.03	33536.45	42779.83	42336.02	20847.78	39826.14	25036.8	22658.84	26014.53	33978.11	33834.08	34015.39	ko00350,ko01100	1.13478	0.125619	0.757095	-0.401454	insig
MW0006955	T3_positive	Ebselen	依布色仑	Benzene and substituted derivatives	苯及其衍生物	Benzene and substituted derivatives	苯及其衍生物	C13H9NOSe	276.0003	274.985	0.7537	[M+H]+	19.373696562467998	3	0.7159	rp	60940-34-3	3194	-	43500	C75847	59248.13	35212.23	40932.3	80443.28	45802.91	35151.78	71273.11	109564.36	129175.91	112810.98	92396.19	93745.0	72326.52	72270.56	73041.65	-	1.92161	0.000790444	2.05184	1.03692	up
MW0129900	T3_positive	1-Cinnamoylpiperidine	1-肉桂酰基哌啶	Heterocyclic compounds	杂环化合物	Heterocyclic compounds	杂环化合物	C14H17NO	238.1262	215.13099999999997	2.3274	[M+Na]+	12.3363822250155	3	0.7157	rp	5422-81-1	764160	-	263514	-	2048.95	2307.34	1144.32	2758.0	1546.79	1615.1	1002.19	1193.5	1934.49	1815.42	1462.08	2649.5	1354.12	1400.75	1449.52	-	0.588701	0.519062	0.880625	-0.1834	insig
MW0160366	T3_positive	N-(3-Indolylacetyl)-L-alanine	N-(3-吲哚乙酰基)-L-丙氨酸	Amino acid and Its metabolites	氨基酸及其代谢物	Amino acid derivatives	氨基酸衍生物	C13H14N2O3	247.1132	246.1004	4.2877	[M+H]+	18.012723562534898	3	0.7155	rp	57105-39-2	644225	-	-	-	4866.26	3228.09	7338.65	4201.11	5430.09	5897.42	3044.28	4264.09	1784.37	1066.1	5465.59	724.87	4060.4	4375.15	4378.36	-	1.39812	0.0312449	0.528051	-0.921252	down
MW0006337	T3_positive	Bergenin	卑尔根宁	Benzene and substituted derivatives	苯及其衍生物	Benzene and substituted derivatives	苯及其衍生物	C14H16O9	329.0888	328.0794	3.3065	[M+H]+	7.473478200097361	3	0.715	rp	477-90-7	66065	-	43945	C09919	3541.74	6009.43	3716.5	1797.24	5331.06	6119.41	3789.36	5965.89	4584.38	7506.15	6840.18	5846.37	7441.72	7410.06	7429.2	-	1.04712	0.166682	1.30235	0.381118	insig
MW0121583	T3_positive	N,N-Diallyl-5-methoxytryptamine	N,N-二烯丙基-5-甲氧基色胺	Heterocyclic compounds	杂环化合物	Indole and Its derivatives	吲哚及其衍生物	C17H22N2O	309.1415	270.1732	2.2564	[M+K]+	13.720834775199402	3	0.715	rp	928822-98-4	50878551	-	96656	-	225764.46	239369.97	243077.7	224314.95	222297.44	237242.52	238305.15	247841.98	254754.08	254779.41	264720.48	234228.47	224682.7	222732.08	223132.58	-	1.64213	0.0168096	1.07368	0.102559	up
MW0140528	T3_positive	Isobutyraldehyde oxime	（E)-2-甲基丙醛肟;（E)-异丁醛肟;（E)-异丁醛肟	Aldehyde,Ketones,Esters	醛、酮、酯类	Aldehydes	醛类	C4H9NO	197.1279	87.0684	2.1675	[2M+Na]+	4.449999999991411	3	0.7146	rp	151-00-8 | 118063-49-3	5324282	HMDB0031243	-	C03219	3271.42	2319.24	1761.78	3530.55	3890.79	2314.68	1381.1	2999.16	4489.95	2641.68	3172.55	5694.73	2864.46	2904.37	2902.55	ko01100,ko01210	0.311648	0.457817	1.19257	0.254073	insig
MW0049052	T3_positive	Crocin	藏红花素	Carbohydrates and Its metabolites	碳水化合物及其代谢物	Carbohydrates and Its metabolites	碳水化合物及其代谢物	C44H64O24	999.3625	976.3788	3.0327	[M+Na]+	5.086308112079291	3	0.7143	rp	42553-65-1	5281233	HMDB0002398	-	C08589	1619158.11	427456.71	317453.05	307405.05	559617.03	535794.27	766496.06	1165929.75	1106261.02	1233554.09	1472599.09	885059.3	564242.56	539856.15	546868.26	ko01100	1.54323	0.0719743	1.76005	0.815615	insig
MEDL01849	T3_positive	Solanidine	茄次碱	Alkaloids	生物碱	Alkaloids	生物碱	C27H43NO	398.3391	397.3345	6.5769	[M+H]+	6.92647275258196	3	0.7142	rp	80-78-4	65727	HMDB0003236	3517	C06543	124538.26	115725.56	107259.03	124447.59	115824.55	137629.61	141420.46	163839.73	8747.34	31159.77	37638.8	86900.01	81320.57	88874.67	90522.63	-	1.20538	0.162054	0.647491	-0.627067	insig
MW0140440	T3_positive	N-(3-phenyl-1H-1,2,4-triazol-5-yl)urea	N-(3-苯基-1H-1,2,4-三唑-5-基)脲	Heterocyclic compounds	杂环化合物	Heterocyclic compounds	杂环化合物	C9H9N5O	203.0756	203.0807	0.6142	[M+]+	10.374010965037401	3	0.7142	rp	6642-32-6	222304	-	-	-	194339.98	237412.67	278899.03	237872.11	232346.05	198906.4	217195.16	158494.75	312218.62	228596.07	247342.45	188221.84	235597.87	229549.13	235535.43	-	0.234186	0.857859	0.979919	-0.0292657	insig
MW0138112	T3_positive	Esculin	七叶苷	Heterocyclic compounds	杂环化合物	Heterocyclic compounds	杂环化合物	C15H16O9	341.0924	340.0794	2.6260000000000003	[M+H]+	14.424336425094	3	0.7133	rp	531-75-9	5281417	HMDB0030820	-	C09264	21557.28	26316.36	25800.68	18052.95	17271.78	22777.54	16954.56	12832.91	26121.31	17300.93	22426.79	30943.92	19999.33	20098.52	20104.62	-	0.385855	0.789717	0.960568	-0.0580398	insig
MW0103346	T3_positive	2'-Deoxyguanosine-5'-diphosphate	2'-脱氧鸟苷-5'-二磷酸	Nucleotide and Its metabolites	核苷酸及其代谢物	Nucleotide and Its metabolites	核苷酸及其代谢物	C10H15N5O10P2	428.0356	427.0294	2.1497	[M+H]+	1.2450665206898701	3	0.7131	rp	102783-74-4	135398595	HMDB0000960	3532	C00361	47481.33	33693.98	30255.82	96920.05	43965.24	43076.2	33689.06	48688.98	43412.78	95989.31	67280.16	62948.71	40908.66	40654.15	40350.59	ko00230,ko01100,ko01232	0.607869	0.497494	1.19166	0.252979	insig
MW0108118	T3_positive	Malic acid	L-苹果酸	Amino acid and Its metabolites	氨基酸及其代谢物	Amino acid derivatives	氨基酸衍生物	C4H6O5	135.0296	134.0215	1.7781	[M+H]+	1.96984363746822	3	0.7128	rp	97-67-6	222656	HMDB0000156	-	C00149	11567.76	13455.15	8934.7	11926.96	11882.23	12008.44	13759.53	22007.37	15115.04	24564.52	13009.26	17888.22	14637.76	14653.98	14786.71	ko00020,ko00620,ko00630,ko01100,ko01200,ko04742,ko04922,ko04964,ko05200,ko05211,ko05230	1.73488	0.0229764	1.52409	0.607951	up
MEDN0243	T3_positive	Pyridoxine	吡哆素	Heterocyclic compounds	杂环化合物	Heterocyclic compounds	杂环化合物	C8H11NO3	192.0681	169.0739	1.4954	[M+Na]+	13.5820154074651	3	0.7124	rp	65-23-6	1054	HMDB0000239	-	C00314	2392.78	4417.06	3107.27	2140.1	2030.48	4363.1	736.8	3561.2	4220.2	2197.08	3996.81	4046.97	3367.97	3520.45	3331.26	ko00750,ko01100,ko01240	0.143301	0.944426	1.01671	0.0239049	insig
MW0015172	T3_positive	7alpha-Hydroxycholesterol	5-胆固醇-3-β-7-α-二醇	Hormones and hormone related compounds	激素及激素相关物质	Hormones and hormone related compounds	激素及激素相关物质	C27H46O2	367.3342	402.3498	7.436	[M+H-2H2O]+	4.20000000005416	3	0.7122	rp	566-26-7	107722	HMDB0001496	-	C03594	2703.04	2328.07	4773.67	4535.04	3415.08	1235.53	2155.03	1005.68	2365.71	1414.86	4137.55	2655.09	1971.41	1812.27	1953.12	ko00120,ko01100	0.904518	0.247044	0.723202	-0.467529	insig
MW0017031	T3_positive	Chamissonolide	柴米酚	Heterocyclic compounds	杂环化合物	Heterocyclic compounds	杂环化合物	C17H24O6	325.1601	324.1573	0.6661	[M+H]+	11.919757232448099	3	0.7121	rp	78853-98-2	10019140	-	73573	-	15720.54	16884.48	19435.65	23600.87	18535.63	23947.01	79720.2	24194.38	133703.07	25206.54	82515.1	18843.51	41502.57	41229.34	41532.24	-	1.42837	0.0800259	3.08305	1.62436	insig
MW0114511	T3_positive	Fumagillol	烟曲霉醇	Heterocyclic compounds	杂环化合物	Heterocyclic compounds	杂环化合物	C16H26O4	283.1888	282.1831	6.2164	[M+H]+	10.537202787475099	3	0.7121	rp	108102-51-8	222778	-	85094	-	22789.45	7932.95	15760.22	20161.05	11877.26	12003.05	25137.94	13481.12	18384.59	27800.23	24060.09	17171.02	4663.59	4973.39	5310.45	-	1.18349	0.0941673	1.39228	0.477452	insig
MW0123690	T3_positive	Diltiazem	地尔硫卓	Heterocyclic compounds	杂环化合物	Heterocyclic compounds	杂环化合物	C22H26N2O4S	415.1584	414.1613	4.1484	[M+H]+	23.2722118537083	3	0.7120000000000001	rp	42399-41-7	39186	HMDB0014487	-	C06958	3862.17	3763.66	4018.57	3141.69	3325.17	3127.63	3918.05	4792.81	3304.2	2692.52	3364.36	2906.68	3580.75	3524.93	3578.04	-	0.195562	0.904511	0.987746	-0.0177886	insig
MW0114047	T3_positive	Catalpol	梓醇	Heterocyclic compounds	杂环化合物	Heterocyclic compounds	杂环化合物	C15H22O10	327.1063	362.1213	1.5213	[M+H-2H2O]+	7.080342390111131	3	0.7107	rp	2415-24-9	91520	-	41152	-	6084.5	3586.38	3489.47	8516.38	10893.9	4832.87	6838.12	20357.49	13883.49	15697.79	12199.29	8169.12	6951.09	7039.1	6908.42	-	1.60733	0.0227387	2.06252	1.0444	up
MW0004585	T3_positive	Celestolide	芹菜内酯	Benzene and substituted derivatives	苯及其衍生物	Benzene and substituted derivatives	苯及其衍生物	C17H24O	244.1899	244.1827	6.8626	[M+]+	18.9168962799613	3	0.7106	rp	13171-00-1	61585	HMDB0031867	-	-	17355.91	14713.79	20208.19	16201.43	19212.55	20324.48	16382.64	9873.23	18552.12	15478.72	19398.35	12043.33	17356.49	17990.09	17924.63	-	0.978399	0.163818	0.849208	-0.235809	insig
MW0122838	T3_positive	Aminopyrine	氨基比林	Heterocyclic compounds	杂环化合物	Heterocyclic compounds	杂环化合物	C13H17N3O	232.1359	231.1372	5.004	[M+H]+	21.9528518849188	3	0.7102	rp	58-15-1	6009	HMDB0015493	-	C07539	104728.17	123784.52	67862.42	56722.18	114562.18	103838.61	59248.66	50582.02	97715.14	51317.33	93398.24	63690.24	97756.49	96104.92	97110.04	-	1.18079	0.093061	0.727827	-0.458333	insig
MW0147209	T3_positive	Carpaine	卡帕因	Heterocyclic compounds	杂环化合物	Heterocyclic compounds	杂环化合物	C28H50N2O4	479.3903	478.3771	6.8171	[M+H]+	18.766231398732604	3	0.7101	rp	3463-92-1	442630	HMDB0030272	-	C10135	2562.51	2370.86	8575.42	2763.21	3908.02	6616.17	3556.05	4518.06	3077.21	6173.91	2324.99	3095.38	4697.0	4635.71	4748.57	-	0.0701219	0.585259	0.848837	-0.23644	insig
MW0139004	T3_positive	Moxidectin	莫昔克丁	Heterocyclic compounds	杂环化合物	Heterocyclic compounds	杂环化合物	C37H53NO8	622.3598	639.3771	3.7083	[M+H-H2O]+	19.0620072672094	3	0.7099	rp	113507-06-5	9832912	-	263534	-	1992.53	1170.63	2471.22	820.62	2988.64	1806.74	948.23	2652.26	1758.38	1889.11	1786.08	1093.78	2242.5	2239.84	2280.53	-	0.0795528	0.660562	0.900222	-0.151647	insig
MW0016151	T3_positive	beta-Sitosterol	β-谷甾醇	Hormones and hormone related compounds	激素及激素相关物质	Hormones and hormone related compounds	激素及激素相关物质	C29H50O	437.3718	414.3862	6.9036	[M+Na]+	7.72426690832201	3	0.7089	rp	83-46-5	222284	HMDB0000852	169	C01753	81782.07	48345.28	33572.09	25380.71	59543.65	45712.77	138007.74	78389.62	40566.41	39736.2	47701.36	28823.02	42151.21	41889.28	41984.18	ko00100,ko01100	0.403292	0.500063	1.26802	0.342576	insig
MW0063515	T3_positive	Farnesylcysteine methyl ester	S-法呢基-L-半胱氨酸	Terpenoids	萜类	Sesquiterpenoids	倍半萜	C19H33NO2S	340.2294	339.2232	6.205	[M+H]+	1.80190629251342	3	0.7089	rp	125741-64-2 | 130062-64-5	6439225	-	43437	-	6971.87	4665.17	4590.64	8748.78	5606.28	2768.48	2889.9	8323.1	6348.94	6009.89	5492.42	10126.67	7063.32	7034.14	7125.13	-	0.404411	0.479201	1.1751	0.23278	insig
FDATP00260	T3_positive	Adenine hydrochloride	Adenine HCl	Others	其他	Medicine	药物	C5H6ClN5	136.0613	171.0312	2.91	[M+H]+	0.484118097574537	3	0.7083	rp	2922-28-3 | 22177-51-1	76219	-	-	-	101933.58	71443.27	53075.47	104253.07	45346.97	66527.97	82199.46	120861.52	105629.76	121207.06	69712.21	74354.73	84748.85	85339.82	84295.98	-	1.11734	0.143706	1.29686	0.375023	insig
MW0009282	T3_positive	Osalmid	奥沙米德	Others	其他	Medicine	药物	C13H11NO3	252.0725	229.0739	2.1321	[M+Na]+	23.131712479980102	3	0.7078	rp	526-18-1	4602	HMDB0003156	-	-	34694.47	45473.39	26724.17	31714.72	21674.75	29218.43	23484.83	20303.15	33165.43	23702.29	37177.65	14995.53	36755.77	36183.7	36595.16	-	0.932266	0.224923	0.806485	-0.31028	insig
MW0169613	T3_positive	Oxethazaine	氧噻嗪	Benzene and substituted derivatives	苯及其衍生物	Benzene and substituted derivatives	苯及其衍生物	C28H41N3O3	468.3202	467.3148	5.178999999999999	[M+H]+	5.73711254636603	3	0.7078	rp	126-27-2	4621	-	44658	-	66788.86	67541.9	58403.73	36842.05	60772.76	40481.24	54340.68	66100.73	74293.1	95514.11	90198.13	53469.22	67535.78	68759.24	67926.42	-	1.23282	0.0893884	1.3116	0.391323	insig
MW0148183	T3_positive	Decahydro-2-naphthoic acid	十氢-2-萘酸；十氢-2-萘甲酸	Organic acid and Its derivatives	有机酸及其衍生物	Organic acid and Its derivatives	有机酸及其衍生物	C11H18O2	200.1647	182.1307	5.039	[M+NH4]+	1.06616392251624	3	0.7077	rp	13032-41-2	656885	-	-	-	5007.01	4791.42	7515.29	4414.44	5967.17	5867.39	4510.96	4465.51	6185.39	4088.06	6031.82	5340.06	6110.3	6141.38	6017.03	-	0.571959	0.420472	0.912375	-0.132301	insig
MW0168300	T3_positive	MAFP cpd	花生四烯酸氟膦酸甲酯	Aldehyde,Ketones,Esters	醛、酮、酯类	Esters	酯类	C21H36FO3P	371.2565	386.2386	5.1091	[M+H]+	11.230804294939402	3	0.7076	rp	180509-15-3	25021170	-	63064	-	5030.88	13907.43	3699.95	23019.94	34672.31	6938.64	1822.0	1463.85	10669.43	34344.89	18581.3	2286.53	9613.45	9361.54	9595.52	-	0.624577	0.687863	0.792582	-0.335367	insig
MW0147095	T3_positive	(Carboxymethoxy)succinic acid	羧甲基氧丁二酸;（羧甲氧基）琥珀酸	Organic acid and Its derivatives	有机酸及其衍生物	Organic acid and Its derivatives	有机酸及其衍生物	C6H8O7	385.0651	192.02700000000002	9.1828	[2M+H]+	9.50000000003115	3	0.7070000000000001	rp	38945-27-6	36681	-	-	C03600	1259.05	880.32	854.17	1605.65	1021.02	4436.26	2178.78	7138.68	8991.72	11600.17	12121.61	2766.34	2031.45	1822.08	1979.84	-	1.8519	0.019439	4.45458	2.15529	up
MW0006498	T3_positive	2-(4-Carboxyphenyl)-4,4,5,5-tetramethylimidazoline-1-oxyl-3-oxide potassium salt	2-(4-羧基苯基)-4,4,5,5-四甲基咪唑啉-1-氧基-3-氧化物钾盐	Others	其他	Others	其他	C14H17KN2O4	279.1311	316.0825	2.4159	[M+H]+	7.3370396575001005	3	0.7068	rp	148819-94-7	102601671	-	64876	-	307069.61	359083.48	378303.07	274952.59	333502.21	351223.18	331178.55	245606.1	361111.23	321134.57	320353.93	255416.76	330606.99	329484.44	330113.2	-	0.735583	0.269478	0.915508	-0.127355	insig
MW0054613	T3_positive	LPE(20:4/0:0)	LPE(20:4/0:0)	GP	甘油磷脂类	LPE	溶血磷脂酰乙醇胺	C25H44NO7P	543.3249	501.2855	6.5389	[M+CH3CN+H]+	10.2333923911964	3	0.7063	rp	652149-09-2	42607465	HMDB0011517	-	C04438	268066.16	238804.05	111473.77	123519.24	24007.87	49951.4	150894.75	178596.08	267226.53	133720.42	166821.47	219393.84	186582.84	186819.75	184577.58	ko00564	0.946679	0.300589	1.36875	0.452854	insig
MW0017134	T3_positive	cis-11-Methyl-2-dodecenoic acid	顺式-Δ2-11-甲基十二碳烯酸	FA	脂肪酰类	FFA	游离脂肪酸	C13H24O2	230.2107	212.1776	5.412000000000001	[M+NH4]+	1.87012658741992	3	0.7061	rp	677354-23-3	11469920	-	-	C18206	5319.31	5124.41	4284.52	4880.31	4190.49	3787.19	30917.92	5282.52	5543.63	4451.47	3954.88	23197.52	8161.09	8132.73	8163.1	-	0.964463	0.173172	2.65886	1.41081	insig
MW0126465	T3_positive	Rolipram	咯利普兰	Heterocyclic compounds	杂环化合物	Heterocyclic compounds	杂环化合物	C16H21NO3	293.1845	275.1521	4.0259	[M+NH4]+	1.8700641875568602	3	0.7061	rp	61413-54-5	5092	-	45307	-	6609.26	6697.53	6699.89	6590.92	6366.7	6194.78	5434.2	6182.02	7543.05	5555.94	6147.59	5707.23	7373.84	7296.14	7292.97	-	0.967845	0.236497	0.933884	-0.0986851	insig
MW0006066	T3_positive	Antibiotic SB 202742	抗生素 SB 202742	Benzene and substituted derivatives	苯及其衍生物	Benzene and substituted derivatives	苯及其衍生物	C24H34O3	353.246	370.2508	6.1762	[M+H-H2O]+	3.0281798623832406	3	0.7057	rp	83173-24-4	131753068	HMDB0041206	-	-	447.28	39016.1	4789.85	12500.53	47415.09	27236.2	555.56	535.89	7020.2	1197.54	29624.57	726.07	16525.89	16594.57	16555.14	-	1.13635	0.130087	0.301814	-1.72827	insig
MW0169542	T3_positive	Neryl acetate	醋酸乙烯酯	Aldehyde,Ketones,Esters	醛、酮、酯类	Esters	酯类	C12H20O2	197.1527	196.1463	5.5261	[M+H]+	0.230775357508151	3	0.7054	rp	141-12-8 | 16409-44-2 | 130396-85-9	1549025	HMDB0035157	84985	-	5862.23	3392.6	5999.15	4083.13	3760.15	3086.55	4603.96	3549.67	4251.8	3767.8	3437.74	3100.65	5378.06	5019.83	5340.51	-	0.602808	0.337954	0.867392	-0.205244	insig
MW0009985	T3_positive	Trimethoprim	甲氧苄啶	Benzene and substituted derivatives	苯及其衍生物	Phenolics	苯酚类	C14H18N4O3	290.1343	290.1379	1.426	[M+]+	7.19146827009354	3	0.7052	rp	738-70-5	5578	HMDB0014583	-	C01965	333817.8	402529.8	582164.94	1043745.61	1751078.67	1505979.04	522171.1	998470.6	978246.89	1724483.99	2532816.48	2481409.48	1289698.73	1282717.64	1295682.89	-	0.943163	0.186093	1.6439	0.717123	insig
MW0006037	T3_positive	Amphetamine	苯丙胺	Benzene and substituted derivatives	苯及其衍生物	Benzene and substituted derivatives	苯及其衍生物	C9H13N	136.1053	135.1048	2.4512	[M+H]+	16.1649368749295	3	0.7049	rp	300-62-9	3007	HMDB0014328	-	C07514	7212.82	6758.75	7023.19	6387.11	6027.44	7026.41	6788.08	7097.1	6836.97	7126.69	7770.44	6835.82	6283.6	6281.35	6343.7	-	1.01759	0.189087	1.04994	0.0703076	insig
MW0109598	T3_positive	Se-methylselenocysteine	硒甲基硒代半胱氨酸	Amino acid and Its metabolites	氨基酸及其代谢物	Amino acid derivatives	氨基酸衍生物	C4H9NO2Se	147.9729	182.9799	1.3222	[M+H-2H2O]+	17.3500000000359	3	0.7048	rp	26046-90-2	147004	HMDB0004113	7019	C05689	802.98	509.0	1664.91	1636.56	515.58	2945.43	970.22	1028.81	965.85	1807.05	1808.62	1215.53	1917.98	2038.27	2021.52	ko00450,ko01100	0.403155	0.914868	0.965523	-0.0506169	insig
MW0052489	T3_positive	Doxercalciferol	多克钙化醇	Alcohol and amines	醇、胺类	Alcohols	醇类	C28H44O2	413.3422	412.3341	6.4511	[M+H]+	15.726569079382699	3	0.7043	rp	54573-75-0	5281107	-	-	C08211	11033.31	13867.99	15160.85	18240.01	22521.85	35152.0	22475.49	31782.47	16418.13	24457.55	10185.6	19805.61	22640.74	23991.1	23808.13	-	0.375906	0.749687	1.07889	0.109542	insig
MW0107951	T3_positive	L-Selenocystathionine	L-硒代胱硫醚	Others	其他	Others	其他	C7H14N2O4Se	271.015	270.0119	1.6355	[M+H]+	10.5250000000012	3	0.7043	rp	23809-95-2	441455	HMDB0006343	-	C05699	13042.5	11623.91	10197.85	11645.07	8107.11	16119.64	14989.32	23709.03	21846.92	23244.09	30625.66	13409.8	18052.65	17655.32	17842.78	ko00450,ko01100	1.8083	0.0120831	1.80707	0.85365	up
MW0150667	T3_positive	Guazatine	瓜扎汀	Alcohol and amines	醇、胺类	Polyamines	多胺	C18H41N7	356.3509	355.3423	6.9036	[M+H]+	2.54683849249204	3	0.7042	rp	13516-27-3 | 108173-90-6	3526	-	-	-	15366.82	8894.16	10968.93	9478.37	14323.39	10063.82	10214.97	14176.25	11330.56	9921.69	16364.76	13620.88	11924.35	11932.99	11756.21	-	0.514795	0.487124	1.09456	0.13035	insig
FDATN01502	T3_positive	Adenine sulfate	Adenine sulfate	Others	其他	Medicine	药物	C10H12N10O4S	158.0478	368.0764	0.597	[M+Na]+	8.87206954253372	3	0.7041	rp	321-30-2	9449	HMDB0014646	-	-	3696.98	1365.03	727.77	5757.62	8394.51	7207.93	9518.43	7336.42	10401.94	10201.52	9835.42	8248.14	10645.5	10544.8	10923.65	-	1.42104	0.0119463	2.04575	1.03263	up
MW0133346	T3_positive	4-Dimethylaminocinnamaldehyde	4-(二甲氨基）肉桂醛	Aldehyde,Ketones,Esters	醛、酮、酯类	Aldehydes	醛类	C11H13NO	158.0985	175.0997	3.9436	[M+H-H2O]+	4.89481825745486	3	0.7036	rp	6203-18-5 | 20432-35-3	5284506	-	85013	-	2863.47	4369.95	2872.56	2327.75	4795.05	2993.67	1350.7	2104.95	2689.08	1929.31	3619.49	1678.32	3273.0	3335.37	3339.81	-	1.39234	0.0533512	0.661238	-0.596759	insig
MW0111615	T3_positive	1-(3,4-Dimethoxyphenyl)propan-1-one	1-(3,4-二甲氧基苯基)丙-1-酮	Aldehyde,Ketones,Esters	醛、酮、酯类	Ketones	酮类	C11H14O3	177.0864	194.0943	1.3395	[M+H-H2O]+	13.235548099999098	3	0.7027	rp	1835-04-7	15781	-	265040	-	6125.34	1706.47	3037.25	7189.11	1462.5	2622.74	9208.62	6939.52	11541.3	7485.71	17499.25	12612.28	8324.97	8313.0	8425.2	-	1.77018	0.00472	2.94836	1.55991	up
MW0009304	T3_positive	Oxybuprocaine	奥布卡因	Benzene and substituted derivatives	苯及其衍生物	Benzene and substituted derivatives	苯及其衍生物	C17H28N2O3	309.226	308.21	4.5668	[M+H]+	21.898015910011303	3	0.7025	rp	99-43-4	4633	HMDB0015029	-	-	48599.56	36498.63	39606.76	52326.74	32543.56	37013.43	50695.92	95078.64	35762.23	41313.15	58982.74	73730.14	29666.38	29664.76	29198.65	-	1.15878	0.104356	1.44193	0.527998	insig
MW0142876	T3_positive	3-chloro-D-alanine	3-氯-D-丙氨酸	Amino acid and Its metabolites	氨基酸及其代谢物	Amino acids	氨基酸	C3H6ClNO2	284.9717	123.0087	8.7967	[2M+K]+	22.299999999972897	3	0.7023	rp	39217-38-4	439771	-	-	C02634	7413.55	7186.07	8706.31	6827.74	7101.1	7703.96	7786.33	6257.67	6980.87	6262.86	6488.85	7406.6	7907.17	7947.58	8100.65	-	1.10763	0.127023	0.91643	-0.125904	insig
MW0010241	T3_positive	Methsuximide	甲磺酰亚胺	Alcohol and amines	醇、胺类	Amines	胺类	C12H13NO2	204.1045	203.0946	3.6531	[M+H]+	6.39759796754902	3	0.7020000000000001	rp	77-41-8	6476	HMDB0015611	-	-	18419.94	23234.7	10837.52	16986.62	25432.66	21269.34	4599.35	9682.26	16628.96	11866.99	19389.52	17859.15	22359.66	22226.37	22458.67	-	1.14392	0.0835621	0.688808	-0.537827	insig
MW0158330	T3_positive	Tulipalin B	郁金香素B	Aldehyde,Ketones,Esters	醛、酮、酯类	Esters	酯类	C5H6O3	180.9777	114.0317	8.8142	[M-2H+3Na]+	18.2249999999584	3	0.7019	rp	38965-80-9	162351	-	-	C21187	5876.03	6250.99	6605.3	5901.68	6438.36	4992.05	5306.76	6072.53	6201.67	5951.96	5459.6	6383.67	5965.72	6012.1	5964.26	-	0.265313	0.703794	0.980917	-0.0277971	insig
MW0150782	T3_positive	Hexadecasphinganine	鸟嘌呤六水合物	SP	鞘脂类	SPH	鞘氨醇	C16H35NO2	256.2627	273.2668	5.7352	[M+H-H2O]+	0.66474446242637	3	0.7017	rp	28457-97-8	656816	-	-	-	4521.82	6456.44	6198.12	4695.9	4869.82	4805.19	7245.89	6207.88	4896.8	4558.44	3426.71	5735.89	6242.92	6192.53	6225.78	-	0.0225014	0.895682	1.01662	0.0237807	insig
MW0141223	T3_positive	10-epi-gamma-Eudesmol	10-表-γ-桉叶醇	Alcohol and amines	醇、胺类	Alcohols	醇类	C15H26O	240.2314	222.1984	8.6284	[M+NH4]+	2.17499999997983	3	0.7011	rp	15051-81-7	6430754	-	-	C19893	1673.58	1197.86	1403.83	2299.04	1788.12	1685.52	1869.13	1954.54	1269.31	1139.89	1520.25	1449.96	1750.95	1732.2	1774.29	-	0.569134	0.50218	0.915916	-0.126713	insig
MW0139954	T3_positive	Wedelolactone	威地洛内酯	Aldehyde,Ketones,Esters	醛、酮、酯类	Ketones	酮类	C16H10O7	279.0324	314.0427	1.6003	[M+H-2H2O]+	8.623251857500241	3	0.7003	rp	524-12-9	5281813	-	48360	-	9734.58	12141.15	16821.84	11329.59	12946.06	9985.95	11646.75	9854.83	12698.84	13226.82	12325.89	8380.55	9305.57	9105.67	9334.64	-	0.347825	0.552813	0.93386	-0.0987212	insig
MW0106594	T3_positive	Enniatin B	恩尼亚丁B	Heterocyclic compounds	杂环化合物	Heterocyclic compounds	杂环化合物	C33H57N3O9	640.3995	639.4095	3.4283	[M+H]+	23.551353620431104	3	0.6991	rp	917-13-5	164754	-	-	-	949.89	3751.95	2688.9	4708.16	5658.65	5821.83	4273.26	9109.64	7641.03	7861.11	7178.5	6403.64	7809.65	7933.6	7787.93	-	1.40706	0.0115699	1.80103	0.848823	up
MW0103500	T3_positive	Clofarabine	氯法拉滨	Nucleotide and Its metabolites	核苷酸及其代谢物	Nucleotide and Its metabolites	核苷酸及其代谢物	C10H11ClFN5O3	268.0431	303.0534	4.4274	[M+H-2H2O]+	9.486382157462	3	0.6982	rp	123318-82-1	119182	HMDB0014769	-	-	1371.07	1449.64	1277.31	772.19	1879.57	1357.9	913.34	570.3	559.15	516.03	1359.95	719.83	1056.66	973.71	1029.77	-	1.65647	0.0145913	0.572124	-0.8056	down
MW0125204	T3_positive	Molsidomine	吗西多明	Heterocyclic compounds	杂环化合物	Heterocyclic compounds	杂环化合物	C9H14N4O4	265.0839	242.1015	1.504	[M+Na]+	14.005419805016599	3	0.698	rp	25717-80-0	5353788	-	1332	-	1462.88	2876.1	1836.81	2720.44	5401.28	4800.82	2122.99	3178.9	3210.22	3918.35	4491.88	4915.59	4323.79	4195.36	4312.27	-	0.584887	0.568214	1.14345	0.19339	insig
MW0168579	T3_positive	3-Thiatetradecanoic Acid	3-硫代十四烷酸	FA	脂肪酰类	Others	其他	C13H26O2S	247.1684	246.1654	6.1709	[M+H]+	11.184396662429199	3	0.6969	rp	116296-31-2	4420067	-	62968	-	2984.8	23554.93	6853.49	11304.74	32586.04	31998.6	2771.55	3131.54	3284.8	3113.36	11295.34	2011.9	14803.54	16353.23	16170.57	-	1.56982	0.0451091	0.234333	-2.09337	down
MW0053895	T3_positive	Hexacosyl acetate	乙酸己糖酯	Aldehyde,Ketones,Esters	醛、酮、酯类	Esters	酯类	C28H56O2	447.4218	424.42800000000005	6.6793	[M+Na]+	13.5937201681781	3	0.6961	rp	822-32-2	3083648	-	265062	-	1185.12	983.28	1513.56	1094.69	1356.9	902.37	1068.75	769.29	1032.03	616.16	753.92	1319.71	3066.26	3046.15	3045.57	-	1.23372	0.113549	0.790211	-0.339691	insig
MW0103317	T3_positive	2',2'-Difluorodeoxyuridine	2',2'-二氟脱氧尿苷	Benzene and substituted derivatives	苯及其衍生物	Benzene and substituted derivatives	苯及其衍生物	C9H10F2N2O5	247.05599999999998	264.0558	0.84	[M+H-H2O]+	8.53542308746569	3	0.6961	rp	114248-23-6	9871558	HMDB0060727	-	-	4938.88	3711.21	5046.38	7576.61	4820.85	3521.22	5040.78	4711.02	14443.36	2975.15	2801.88	2872.01	4956.34	4979.24	4949.8	-	0.166672	0.789802	1.10903	0.149303	insig
MW0015987	T3_positive	Atractylenolide III	白术内酯Ⅲ	Heterocyclic compounds	杂环化合物	Heterocyclic compounds	杂环化合物	C15H20O3	248.1483	248.1412	5.4741	[M+]+	17.248833844973902	3	0.6959	rp	73030-71-4	155948	-	-	C17887	20475.48	29790.26	16203.84	12700.43	26800.31	22726.19	13924.51	6913.88	24309.99	12130.47	22923.0	15761.92	19612.06	19608.97	19738.39	-	1.02154	0.17728	0.745659	-0.423411	insig
MW0137527	T3_positive	Borrelidin	疏螺旋体素	Heterocyclic compounds	杂环化合物	Heterocyclic compounds	杂环化合物	C28H43NO6	472.3014	489.309	5.4399	[M+H-H2O]+	9.23593539410716	3	0.6957	rp	7184-60-3	6436801	-	-	-	796601.53	832257.45	569636.03	1087617.17	467578.65	853930.28	613990.76	765360.6	338410.2	515664.32	379996.49	1088514.69	633015.2	635551.91	633652.9	-	0.882108	0.324253	0.803438	-0.315742	insig
MW0003799	T3_positive	3-Amino-2-naphthoic acid	3-氨基-2-萘甲酸	Benzene and substituted derivatives	苯及其衍生物	Benzene and substituted derivatives	苯及其衍生物	C11H9NO2	170.0597	187.0633	2.4861	[M+H-H2O]+	0.25802956500342605	3	0.6952	rp	5959-52-4	22244	-	34509	-	9388.11	7493.93	5298.14	9303.47	9572.12	7960.98	8604.94	14044.72	11735.8	12138.57	10543.8	7145.99	9534.22	9440.24	9508.72	-	1.24966	0.0695469	1.31004	0.389609	insig
MW0000398	T3_positive	Pilocarpine	毛果芸香碱	Alkaloids	生物碱	Alkaloids	生物碱	C11H16N2O2	226.158	208.1212	3.7924	[M+NH4]+	5.0787945350094805	3	0.695	rp	54-71-7	5910	HMDB0015217	-	C07474	1532.79	1764.63	1408.12	1497.08	8505.38	5126.87	1464.3	1779.41	799.59	1446.45	4291.63	673.42	1977.18	2023.4	1972.62	-	0.892038	0.271653	0.527092	-0.923873	insig
MW0123142	T3_positive	Bn-NCC-2	BN-NCC-2	Heterocyclic compounds	杂环化合物	Heterocyclic compounds	杂环化合物	C40H48N4O13	775.3352	792.3218	3.3254	[M+H-H2O]+	18.8819775915603	3	0.6949	rp	173740-47-1	131752319	HMDB0038230	-	-	4539.05	7865.38	8576.2	4563.78	13465.19	9998.42	3248.15	16391.63	7268.83	11260.16	11094.35	13134.44	10750.19	10768.36	10228.54	-	0.555338	0.363358	1.27321	0.348472	insig
MW0106475	T3_positive	Dioctyltin bis(2-ethylhexyl thioglycolate)	双辛基锡双（2-乙基己基巯基乙酸酯）	Heterocyclic compounds	杂环化合物	Heterocyclic compounds	杂环化合物	C36H72O4S2Sn	753.3993	752.3899	2.9364	[M+H]+	3.6316515751088	3	0.6947	rp	15571-58-1	9576033	HMDB0031615	-	-	67059.43	104035.26	38117.12	65196.94	54353.84	82608.5	88945.0	80295.54	126204.92	114117.92	281651.73	39433.91	123723.28	109183.86	122002.35	-	0.994951	0.186831	1.77613	0.828738	insig
MW0012541	T3_positive	16alpha-Hydroxydehydroepiandrosterone	16α-羟基脱氢表雄酮	Hormones and hormone related compounds	激素及激素相关物质	Hormones and hormone related compounds	激素及激素相关物质	C19H28O3	327.2002	304.2038	7.6559	[M+Na]+	17.649999999918002	3	0.6936	rp	1232-73-1	102030	HMDB0000352	5341	C05139	10263.17	14121.44	14286.35	14235.7	13471.71	11110.04	11544.53	10162.73	11774.52	11718.68	12174.23	8039.6	7982.57	8335.22	8199.5	ko00140	1.20878	0.0638264	0.844182	-0.244375	insig
MW0103993	T3_positive	(R)-S-lactoylglutathione	S-D-乳酰谷胱甘肽	Amino acid and Its metabolites	氨基酸及其代谢物	Small Peptide	小肽	C13H21N3O8S	344.0878	379.1049	1.8662	[M+H-2H2O]+	8.1000000000131	3	0.6935	rp	25138-66-3	440018	HMDB0001066	5979	C03451	2495.2	1996.06	4357.0	2390.61	2547.26	2769.85	1287.4	1729.39	1440.12	783.66	1443.91	1259.1	2174.37	2176.82	2136.67	ko00620,ko01100	1.91821	0.00625161	0.479801	-1.05949	down
MW0169356	T3_positive	Kinetin	激动素	Hormones and hormone related compounds	激素及激素相关物质	Hormones and hormone related compounds	激素及激素相关物质	C10H9N5O	233.113	215.0807	1.4612	[M+NH4]+	3.66725834993531	3	0.6925	rp	525-79-1	3830	HMDB0012245	-	C08272	25585.95	38494.21	30731.53	78272.09	150886.16	67382.46	35897.67	40283.18	55755.57	128977.44	121804.16	157975.74	89273.42	88146.92	89959.74	-	0.611823	0.406379	1.3816	0.466343	insig
MW0126887	T3_positive	Trimipramine	曲米帕明	Heterocyclic compounds	杂环化合物	Heterocyclic compounds	杂环化合物	C20H26N2	259.2001	294.2096	3.8162	[M+H-2H2O]+	12.466763747340801	3	0.6920000000000001	rp	739-71-9	5584	HMDB0014864	-	-	7018.69	6833.18	7434.71	2074.93	5643.4	6146.26	5084.93	5680.02	9957.42	7736.72	5911.77	8663.74	6326.96	6713.42	6931.7	-	0.849006	0.268332	1.22427	0.291924	insig
MW0010071	T3_positive	Voriconazole	伏立康唑	Benzene and substituted derivatives	苯及其衍生物	Benzene and substituted derivatives	苯及其衍生物	C16H14F3N5O	350.1251	349.115	4.327	[M+H]+	8.84775631249113	3	0.6918	rp	137234-62-9	71616	HMDB0014720	-	C07622	1546.93	2269.38	1493.37	2461.61	2711.42	3401.73	872.06	351.84	2276.56	1611.41	2255.64	832.46	3645.6	3733.63	3729.41	-	1.26973	0.0580545	0.590587	-0.759778	insig
MW0148181	T3_positive	Decabromodiphenyl oxide	十溴二苯醚	Benzene and substituted derivatives	苯及其衍生物	Benzene and substituted derivatives	苯及其衍生物	C12Br10O	950.1821	957.1701	8.937999999999999	[M+H]+	9.19901967238515	3	0.6916	rp	1163-19-5 | 562099-68-7	14410	-	-	C19383	92873.01	83245.44	88997.93	53644.06	46413.03	108545.24	131182.64	159152.21	153134.82	191852.3	162967.87	128279.81	109615.89	104983.41	106273.25	-	2.00255	0.00025557	1.95595	0.967869	up
MW0052728	T3_positive	Ethyl hexadecanoate	棕榈酸乙酯	FA	脂肪酰类	Others	其他	C18H36O2	249.2569	284.2715	7.0852	[M+H-2H2O]+	1.5854797499770301	3	0.6915	rp	628-97-7	12366	HMDB0029811	-	-	2944.92	770.49	1512.08	1786.83	967.96	1837.52	2193.17	636.87	1617.66	1629.47	496.46	1093.01	1907.43	1936.1	1908.91	-	0.590116	0.405946	0.780733	-0.357099	insig
MW0007871	T3_positive	1400W dihydrochloride	1400W二盐酸盐	Benzene and substituted derivatives	苯及其衍生物	Benzene and substituted derivatives	苯及其衍生物	C10H17Cl2N3	216.0861	249.08	1.5390000000000001	[M+K]+	9.37535430750813	3	0.6912	rp	214358-33-5	2733515	-	62976	-	2722.53	3493.47	3809.99	5659.79	14264.91	7276.76	3227.2	7481.67	8232.69	11446.47	12836.98	15303.95	5862.52	6660.83	6697.3	-	0.99601	0.183167	1.5722	0.652784	insig
MW0013277	T3_positive	22-Deoxoisocucurbitacin D	22-脱氧异葫芦素D	Aldehyde,Ketones,Esters	醛、酮、酯类	Ketones	酮类	C30H46O6	467.31800000000004	502.3294	5.178999999999999	[M+H-2H2O]+	4.50773380408108	3	0.691	rp	15371-77-4	5474792	HMDB0034704	-	-	355445.26	367150.93	336334.73	219502.98	353905.58	280142.31	275418.77	381749.3	469449.97	579092.71	517677.48	293488.38	390964.25	390369.91	382204.35	-	1.19025	0.111581	1.31603	0.396188	insig
MW0103498	T3_positive	2-Chloro-2'-Deoxyadenosine	2-氯-2'-脱氧腺苷	Nucleotide and Its metabolites	核苷酸及其代谢物	Nucleotide and Its metabolites	核苷酸及其代谢物	C10H12ClN5O3	308.0466	285.0629	1.7425	[M+Na]+	14.294077812451198	3	0.6907	rp	4291-63-8	20279	HMDB0014387	-	-	9025.92	10474.82	7380.52	6404.28	15152.58	8901.87	10372.79	17941.1	10319.87	12663.5	11910.26	8875.8	9590.17	9737.48	9641.81	-	1.056	0.20497	1.25712	0.330124	insig
MW0144835	T3_positive	Alangicine	阿兰吉辛	Benzene and substituted derivatives	苯及其衍生物	Benzene and substituted derivatives	苯及其衍生物	C28H36N2O5	481.279	480.2624	5.5611	[M+H]+	20.0358962087463	3	0.6905	rp	16531-04-7	442158	-	-	C09327	71137.45	92379.26	19659.92	57887.47	11902.74	48842.51	37773.47	17522.35	21311.3	20182.89	13077.58	13334.45	32881.5	32800.21	32881.99	-	1.27849	0.0632749	0.408211	-1.29261	insig
MW0143148	T3_positive	4-(3-Hydroxy-2-naphthyl)-2-oxobut-3-enoic acid	4-(3-羟基-2-萘基)-2-氧代丁-3-烯酸	Benzene and substituted derivatives	苯及其衍生物	Benzene and substituted derivatives	苯及其衍生物	C14H10O4	309.0045	242.0579	9.4456	[M-2H+3Na]+	16.7749999999955	3	0.6901	rp	503064-58-2	23724658	-	-	-	57838.07	30924.33	48761.66	109140.07	93741.98	62951.74	89419.58	90675.14	67422.3	86691.61	113880.29	106854.35	82213.71	86164.71	86796.56	-	1.15024	0.10124	1.37581	0.46028	insig
MW0055293	T3_positive	Nervonic acid	神经酸	FA	脂肪酰类	FFA	游离脂肪酸	C24H46O2	331.3392	366.3498	6.3806	[M+H-2H2O]+	6.04806348988518	3	0.6892	rp	506-37-6	5281120	HMDB0002368	262	C08323	136357.2	136088.02	181521.2	145855.27	135842.41	129211.81	158760.59	119313.1	150076.98	144671.4	134697.75	152851.15	195721.57	196199.35	194885.12	ko01040	0.0443457	0.940177	0.994791	-0.00753431	insig
MW0169677	T3_positive	Pinolenic Acid ethyl ester	松油酸乙酯	FA	脂肪酰类	Others	其他	C20H34O2	289.251	306.2559	5.3736	[M+H-H2O]+	12.8657552849631	3	0.6891	rp	493015-74-0	35027734	-	45143	-	2896.18	3085.34	1189.91	1567.87	2589.2	929.27	2650.95	1479.74	3683.88	3168.78	3868.78	1495.93	2306.43	2489.84	1765.03	-	0.749643	0.260845	1.33369	0.415423	insig
MW0169046	T3_positive	Deethylatrazine	去乙基莠去津	Heterocyclic compounds	杂环化合物	Heterocyclic compounds	杂环化合物	C6H10ClN5	210.0522	187.0625	2.7148	[M+Na]+	1.0750000000570001	3	0.6888	rp	6190-65-4	22563	HMDB0033249	-	C06559	7730.76	8142.1	9338.8	6906.28	6689.91	3995.72	5705.97	6123.25	7446.92	6699.55	8031.08	5396.71	3468.68	3617.17	3291.39	-	0.34072	0.523	0.920565	-0.119408	insig
MW0017158	T3_positive	cis-5,6-Dihydro-5,6-dihydroxy-carotene	cis-5,6-Dihydro-5,6-dihydroxy-carotene	Others	其他	Hydrocarbon derivatives	烃衍生物	C40H58O2	570.4554	570.4437	7.9718	[M+]+	19.0110922416955	3	0.6888	rp	143167-26-4	53477757	HMDB0002746	-	-	23497.7	24258.26	22860.25	21870.41	22849.58	23278.8	20758.45	24591.01	23231.91	24139.73	23347.76	20565.99	21187.6	21081.52	21189.97	-	0.210163	0.681146	0.985715	-0.0207579	insig
MW0124433	T3_positive	N-Octyl-1-(4-chlorobenzoyl)-2-methyl-5-methoxy-1H-indole-3-acetamide	N-辛基-1-(4-氯苯甲酰基)-2-甲基-5-甲氧基-1H-吲哚-3-乙酰胺	Alcohol and amines	醇、胺类	Amines	胺类	C27H33ClN2O3	469.2303	468.218	3.7749	[M+H]+	15.647607547067402	3	0.6888	rp	282728-65-8	9825900	-	63049	-	2141.44	3456.26	3409.99	2466.06	1211.42	3204.76	2883.88	3697.65	4857.42	6865.71	599.73	3930.34	5405.63	5289.19	5207.25	-	0.495571	0.251243	1.43706	0.523117	insig
FDATN01165	T3_positive	Pimavanserin tartrate	Pimavanserin	Others	其他	Medicine	药物	C54H74F2N6O10	466.2232	1004.5434	5.2652	[M+K]+	8.38192286992629	3	0.6886	rp	706782-28-7	11672491	-	-	-	3912.17	5717.61	2124.99	1779.49	1225.3	4196.87	6986.73	4676.53	5389.89	4028.18	4326.7	4398.12	4249.05	4262.41	4238.85	-	1.34429	0.0601886	1.57235	0.652923	insig
MW0062198	T3_positive	Propyl 3-methylbutanoate	3-甲基丁酸丙酯	FA	脂肪酰类	Others	其他	C8H16O2	162.1561	144.115	6.5563	[M+NH4]+	17.7719087449901	3	0.6877	rp	557-00-6	11176	HMDB0032047	-	-	22353.07	33719.17	32814.65	26055.79	27547.88	29967.73	31505.93	27055.85	33720.97	36071.62	33516.28	28458.68	29128.75	29122.99	29340.87	-	0.95909	0.21514	1.10363	0.14225	insig
FDATP00830	T3_positive	Azithromycin dihydrate	Azithromycin Dihydrate	Others	其他	Medicine	药物	C38H76N2O14	766.5288	784.5297	7.377000000000001	[M+NH4]+	18.0100888493048	3	0.6876	rp	117772-70-0	3033819	-	-	-	16022.02	11227.0	6851.14	10037.81	7182.17	15157.93	7191.85	36937.61	32625.23	11201.18	14261.2	5809.79	18255.08	18119.89	18251.64	-	0.69022	0.27101	1.625	0.70044	insig
MW0053977	T3_positive	Hydrocortisone hemisuccinate	氢化可的松半琥珀酸盐	Hormones and hormone related compounds	激素及激素相关物质	Hormones and hormone related compounds	激素及激素相关物质	C25H34O8	445.2318	462.2254	2.8034	[M+H-H2O]+	8.53777809950545	3	0.6868	rp	2203-97-6 | 125-04-2 | 83784-20-7	16623	-	41880	-	3958.33	2104.0	2494.22	2564.64	3621.67	1476.8	1199.07	6090.9	878.33	5707.37	3462.47	4816.22	3449.73	3200.41	3693.74	-	0.268988	0.35417	1.3659	0.449847	insig
MW0123889	T3_positive	Homidium bromide	溴化铵	Heterocyclic compounds	杂环化合物	Heterocyclic compounds	杂环化合物	C21H20BrN3	394.0855	395.0823	3.6531	[M+H]+	16.048715262400002	3	0.6866	rp	1239-45-8	14710	-	44366	-	2457.89	3840.2	1769.41	1881.86	2460.71	2516.44	1935.83	2196.34	2775.06	1886.76	1226.06	3262.3	3100.72	3100.48	3022.4	-	0.55124	0.52873	0.88985	-0.168366	insig
MW0103543	T3_positive	Dihydroflavine-adenine dinucleotide	还原型黄素二核苷酸	Nucleotide and Its metabolites	核苷酸及其代谢物	Nucleotide and Its metabolites	核苷酸及其代谢物	C27H35N9O15P2	787.1566	787.1728	2.9693	[M+]+	14.476549323587598	3	0.6864	rp	1910-41-4	446013	HMDB0001197	6073	C01352	62420.93	94430.16	52571.51	60625.92	67695.19	43689.64	58004.38	117372.58	45760.34	97528.23	54782.21	35390.69	62145.79	64263.2	63848.96	ko00740,ko01100,ko01240,ko04714	0.0964925	0.76695	1.07185	0.1001	insig
MW0061343	T3_positive	Prostaglandin D2 Ethanolamide	前列腺素 D2 乙醇酰胺	Hormones and hormone related compounds	激素及激素相关物质	Hormones and hormone related compounds	激素及激素相关物质	C22H37NO5	360.2558	395.2672	6.5389	[M+H-2H2O]+	3.05996643731987	3	0.6863	rp	398138-28-8	5283120	HMDB0013629	-	-	8746.9	12895.54	7462.63	6412.05	13504.82	12788.04	3886.74	4444.13	5108.58	2785.77	10311.98	4478.15	12322.11	11993.23	12294.85	-	1.72281	0.0121068	0.501785	-0.994857	down
MW0003631	T3_positive	Hydroxytyrosol	3,4-二羟基苯基乙醇	Benzene and substituted derivatives	苯及其衍生物	Benzene and substituted derivatives	苯及其衍生物	C8H10O3	119.0486	154.063	1.4868	[M+H-2H2O]+	0.316324995033312	3	0.6861	rp	10597-60-1	82755	HMDB0005784	-	-	33268.41	32065.45	24532.48	50012.53	34448.28	35255.59	28454.67	52795.94	44170.92	45708.45	42446.1	39546.14	37490.35	37478.52	36945.79	-	1.01237	0.156091	1.20774	0.272314	insig
MW0016241	T3_positive	Bufotalin	蟾蜍灵	Heterocyclic compounds	杂环化合物	Heterocyclic compounds	杂环化合物	C26H36O6	462.282	444.2512	5.596	[M+NH4]+	5.721907480687291	3	0.6858	rp	471-95-4	12302120	-	-	C16923	54653.0	63867.59	21784.45	55246.2	26509.37	34038.38	20504.56	19256.03	26472.88	24621.82	28018.75	36681.06	35489.87	34786.51	34906.76	-	1.40169	0.0668958	0.607402	-0.719276	insig
MW0114510	T3_positive	Gastrodin	天麻素	Benzene and substituted derivatives	苯及其衍生物	Benzene and substituted derivatives	苯及其衍生物	C13H18O7	304.1319	286.1053	2.0435	[M+NH4]+	18.5738414376146	3	0.6858	rp	62499-27-8	115067	-	-	C16964	8979.7	6903.43	4386.7	10685.64	7076.68	6946.4	4456.12	13104.88	14248.52	10298.69	7419.32	15076.16	10824.54	10728.42	10812.48	-	0.919646	0.129192	1.43632	0.522379	insig
MW0007592	T3_positive	Mesalazine	5-氨基水杨酸	Organic acid and Its derivatives	有机酸及其衍生物	Organic acid and Its derivatives	有机酸及其衍生物	C7H7NO3	154.0417	153.0426	2.5561	[M+H]+	20.1464963524955	3	0.6854	rp	89-57-6	4075	HMDB0014389	-	-	286818.31	285292.14	287081.76	272707.35	266018.2	277038.91	271953.26	302246.03	318402.41	295891.16	308787.46	286673.35	279324.0	280537.9	278937.9	-	1.44853	0.0456956	1.06507	0.0909544	up
MW0007146	T3_positive	Fesoterodine	非索罗定	Benzene and substituted derivatives	苯及其衍生物	Benzene and substituted derivatives	苯及其衍生物	C26H37NO3	412.2834	411.2773	5.178999999999999	[M+H]+	2.9058041508351296	3	0.6848	rp	286930-03-8	6918558	HMDB0015648	-	-	2301095.22	2532870.69	2210403.74	1475414.19	2152639.21	1746931.92	2235030.79	2284703.98	3439159.75	4533843.75	4126737.35	1793764.42	2636203.7	2576186.62	2639067.11	-	1.3235	0.084372	1.48262	0.568153	insig
MW0103525	T3_positive	Deoxyuridine-5'-diphosphate	脱氧尿苷-5'-二磷酸	Nucleotide and Its metabolites	核苷酸及其代谢物	Nucleotide and Its metabolites	核苷酸及其代谢物	C9H14N2O11P2	371.0064	388.0073	1.5474	[M+H-H2O]+	6.03630660506838	3	0.6846	rp	4208-67-7	145729	HMDB0001000	5931	C01346	3073.65	2408.96	1986.13	3475.35	10181.59	5162.45	2630.48	12911.3	6794.58	9769.96	12922.96	7956.6	5757.15	5744.7	5605.56	ko00240,ko01100,ko01232	1.3344	0.0551548	2.01558	1.0112	insig
MW0010983	T3_positive	(25S)-26-Hydroxy-24-methylenecycloartan-3-one	(25S)-26-Hydroxy-24-methylenecycloartan-3-one	Aldehyde,Ketones,Esters	醛、酮、酯类	Ketones	酮类	C31H50O2	437.3717	454.3811	6.5738	[M+H-H2O]+	11.9225820709727	3	0.6832	rp	232266-06-7	78385389	HMDB0034555	-	-	20497.14	17157.91	19577.26	23314.58	23870.96	24968.7	26259.25	10498.82	27813.12	21701.52	25460.37	21447.13	22676.36	22846.42	22543.94	-	0.0836982	0.829649	1.02932	0.0416921	insig
MW0052386	T3_positive	Dihydrouracil	二氢尿嘧啶	Nucleotide and Its metabolites	核苷酸及其代谢物	Nucleotide and Its metabolites	核苷酸及其代谢物	C4H6N2O2	114.0372	114.0429	1.5502	[M+]+	12.3205782299962	3	0.6828	rp	504-07-4	649	HMDB0000076	285	C00429	6077.56	5733.73	4132.69	5762.83	13756.94	9409.34	5266.44	12549.54	5614.61	8111.87	10199.17	13688.54	8477.85	8508.97	8488.13	ko00240,ko00410,ko00770,ko01100	0.641437	0.407366	1.23527	0.304821	insig
MW0105066	T3_positive	3-Hydroxysuberic acid	3-羟基丁二酸	Organic acid and Its derivatives	有机酸及其衍生物	Organic acid and Its derivatives	有机酸及其衍生物	C8H14O5	173.0867	190.0841	2.0965	[M+H-H2O]+	4.16195149753662	3	0.6813	rp	73141-47-6	22328017	HMDB0000325	5314	-	589.19	1018.5	639.51	2349.16	495.44	2869.64	4970.64	6155.44	2951.08	879.95	1672.29	3466.22	2825.45	2710.71	2753.91	-	1.32063	0.0590737	2.52412	1.33578	insig
MW0154901	T3_positive	4-Hydroxy-4-methyl-2-oxoglutaric acid	4-羟基-4-甲基-2-酮戊二酸	Organic acid and Its derivatives	有机酸及其衍生物	Organic acid and Its derivatives	有机酸及其衍生物	C6H8O6	290.909	176.0321	8.972999999999999	[M-2H+3K]+	4.7749999998814	3	0.6804	rp	130610-51-4	440249	-	-	C06033	15547.74	15831.01	13955.16	13089.19	12400.45	16075.88	5028.18	7457.35	9266.36	9039.24	9345.72	10054.67	8378.32	8357.09	8581.85	ko01100	1.92877	0.000113007	0.577582	-0.791903	down
MW0122826	T3_positive	Amfonelic acid	氨膦酸	Organic acid and Its derivatives	有机酸及其衍生物	Organic acid and Its derivatives	有机酸及其衍生物	C18H16N2O3	291.1182	308.1161	1.6532	[M+H-H2O]+	13.281899960162498	3	0.6802	rp	15180-02-6	2137	-	-	-	28394.96	50969.99	25729.42	13023.08	46915.19	67669.44	28051.12	25504.61	33477.69	46160.48	49062.46	19604.34	59087.59	58341.23	59123.94	-	0.0695843	0.60121	0.867464	-0.205124	insig
MW0125247	T3_positive	Myosmine	肌胺	Heterocyclic compounds	杂环化合物	Heterocyclic compounds	杂环化合物	C9H10N2	164.1222	146.0844	2.4512	[M+NH4]+	10.5700426900768	3	0.6802	rp	532-12-7	442649	HMDB0030386	-	C10160	8112.45	11528.61	11131.39	9877.79	10682.9	12058.89	10294.89	11742.01	11330.61	10952.12	10195.42	10803.58	8759.85	8667.28	9150.83	-	0.494229	0.624336	1.03039	0.0431931	insig
MW0141185	T3_positive	1,2-Dihydroxycyclohexa-3,5-diene-1-carboxylate	1,6-二羟基环己-2,4-二烯-1-羧酸酯; 1,2-二羟基环己-3,5-二烯-1-羧酸酯	Organic acid and Its derivatives	有机酸及其衍生物	Organic acid and Its derivatives	有机酸及其衍生物	C7H8O4	225.0425	156.0423	9.2354	[M+Na+HCOOH]+	13.874999999998698	3	0.6802	rp	60463-06-1	440414	-	-	C04634	46167.75	42384.79	48403.54	71483.62	52661.64	55780.91	64043.09	52863.4	49361.22	43479.58	29862.13	46311.52	59927.13	59887.75	57328.21	-	0.638643	0.426953	0.902294	-0.148331	insig
MW0012822	T3_positive	Azelaoyl PAF	壬二酰基PAF	GP	甘油磷脂类	PA	磷脂酸	C33H66NO9P	634.4501	651.4475	7.4272	[M+H-H2O]+	9.755279531411029	3	0.6788	rp	354583-69-0	17757205	-	62938	-	20859.18	9812.05	6672.19	8589.66	7574.16	12190.07	6947.28	53170.83	44420.42	12579.77	12325.85	6194.89	18618.52	18721.04	18616.42	-	0.836577	0.23144	2.06461	1.04587	insig
MW0106467	T3_positive	Dimethylarsinous acid	二甲基亚胂酸	Aldehyde,Ketones,Esters	醛、酮、酯类	Esters	酯类	C2H7AsO	140.0011	121.9713	9.2004	[M+NH4]+	11.153082734978199	3	0.6775	rp	55094-22-9	185792	HMDB0012216	-	C20300	10359.29	6065.33	18033.66	23579.81	17761.0	12104.95	7213.53	13319.99	15554.29	12368.27	19450.95	9354.53	20235.26	20591.32	18344.1	ko05208	0.236249	0.585487	0.878931	-0.186179	insig
MW0056747	T3_positive	Palmitoyl Serinol	棕榈酰丝氨醇	FA	脂肪酰类	Others	其他	C19H39NO3	330.2995	329.293	6.6266	[M+H]+	2.07611394500873	3	0.6771	rp	126127-31-9	9862307	HMDB0013654	-	-	1000.6	978.19	871.32	3196.88	580.57	1676.29	1957.77	1814.26	1325.0	2362.83	2767.9	5546.2	3120.29	3050.53	3118.56	-	1.25813	0.124633	1.8996	0.925693	insig
MW0053902	T3_positive	1-O-Hexadecyl-2-acetyl-sn-glycerol	十六烷基乙酰甘油	GL	甘油脂类	DG	甘油二酯	C21H42O4	359.3142	358.3083	7.1114	[M+H]+	3.0370647074562402	3	0.6768	rp	77133-35-8	11024766	-	43452	C00641	26059.05	14914.2	7167.84	14672.73	9361.15	18278.19	18933.4	5444.77	4332.07	6231.02	7383.54	5404.25	15094.99	14459.26	13728.26	ko00561,ko00562,ko00564,ko01100,ko04070,ko04730	1.44815	0.0731938	0.527666	-0.922303	insig
MW0007099	T3_positive	Eutylone	Eutylone	Benzene and substituted derivatives	苯及其衍生物	Benzene and substituted derivatives	苯及其衍生物	C13H17NO3	235.1171	235.1208	5.8053	[M+]+	6.19183326506345	3	0.6766	rp	802855-66-9	57360686	-	96730	-	1610.13	1921.0	2132.0	1845.86	2247.99	2019.27	1569.45	2937.26	1871.76	1088.76	2659.04	3148.3	2166.35	2145.54	2177.07	-	0.150245	0.501863	1.12723	0.172785	insig
MW0142773	T3_positive	(3-Acrylamidopropyl)trimethylammonium Chloride	(3-丙烯酰胺丙基)三甲基氯化铵	Benzene and substituted derivatives	苯及其衍生物	Benzene and substituted derivatives	苯及其衍生物	C9H19ClN2O	171.1483	206.1186	4.7416	[M+H]+	3.49069567249671	3	0.6757	rp	45021-77-0	170750	-	34500	-	9341.19	9906.74	9891.29	7456.78	7651.85	8417.02	7361.68	8251.55	8425.33	7241.69	7855.8	9576.52	7320.98	7288.88	7288.34	-	0.79518	0.273338	0.924954	-0.112547	insig
MW0053460	T3_positive	ganoderol A	灵芝酚A	Alcohol and amines	醇、胺类	Alcohols	醇类	C30H46O2	438.351	438.3498	6.4203	[M+]+	1.47881908991804	3	0.6746	rp	104700-97-2	13934284	HMDB0035728	-	-	80340.43	91640.36	54044.14	70205.09	113913.94	74540.13	91969.68	103200.0	95689.62	82957.25	92868.42	32238.89	78347.9	81670.21	77396.43	-	0.0078058	0.863368	1.02938	0.0417749	insig
ZINC6845904	T3_positive	Squalene	角鲨烯	Terpenoids	萜类	Triterpene	三萜	C30H50	477.3519	410.3913	7.4447	[M-2H+3Na]+	15.397682868640699	3	0.6738	rp	111-02-4	638072	HMDB0000256	-	C00751	9169.04	9833.88	9752.66	7857.68	8798.01	9143.12	7857.15	8736.54	9923.65	8721.15	8838.39	8832.44	8638.25	8701.04	8699.39	ko00100,ko01100	0.398889	0.507373	0.969845	-0.0441734	insig
MW0014934	T3_positive	6,10,14-Trimethyl-2-methylenepentadecanal	6,10,14-三甲基-2-亚甲基十五醛	Aldehyde,Ketones,Esters	醛、酮、酯类	Aldehydes	醛类	C19H36O	281.2941	280.2766	6.4552	[M+H]+	22.654743232521895	3	0.6737	rp	83725-57-9	23286475	HMDB0034496	-	-	4381.35	4526.79	3042.35	4129.49	3342.68	2854.17	2804.99	4653.82	3110.96	5115.84	4926.42	4861.67	4172.22	4169.44	4043.84	-	0.609234	0.32133	1.14351	0.193465	insig
MW0048979	T3_positive	Cohibin C	辅酶C	Aldehyde,Ketones,Esters	醛、酮、酯类	Esters	酯类	C37H68O4	577.5161	576.5118	6.5913	[M+H]+	8.58209376026224	3	0.6734	rp	293735-20-3	101058964	HMDB0035397	-	-	68391.88	14216.57	21647.43	9779.96	19273.98	14606.22	20036.42	23306.25	27434.07	18866.67	10080.73	16239.86	14406.48	15191.97	15335.78	-	0.0775562	0.586122	0.783985	-0.351102	insig
MW0011067	T3_positive	Pantoic acid	泛解酸	Organic acid and Its derivatives	有机酸及其衍生物	Organic acid and Its derivatives	有机酸及其衍生物	C6H12O4	319.1392	148.0736	2.1321	[2M+Na]+	6.950000000074401	3	0.6733	rp	1112-33-0	439251	HMDB0240389	-	C00522	3144.56	3388.43	2760.73	8667.09	4253.51	3440.55	1955.91	3493.6	7760.3	4051.18	4820.8	7043.88	4206.84	4126.15	4208.35	ko00770,ko01100,ko01240	0.236559	0.658799	1.13529	0.183059	insig
FDATN00822	T3_positive	Propacetamol hydrochloride	Propacetamol hydrochloride	Others	其他	Medicine	药物	C14H21ClN2O3	303.1074	300.1241	3.3627	[M+K]+	1.6825734500969198	3	0.6731	rp	66532-86-3	108082	-	-	C76095	7429.66	9911.2	6933.16	10494.69	6230.9	11252.29	7151.8	20899.36	9774.84	12620.37	11605.61	15577.74	8555.92	8421.94	8496.26	-	1.25926	0.0899571	1.48568	0.571126	insig
MW0000810	T3_positive	1,1'-Bi-2-naphthol	（S)-(-)-1,1'-Bi-2-萘酚	Benzene and substituted derivatives	苯及其衍生物	Benzene and substituted derivatives	苯及其衍生物	C20H14O2	309.0936	286.0994	1.4173	[M+Na]+	11.1669482299703	3	0.6726	rp	18531-94-7 | 602-09-5 | 18531-99-2	11762	-	63041	-	903017.86	782552.35	1439777.98	781878.54	1039777.24	1222165.84	596376.85	307345.77	660927.55	463316.39	564297.56	228966.27	882954.72	880435.88	890226.75	-	1.78427	0.00201318	0.457311	-1.12875	down
FDATP00957	T3_positive	Glafenine hydrochloride	Glafenine HCl	Others	其他	Medicine	药物	C19H18Cl2N2O4	395.0733	408.0644	4.4406	[M+Na]+	10.9111939849527	3	0.6713	rp	65513-72-6	3085326	-	-	-	2924.99	3225.25	4080.86	3399.37	3128.81	2847.57	3984.9	3966.35	2968.79	3020.79	3190.5	2837.15	2700.02	2747.91	2581.13	-	0.147932	0.832712	1.01844	0.0263667	insig
MEDP1060	T3_positive	Hydroxyquinoline	羟喹啉	Heterocyclic compounds	杂环化合物	Heterocyclic compounds	杂环化合物	C9H7NO	146.0598	145.0528	2.4861	[M+H]+	0.260303494954428	3	0.6708	rp	148-24-3	1923	-	44006	C19434	63077.21	49691.9	45051.28	67711.08	66056.06	56842.57	65427.83	92768.9	77703.66	82697.96	84928.86	67609.38	66817.25	65626.24	65707.13	-	1.72421	0.00510074	1.35217	0.435276	up
ZINC2038818	T3_positive	Methyl propyl disulfide	甲基丙基二硫醚	Others	其他	Others	其他	C4H10S2	122.0262	122.0224	4.4447	[M+]+	10.8756560550205	3	0.6708	rp	2179-60-4	16592	HMDB0031872	-	-	2646.86	5773.06	3380.99	2292.12	5934.28	5562.65	2636.92	1568.98	4271.91	1009.73	4016.81	2280.37	4673.36	4598.91	4593.89	-	1.23259	0.0904604	0.616833	-0.697049	insig
MW0111276	T3_positive	Rimantadine	金刚乙胺	Alcohol and amines	醇、胺类	Amines	胺类	C12H21N	180.1738	179.1674	5.306	[M+H]+	1.11568485991143	3	0.6702	rp	13392-28-4	5071	HMDB0014621	-	C07236	6430.6	5665.18	5143.41	5507.5	4858.98	4567.41	6805.2	2923.18	5638.34	5121.19	5935.01	3498.93	5282.82	5268.67	5213.46	-	0.576579	0.591041	0.930028	-0.104655	insig
MW0153771	T3_positive	Betamethasone dipropionate	倍他米松二丙酸酯	Others	其他	Medicine	药物	C28H37FO7	505.2727	504.2523	5.178999999999999	[M+H]+	24.169417157845	3	0.67	rp	5593-20-4	21800	-	3936	-	42413.26	52890.9	47106.99	30923.24	41852.52	37290.99	39954.24	47583.99	57415.92	74630.26	67619.11	31656.06	48468.51	48501.17	47819.82	-	1.00412	0.178629	1.26292	0.336764	insig
MW0148302	T3_positive	Dermorphin	吗啡	Amino acid and Its metabolites	氨基酸及其代谢物	Small Peptide	小肽	C40H50N8O10	767.3517	802.365	3.3177	[M+H-2H2O]+	4.42752747159922	3	0.6693	rp	77614-16-5	5485199	-	-	C20030	2226.37	3923.05	612.48	6655.95	5883.09	2247.58	717.47	6185.86	6669.77	5838.46	823.05	7069.42	4358.02	4498.2	4380.63	-	0.153663	0.547765	1.2671	0.341525	insig
MW0107536	T3_positive	Indinavir sulfate	硫酸茚地那韦	Others	其他	Others	其他	C36H49N5O8S	614.3679	711.3302	4.297	[M+H]+	4.87699270732501	3	0.6687	rp	157810-81-6	5462355	-	-	C08089	1616.45	839.24	793.58	830.9	2735.17	5047.82	3424.94	2937.83	518.78	3634.7	3567.93	2456.05	3240.63	3307.16	3252.52	-	0.72674	0.377496	1.39425	0.479491	insig
MW0052722	T3_positive	Ethyl arachidonate	花生四烯酸乙酯	FA	脂肪酰类	Others	其他	C22H36O2	355.2624	332.2715	5.8583	[M+Na]+	2.90172878493422	3	0.6687	rp	1808-26-0	5367369	-	404	-	2194.6	470676.48	28593.16	21977.87	566834.09	158532.17	6317.11	18706.49	7738.2	25020.17	707345.25	4338.51	197908.21	197922.91	198799.43	-	0.690138	0.615551	0.61616	-0.698623	insig
MW0142388	T3_positive	2-Hydroxy-5-methylquinone	2-羟基-5-甲基醌；2-羟基-5-甲基-1，4-苯醌	Benzene and substituted derivatives	苯及其衍生物	Benzene and substituted derivatives	苯及其衍生物	C7H6O3	207.0317	138.0317	6.7656	[M+Na+HCOOH]+	13.2999999999583	3	0.6687	rp	615-91-8	69212	-	-	C18316	9327.98	10781.28	12769.5	12181.77	15568.01	10956.21	10417.03	8114.45	11255.27	9373.92	10159.27	26738.81	24065.33	22246.07	23752.37	-	0.168884	0.810691	1.0625	0.087462	insig
MW0169476	T3_positive	Metoclopramide	甲氧氯普胺	Benzene and substituted derivatives	苯及其衍生物	Phenolics	苯酚类	C14H22ClN3O2	300.1452	299.1401	4.5581	[M+H]+	0.30933998758087	3	0.6682	rp	364-62-5	4168	HMDB0015363	-	C07868	6944.83	3249.9	4541.57	4531.07	4215.6	3281.0	6037.38	13035.15	2940.58	15522.54	12954.56	14902.43	4128.07	3872.34	3622.01	-	1.49035	0.0271162	2.44331	1.28884	up
MW0153924	T3_positive	Mirasan	米拉桑	Benzene and substituted derivatives	苯及其衍生物	Benzene and substituted derivatives	苯及其衍生物	C13H21ClN2	241.1538	240.1393	0.889	[M+H]+	15.147339255037197	3	0.6679999999999999	rp	2519-75-7	75648	-	-	-	8693.5	10400.28	7883.58	13606.45	9713.98	9864.59	12570.23	18880.55	13985.36	17655.18	12994.7	15631.02	9957.19	9810.03	9943.77	-	1.84209	0.00296106	1.52449	0.608328	up
MW0126642	T3_positive	Temozolomide	替莫唑胺	Alcohol and amines	醇、胺类	Amines	胺类	C6H6N6O2	194.0475	194.0552	1.9726	[M+]+	17.577330887590403	3	0.6679999999999999	rp	85622-93-1	5394	HMDB0014991	-	-	806.8	1774.72	1295.37	1599.91	2508.55	1924.95	599.5	716.06	1330.76	1617.73	1974.47	1587.72	1625.61	1595.77	1604.51	-	0.742566	0.308211	0.789708	-0.340609	insig
MW0140343	T3_positive	alpha-Amino-beta-benzoylpropionic acid	（3-芳基羰基)-丙氨酸	Amino acid and Its metabolites	氨基酸及其代谢物	Amino acids	氨基酸	C10H11NO3	216.0626	193.0739	0.8229	[M+Na]+	1.5393359225157601	3	0.6677	rp	15121-92-3	412786	-	-	C03450	44429.4	30216.9	48290.55	65265.99	54705.75	30948.22	74537.73	61054.51	92186.5	91661.24	58060.49	66428.63	75352.94	75336.2	74431.62	-	1.68736	0.00654507	1.62103	0.696908	up
MW0017206	T3_positive	Citronellic acid	香茅酸	Organic acid and Its derivatives	有机酸及其衍生物	Organic acid and Its derivatives	有机酸及其衍生物	C10H18O2	212.1712	170.1307	5.9277	[M+CH3CN+H]+	16.7999999999324	3	0.6659	rp	502-47-6	10402	HMDB0035837	-	C16462	12036.55	9205.13	12550.91	8789.28	9161.22	8408.72	11325.21	8765.9	10980.16	9019.66	8557.81	9590.08	10043.18	9816.52	9775.03	-	0.202527	0.724022	0.968197	-0.046627	insig
MEDP1681	T3_positive	Leu-Gly-Leu	亮氨酸-甘氨酸-亮氨酸	Amino acid and Its metabolites	氨基酸及其代谢物	Small Peptide	小肽	C14H27N3O4	302.1976	301.2002	3.2299	[M+H]+	15.203181930019099	3	0.6658	rp	19408-48-1	88047	-	21638	-	5724.59	7482.77	5659.94	6883.55	10432.52	8464.51	2335.57	4947.72	4571.82	12374.73	4342.64	2834.49	5023.2	5177.77	4957.77	-	1.07348	0.224161	0.703437	-0.507507	insig
MW0159387	T3_positive	Deoxynivalenol	脱氧雪腐镰刀菌烯醇	Terpenoids	萜类	Sesquiterpenoids	倍半萜	C15H20O6	297.1307	296.126	6.4865	[M+H]+	0.13884635990279998	3	0.6654	rp	51481-10-8	40024	HMDB0036156	-	-	6937.75	9112.02	8570.65	7185.71	5153.88	9988.39	11497.31	7562.62	6053.43	7642.26	8033.21	5889.88	6012.59	5838.31	6033.25	-	0.00980558	0.967973	0.994256	-0.0083113	insig
MW0010046	T3_positive	Verapamil	维拉帕米	Benzene and substituted derivatives	苯及其衍生物	Benzene and substituted derivatives	苯及其衍生物	C27H38N2O4	455.2948	454.2832	6.9209	[M+H]+	10.7122669961102	3	0.665	rp	52-53-9	2520	HMDB0001850	3009	C07188	57995.98	64973.22	59036.67	94176.03	84539.47	65844.22	83688.92	77230.4	77513.03	82774.95	96521.94	112650.91	80517.07	80355.99	81416.33	-	1.21214	0.0627601	1.24337	0.314259	insig
MW0128402	T3_positive	(S,S)-(-)-Hydrobenzoin	（S，S)-(-)-氢化安息香	Benzene and substituted derivatives	苯及其衍生物	Benzene and substituted derivatives	苯及其衍生物	C14H14O2	214.08900000000003	214.0994	2.0259	[M+]+	23.926306172512604	3	0.6631	rp	2325-10-2 | 655-48-1	853020	-	64946	-	1400.28	5520.21	2720.19	871.21	5178.88	4764.19	1655.8	745.34	2647.98	658.59	1885.04	674.92	3719.66	3667.22	3669.91	-	1.28779	0.0585356	0.404189	-1.3069	insig
MW0053910	T3_positive	Carnitine C6:0	肉碱 C6:0	FA	脂肪酰类	CAR	酰基肉碱	C13H25NO4	299.1473	259.1784	4.1396	[M+K]+	13.5908644276128	3	0.6622	rp	22671-29-0	6426853	HMDB0000705	3548	-	10360.26	6370.2	7473.95	7280.54	5902.21	5552.77	4387.89	5993.84	15375.8	3028.29	3070.99	4047.9	3744.31	4042.21	3994.56	-	0.860678	0.588206	0.836161	-0.258147	insig
MW0107010	T3_positive	Glu-Cys	谷氨酸-赖氨酸	Amino acid and Its metabolites	氨基酸及其代谢物	Small Peptide	小肽	C8H14N2O5S	251.0769	250.0623	2.1675	[M+H]+	17.2891689175714	3	0.6618	rp	21566-73-4	10171468	HMDB0028816	23732	-	6205.35	5344.36	5636.06	7098.19	8569.07	8746.33	10061.74	12106.96	7764.29	7016.16	7677.49	6992.15	7353.56	7454.02	7305.52	-	1.11251	0.139138	1.24086	0.311335	insig
MW0014037	T3_positive	3-hexanoyl-NBD Cholesterol	3-己酰基-NBD胆固醇	Hormones and hormone related compounds	激素及激素相关物质	Hormones and hormone related compounds	激素及激素相关物质	C39H58N4O5	663.4511	662.4407	8.7285	[M+H]+	2.31412963860586	3	0.6616	rp	201731-19-3	57370056	-	64806	-	19627.93	15713.85	9336.18	10973.13	9494.49	15311.01	15942.87	12403.6	30762.59	13242.96	19100.69	37059.3	35628.26	38895.43	39613.81	-	1.11832	0.119126	1.59728	0.675621	insig
MEDN1476	T3_positive	Allantoic acid	尿囊酸	Organic acid and Its derivatives	有机酸及其衍生物	Organic acid and Its derivatives	有机酸及其衍生物	C4H8N4O4	159.0584	176.0546	2.1497	[M+H-H2O]+	17.7744785899847	3	0.6616	rp	99-16-1	203	HMDB0001209	343	C00499	13598.66	12408.01	7410.45	14480.23	16422.57	13194.78	11325.75	13424.39	16483.87	13935.72	20869.52	19498.97	17596.83	17351.11	17609.42	ko00230,ko01100	0.868698	0.156794	1.23252	0.301608	insig
MW0169873	T3_positive	Spirilloxanthin	螺旋黄质	Terpenoids	萜类	Tetraterpenes	四萜	C42H60O2	614.4814	596.4593	7.9718	[M+NH4]+	20.5498396200919	3	0.6613	rp	34255-08-8	5366506	-	-	C15881	18822.71	18572.3	18323.41	17436.28	20015.62	19455.28	16005.0	20370.82	18128.7	19020.26	18551.76	18074.1	18187.46	18074.71	18172.55	ko01100	0.345501	0.56509	0.978025	-0.0320569	insig
MW0143324	T3_positive	4-Heptyloxyphenol	4-庚氧基苯酚；对正庚氧基苯酚	Benzene and substituted derivatives	苯及其衍生物	Phenolics	苯酚类	C13H20O2	226.1797	208.1463	8.3533	[M+NH4]+	0.763083999970604	3	0.6607	rp	13037-86-0 | 13087-86-0	25641	-	-	-	38005.88	39068.97	59704.31	37442.19	38110.79	39999.51	35217.12	35454.03	38553.51	57578.44	38742.47	37947.98	51304.2	51654.18	48362.44	-	0.102456	0.772297	0.964974	-0.0514376	insig
MW0008791	T3_positive	2-(acetylsulfamoyl)benzoic Acid	N-乙酰基-2-羧基苯磺酰胺	Benzene and substituted derivatives	苯及其衍生物	Benzene and substituted derivatives	苯及其衍生物	C9H9NO5S	281.9759	243.0201	1.3136	[M+K]+	20.3966408524536	3	0.6605	rp	849067-18-1	11425048	-	45011	-	9426.95	6492.44	3715.13	8356.29	2518.97	11122.56	5661.73	13119.4	4590.57	8234.59	7757.22	4803.22	6451.83	6696.6	6543.5	-	0.342818	0.827544	1.06088	0.0852554	insig
MW0103654	T3_positive	Riboprine	N6-异戊烯基腺苷	Nucleotide and Its metabolites	核苷酸及其代谢物	Nucleotide and Its metabolites	核苷酸及其代谢物	C15H21N5O4	404.1475	335.1594	2.3096	[M+Na+HCOOH]+	16.1819488431429	3	0.6598	rp	7724-76-7	24405	-	-	-	21603.25	13288.58	11744.06	21349.62	13767.89	19394.14	13049.74	14844.58	8234.63	15781.47	17699.88	10674.55	4709.7	5027.99	5238.57	-	0.962394	0.162404	0.79374	-0.333262	insig
MW0120163	T3_positive	4a-Carbinolamine tetrahydrobiopterin	二氢生物蝶呤	Heterocyclic compounds	杂环化合物	Heterocyclic compounds	杂环化合物	C9H13N5O3	204.08599999999998	239.1018	1.3913	[M+H-2H2O]+	4.8499999999762595	3	0.6586	rp	79647-29-3	135398653	HMDB0002215	-	C00268	5547.43	4242.2	1972.17	4690.64	5160.4	2390.27	10646.07	5143.49	10738.69	6307.25	9052.4	5970.72	4469.25	4284.24	4311.93	ko00790,ko01100	1.57695	0.00947913	1.99385	0.995557	up
MW0108296	T3_positive	Methyl dihydrogen phosphate	磷酸二氢甲酯	Aldehyde,Ketones,Esters	醛、酮、酯类	Esters	酯类	CH5O4P	112.9994	111.9925	0.9425	[M+H]+	1.7102476824959498	3	0.6578	rp	812-00-0	13130	HMDB0061711	-	-	5287.37	4995.19	7436.84	6900.27	4607.22	6469.68	6740.83	6136.63	12877.03	9948.97	7265.57	5235.66	10355.47	10126.08	10145.48	-	1.20078	0.143873	1.3504	0.433388	insig
MW0114045	T3_positive	Castamollissin	卡斯塔莫利辛	Benzene and substituted derivatives	苯及其衍生物	Phenolics	苯酚类	C20H20O13	469.1006	468.0904	1.7157	[M+H]+	6.893266579198871	3	0.6574	rp	115355-99-2	14057201	HMDB0038888	-	-	6524.4	15252.68	3642.28	12024.62	11306.2	18646.45	5846.71	28349.71	10306.89	15621.44	20346.19	19806.24	9783.24	9200.9	10022.18	-	0.815924	0.200008	1.48787	0.573245	insig
MW0002579	T3_positive	(3,5-Dimethoxy-benzoylamino)-acetic acid	2-{[（3，5-二甲氧基苯基）（羟基）亚甲基]氨基}乙酸	Benzene and substituted derivatives	苯及其衍生物	Benzene and substituted derivatives	苯及其衍生物	C11H13NO5	240.0869	239.0794	2.6765	[M+H]+	0.0328224300005786	3	0.657	rp	62098-74-2	2384281	HMDB0131468	-	-	677.78	2577.03	1409.82	1124.47	1669.95	2634.48	1090.89	1166.77	1106.31	566.23	2738.55	642.13	1224.27	1293.53	1190.42	-	0.825576	0.331753	0.724313	-0.465314	insig
MW0108809	T3_positive	Nitroarginine	N-硝基-L-精氨酸	Amino acid and Its metabolites	氨基酸及其代谢物	Amino acid derivatives	氨基酸衍生物	C6H13N5O4	220.0997	219.0968	2.7325	[M+H]+	11.0193583500262	3	0.6563	rp	2149-70-4	440005	-	44307	C03417	4381.9	5791.66	4166.04	5209.42	8610.78	7774.16	3843.49	5116.42	5960.65	3889.28	9006.34	5980.8	7226.59	7197.79	7240.66	-	0.339217	0.747474	0.94053	-0.0884536	insig
MW0006304	T3_positive	Benzyl benzoate	苯甲酸苄酯	Benzene and substituted derivatives	苯及其衍生物	Benzene and substituted derivatives	苯及其衍生物	C14H12O2	230.1202	212.0837	5.7878	[M+NH4]+	6.77675562755553	3	0.6563	rp	120-51-4	2345	HMDB0014814	-	C12537	28024.84	64589.93	29805.24	19593.67	69541.25	60969.83	22776.3	18493.03	51189.88	17527.62	38356.07	19662.9	45385.3	45328.22	45385.79	-	1.06122	0.135899	0.616479	-0.697876	insig
MEDL02208	T3_positive	Nornicotine	降烟碱	Alkaloids	生物碱	Alkaloids	生物碱	C9H12N2	148.0961	148.1	1.2534	[M+]+	6.98986720749417	3	0.6558	rp	494-97-3	412	HMDB0001126	1534	C06524	2077.55	1244.93	5437.76	1220.65	1004.82	1639.25	1722.32	4666.11	6754.37	1952.39	5207.21	7821.79	1327.67	1277.48	1267.37	-	1.38313	0.0641379	2.22767	1.15553	insig
MW0009696	T3_positive	Rubroskyrin	红霉素	Benzene and substituted derivatives	苯及其衍生物	Benzene and substituted derivatives	苯及其衍生物	C30H22O12	557.1202	574.1111	1.5213	[M+H-H2O]+	19.6431715131665	3	0.6548	rp	21884-47-9	119082	HMDB0030865	-	-	9826.49	19648.36	4506.0	10209.04	7377.21	20200.46	3602.55	1940.65	8370.62	5439.88	9351.16	5823.45	11263.46	11249.23	11228.0	-	1.33732	0.0699374	0.481113	-1.05555	insig
MW0156346	T3_positive	1,5-dihydrocoenzyme F420	1,5-二氢辅酶 F420	Amino acid and Its metabolites	氨基酸及其代谢物	Amino acid derivatives	氨基酸衍生物	C29H38N5O18P	758.1963	775.1949	3.6908	[M+H-H2O]+	3.4106936137278803	3	0.6547	rp	128900-33-4	448348	-	-	C01080	8587.02	8229.43	12300.6	11663.82	13537.82	13448.85	13761.17	9905.46	7773.92	23335.68	16799.43	7448.17	11740.68	11790.38	11602.45	ko01100	0.393779	0.509834	1.1661	0.221693	insig
MW0126000	T3_positive	Oxibendazole	奥苯达唑	Benzene and substituted derivatives	苯及其衍生物	Benzene and substituted derivatives	苯及其衍生物	C12H15N3O3	250.1097	249.1113	3.6764	[M+H]+	19.4035743324861	3	0.6541	rp	20559-55-1	4622	-	44351	C73898	8809.52	9500.53	10058.76	8275.88	10024.45	8477.03	7636.63	8233.1	8485.95	6975.69	14520.15	11685.31	7512.37	7647.26	7669.35	-	0.0430879	0.75766	1.04335	0.061225	insig
MW0123888	T3_positive	Ethidimuron	乙二胺嘧啶	Heterocyclic compounds	杂环化合物	Heterocyclic compounds	杂环化合物	C7H12N4O3S2	265.053	264.0351	6.0505	[M+H]+	22.6309057025276	3	0.6534	rp	30043-49-3	91596	-	72834	C19092	4431.95	3601.15	4328.78	5644.01	5582.09	3961.89	4404.19	6389.47	3941.48	4679.37	5892.46	7224.06	6021.47	6037.71	6063.19	-	0.788396	0.21849	1.18081	0.239771	insig
MW0052874	T3_positive	Faradiol laurate	法拉二醇月桂酸酯	Aldehyde,Ketones,Esters	醛、酮、酯类	Esters	酯类	C42H72O3	607.5546	624.5481	6.6089	[M+H-H2O]+	14.6050849349527	3	0.6526	rp	270078-40-5	72779023	HMDB0034840	-	-	88393.77	103733.67	81297.03	90426.61	113999.07	110414.7	51708.92	92529.77	43635.68	39808.66	49243.42	59659.35	45422.08	53651.83	56022.76	-	1.8958	0.0017167	0.572167	-0.805492	down
MW0063760	T3_positive	Teprenone	替普瑞农	Terpenoids	萜类	Ditepenoids	二萜	C23H38O	353.278	330.2923	6.5738	[M+Na]+	6.44105432002107	3	0.6521	rp	6809-52-5 | 3796-63-2	5282199	HMDB0031846	-	-	16154.74	17727.49	23428.21	13673.04	19484.69	19433.28	18077.37	18035.15	18582.57	15872.2	18129.05	18940.09	18525.92	18600.35	18637.94	-	0.0249603	0.800151	0.97939	-0.030044	insig
ZINC14879999	T3_positive	Novobiocin	十一月	Heterocyclic compounds	杂环化合物	Heterocyclic compounds	杂环化合物	C31H36N2O11	613.2419	612.2319	5.0916	[M+H]+	1.78294660228477	3	0.6521	rp	303-81-1	54675769	HMDB0015185	-	C05080	2470.97	3007.35	1795.0	829.27	1844.34	1941.72	2445.3	1698.06	2397.63	1386.47	1423.12	1333.98	2012.82	2005.57	2013.15	ko01100	0.207114	0.595439	0.898719	-0.154057	insig
MW0004669	T3_positive	Aminosalicylic Acid	4-氨基水杨酸	Benzene and substituted derivatives	苯及其衍生物	Benzene and substituted derivatives	苯及其衍生物	C7H7NO3	153.035	153.0426	1.1847	[M+]+	19.8262550725303	3	0.6518	rp	65-49-6	4649	HMDB0014378	-	C02518	2116.14	2097.03	1669.82	2676.91	4044.21	1739.51	2724.9	3424.69	2781.08	2642.63	1651.05	1741.2	2746.19	2910.97	2663.4	-	0.23855	0.824852	1.04336	0.0612361	insig
MW0003768	T3_positive	3-[4-(2-Methylbutan-2-yl)phenoxy]benzoic acid	3- [4-(2-甲基丁烷-2-基）苯氧基]苯甲酸	Benzene and substituted derivatives	苯及其衍生物	Benzene and substituted derivatives	苯及其衍生物	C18H20O3	247.1545	284.1412	5.4741	[M+H-2H2O]+	16.609069259985198	3	0.6517	rp	74525-53-4	222268	-	96358	-	56256.75	80900.69	41362.78	34305.74	68444.34	57410.32	34213.71	32009.53	60433.48	35648.21	55914.98	35391.57	55822.35	55675.08	56064.09	-	1.084	0.134565	0.748822	-0.417305	insig
MW0124069	T3_positive	Amidate	酰胺酸盐	Aldehyde,Ketones,Esters	醛、酮、酯类	Esters	酯类	C14H16N2O2	245.1282	244.1212	4.0259	[M+H]+	3.9590934323996403	3	0.6516	rp	33125-97-2 | 15301-65-2	36339	HMDB0014437	2640	-	1869.16	2563.7	1650.02	1766.34	1749.91	1675.89	835.13	5259.03	2430.05	3014.61	2595.24	3768.56	3164.11	3252.41	3153.23	-	0.905485	0.12819	1.58781	0.667041	insig
MW0056964	T3_positive	1-Stearoyl-2-arachidonoyl-sn-glycero-3-phosphocholine	PC（18：0/20：4（5Z，8Z，11Z，14Z））	GP	甘油磷脂类	PC	磷脂酰胆碱	C46H84NO8P	774.5613	809.5935	7.392	[M+H-2H2O]+	24.706367858149	3	0.6509999999999999	rp	35418-59-8	16219824	HMDB0008048	-	C00157	654.64	785.66	4933.0	8214.41	6870.45	2743.74	4527.02	2742.14	6365.58	21845.95	4594.54	10292.93	10650.83	10153.65	10007.65	ko00564,ko00590,ko00591,ko00592,ko01100,ko04723,ko05231	1.09686	0.210763	2.08117	1.05739	insig
MW0109191	T3_positive	Phenethicillin potassium	苯乙氧西林钾	Organic acid and Its derivatives	有机酸及其衍生物	Organic acid and Its derivatives	有机酸及其衍生物	C17H19KN2O5S	364.1162	402.0652	1.6727	[M+]+	17.996181754966802	3	0.6509999999999999	rp	132-93-4	23675317	-	44261	-	44941.89	18225.56	31804.28	33756.0	15092.61	34134.48	21726.58	23897.38	22576.17	42213.93	26620.84	24642.11	21370.35	19934.47	20792.6	-	0.095739	0.634626	0.908528	-0.138396	insig
MW0054679	T3_positive	Manglupenone	芒格鲁酮	Terpenoids	萜类	Triterpene	三萜	C30H44O2	454.3684	436.3341	6.2311	[M+NH4]+	1.45292683730708	3	0.6495	rp	152369-65-8	131751009	HMDB0030395	-	-	4997.45	4484.18	3179.23	3509.07	2068.77	4435.23	3806.16	4939.54	4296.15	4330.21	5492.88	3469.84	5582.6	5655.85	5660.83	-	0.860381	0.281408	1.16146	0.215935	insig
MW0111073	T3_positive	Leukotriene B4 ethanolamide	白三烯 B4 乙醇酰胺	Alcohol and amines	醇、胺类	Amines	胺类	C22H37NO4	344.2644	379.2723	6.3104	[M+H-2H2O]+	16.8944377074354	3	0.6491	rp	877459-63-7	5283127	HMDB0002304	-	-	19002.77	23554.34	30370.6	22391.73	20377.77	28376.64	5073.65	36310.0	46000.41	38364.12	37840.74	35917.7	20186.01	20185.23	19743.42	-	0.398219	0.181601	1.38475	0.469628	insig
MW0118517	T3_positive	2-Ethyl-4-methylthiazole	2-乙基-4-甲基噻唑	Heterocyclic compounds	杂环化合物	Heterocyclic compounds	杂环化合物	C6H9NS	128.0612	127.0456	5.1907	[M+H]+	18.210286312481102	3	0.6489	rp	15679-12-6	27440	HMDB0029730	-	-	2375.02	2887.71	1757.64	2314.94	3226.3	2869.97	3698.82	2158.98	2710.46	6843.9	2848.78	5351.32	2896.6	2816.91	2751.74	-	1.1477	0.127951	1.53013	0.61365	insig
MW0124447	T3_positive	Isatin	靛红	Heterocyclic compounds	杂环化合物	Indole and Its derivatives	吲哚及其衍生物	C8H5NO2	148.0423	147.032	2.0789	[M+H]+	7.730037412514429	3	0.6486	rp	91-56-5	7054	HMDB0061933	-	C11129	27699.53	60182.12	27417.19	18352.36	55576.57	50896.61	20631.51	22112.7	47628.07	16619.46	35907.28	24112.84	39224.92	38914.35	38955.5	-	0.915657	0.192196	0.695522	-0.523831	insig
MW0142305	T3_positive	3-deoxy-L-threo-hex-2-ulosonic acid	2-脱氢-3-脱氧-L-半乳糖酸；2-酮基-3-脱氧-L-半乳糖酸；L-苏式-3-脱氧己酮糖酸	Organic acid and Its derivatives	有机酸及其衍生物	Organic acid and Its derivatives	有机酸及其衍生物	C6H10O6	225.06	178.0477	8.9992	[M+HCOO+2H]+	1.2250000000335601	3	0.6483	rp	71564-62-0	11309850	-	-	C20680	17171.69	15999.87	17474.28	15656.42	7197.0	23392.46	16645.47	20670.74	12978.72	14940.09	17717.13	16878.72	14345.86	16123.85	16356.53	ko00040,ko01100	0.365896	0.842291	1.03033	0.0431126	insig
MW0055301	T3_positive	Neryl rhamnosyl-glucoside	橙花鼠李糖苷	Terpenoids	萜类	Terpenoids	萜类	C22H38O10	463.2527	462.2465	3.6415	[M+H]+	0.950835989441953	3	0.6482	rp	84534-31-6	131750856	HMDB0029349	-	-	4587.52	4880.85	1612.43	3679.22	3309.49	3126.07	1464.08	7844.08	5338.24	5779.38	2124.37	8206.7	4195.64	4019.66	4312.04	-	0.548349	0.243815	1.4511	0.537144	insig
MW0108207	T3_positive	Methacrifos	甲基嘧啶	Aldehyde,Ketones,Esters	醛、酮、酯类	Esters	酯类	C7H13O5PS	223.0205	240.0221	4.4622	[M+H-H2O]+	3.95230064000884	3	0.6478	rp	62610-77-9	3034435	-	72519	C18745	8097.15	9645.4	10403.17	8415.69	7330.24	6987.16	7205.03	7899.01	6570.83	7950.36	7324.34	6663.23	7303.51	7240.39	7205.89	-	1.22922	0.0802856	0.85719	-0.222313	insig
MW0007570	T3_positive	Medetomidine hydrochloride	盐酸美托咪定	Benzene and substituted derivatives	苯及其衍生物	Benzene and substituted derivatives	苯及其衍生物	C13H17ClN2	200.1273	236.108	4.7066	[M+]+	10.996880165023999	3	0.6478	rp	86347-15-1 | 106807-72-1	68601	-	-	-	2479.25	2158.37	1820.65	3782.37	1129.46	4777.35	2930.64	3233.01	1720.73	3103.88	643.81	1320.92	2223.74	2313.04	2182.7	-	0.44913	0.4682	0.802169	-0.318021	insig
MW0010023	T3_positive	Usnic acid	松萝酸	Benzene and substituted derivatives	苯及其衍生物	Benzene and substituted derivatives	苯及其衍生物	C18H16O7	345.1044	344.0896	1.305	[M+H]+	20.8590915525519	3	0.6475	rp	125-46-2	5646	-	-	-	3251.05	1741.7	2290.8	5058.39	2125.87	2890.53	6339.41	7371.88	7764.45	7236.72	7945.0	10019.72	6063.49	5778.16	6138.79	-	2.04184	3.79688e-05	2.68903	1.42709	up
MW0126408	T3_positive	Rabeprazole	雷贝拉唑	Heterocyclic compounds	杂环化合物	Heterocyclic compounds	杂环化合物	C18H21N3O3S	359.1335	359.1304	3.7463	[M+]+	10.5915977349014	3	0.6473	rp	117976-89-3	5029	HMDB0005026	-	C07864	29804.46	42140.79	30791.07	26705.79	34237.32	35413.32	33913.37	38491.6	41393.54	44642.93	31776.56	33348.48	39826.91	39592.79	39809.49	-	1.03558	0.207806	1.12293	0.167263	insig
MW0108927	T3_positive	N-Tris(hydroxymethyl)methyl-2-aminoethanesulfonic acid	N-三（羟甲基）甲基-2-氨基乙磺酸	Organic acid and Its derivatives	有机酸及其衍生物	Organic acid and Its derivatives	有机酸及其衍生物	C6H15NO6S	252.053	229.062	0.9599	[M+Na]+	3.4340065149507404	3	0.6465	rp	7365-44-8	81831	-	-	C05353	9902.99	18843.39	7463.63	10406.35	15222.29	17713.52	5395.73	1720.69	8553.66	6982.66	7055.21	1835.99	14376.42	14750.65	14419.56	-	1.62397	0.00663205	0.396519	-1.33454	down
MW0105409	T3_positive	Acetic acid	醋酸	Organic acid and Its derivatives	有机酸及其衍生物	Organic acid and Its derivatives	有机酸及其衍生物	C2H4O2	61.0284	60.0211	0.84	[M+H]+	0.8667614824986459	3	0.6456	rp	64-19-7	176	HMDB0000042	3206	C00033	70024.52	102944.26	106028.4	75171.78	101052.2	87299.15	77959.2	69161.43	87273.58	75450.01	23682.75	71101.76	47219.45	56768.29	55304.37	ko00010,ko00430,ko00440,ko00534,ko00620,ko00630,ko00920,ko01100,ko01200,ko04725,ko04936,ko04973,ko04974	1.03776	0.0680755	0.745831	-0.423078	insig
MW0009779	T3_positive	Sulfabenzamide	磺胺苯甲酰胺	Benzene and substituted derivatives	苯及其衍生物	Benzene and substituted derivatives	苯及其衍生物	C13H12N2O3S	277.0724	276.0569	9.4456	[M+H]+	20.2022447399486	3	0.6456	rp	127-71-9	5319	-	43335	C72147	235934.27	250923.5	288224.71	187434.41	249123.19	165163.97	256449.34	183563.82	299307.81	210683.25	176972.26	213527.1	222291.28	209894.32	221120.79	-	0.169248	0.824141	0.973634	-0.0385482	insig
MW0011983	T3_positive	10,20-Dihydroxyeicosanoic acid	10,20-二羟基二十烷酸	FA	脂肪酰类	Oxidized lipids	氧化脂质	C20H40O4	345.3105	344.2927	6.4865	[M+H]+	22.159723624923803	3	0.645	rp	120727-26-6	14259007	HMDB0031923	-	-	7035.15	6442.18	2270.39	5644.24	4566.18	2923.8	1942.69	3665.75	7441.93	2797.35	1318.96	4655.65	4422.08	4183.09	4431.61	-	0.816631	0.348509	0.75557	-0.404363	insig
MW0011252	T3_positive	D-Citronellol	香茅醇	Alcohol and amines	醇、胺类	Alcohols	醇类	C10H20O	198.1846	156.1514	8.4736	[M+CH3CN+H]+	1.55000000006567	3	0.6446	rp	1117-61-9	101977	HMDB0035093	-	C09849	5535.92	5127.56	6140.19	5568.05	5902.84	17841.87	6631.69	13482.79	12826.24	5059.56	6240.09	6663.83	8841.37	9361.73	8539.37	-	0.486591	0.759316	1.10382	0.142504	insig
MW0125223	T3_positive	Moxonidine	莫索尼定	Heterocyclic compounds	杂环化合物	Heterocyclic compounds	杂环化合物	C9H12ClN5O	259.11	241.07299999999998	4.0572	[M+NH4]+	8.027446899916411	3	0.6441	rp	75438-57-2	4810	HMDB0041938	-	C07451	13911.14	25402.63	12221.16	6579.61	26703.93	20263.79	8656.14	8871.78	13121.34	6160.02	16200.31	6962.85	16589.18	16580.54	16546.87	-	1.22094	0.0740867	0.570719	-0.809148	insig
MW0007360	T3_positive	Imatinib	伊马替尼	Benzene and substituted derivatives	苯及其衍生物	Benzene and substituted derivatives	苯及其衍生物	C29H31N7O	494.2548	493.259	5.0998	[M+H]+	16.7190212135401	3	0.6438	rp	152459-95-5	5291	HMDB0014757	-	-	2688.18	5788.49	2285.16	1832.93	2382.05	3292.59	4685.78	1938.66	3736.9	3274.47	2318.56	992.57	3003.97	3067.57	3005.79	-	0.248507	0.788005	0.927613	-0.108404	insig
MW0007083	T3_positive	C.I. Acid Green 5	CI酸性绿5	Aldehyde,Ketones,Esters	醛、酮、酯类	Esters	酯类	C37H36N2O9S3	748.1473	748.1583	4.6016	[M+]+	10.3766825851354	3	0.6427	rp	25305-94-6	452941	HMDB0033391	-	-	31451.86	34079.0	28077.01	65880.59	26735.26	46926.8	27144.46	57336.02	56038.57	63613.22	224014.44	49977.53	40957.84	39036.42	40727.9	-	1.07255	0.226654	2.05071	1.03612	insig
MW0102931	T3_positive	Tricycloekasantal	三环内酯	Terpenoids	萜类	Terpenoids	萜类	C12H18O	161.1315	178.1358	5.1962	[M+H-H2O]+	2.6174834025027796	3	0.6425	rp	16933-18-9	74020965	HMDB0031194	-	-	7129.64	23344.63	6911.64	9058.65	15255.27	22446.44	15883.98	7685.73	7362.92	9755.58	12207.02	5505.35	13589.89	12453.92	12321.54	-	0.765067	0.249588	0.694036	-0.526917	insig
MW0149882	T3_positive	12-Butan-2-yl-19-hexyl-6-(1-hydroxyethyl)-9-(hydroxymethyl)-16,18-dimethyl-15-(2-methylpropyl)-1-oxa-4,7,10,13,16-pentazacyclononadecane-2,5,8,11,14,17-hexone	12-丁-2-基-19-己基-6-(1-羟乙基)-9-(羟甲基)-16,18-二甲基-15-(2-甲基丙基)-1-oxa-4,7,10, 13,16-pentazacyclononadecane-2,5,8,11,14,17-hexone	Amino acid and Its metabolites	氨基酸及其代谢物	Small Peptide	小肽	C32H57N5O9	638.4266	655.4156	6.6966	[M+H-H2O]+	8.432649875788421	3	0.6422	rp	67076-74-8 | 64441-34-5	115071	-	-	C01700	8627.17	7903.37	2303.93	4841.46	10883.94	8217.42	5131.34	3204.64	6505.26	5270.33	14124.38	3566.99	2451.95	2143.39	2373.07	-	0.382069	0.696496	0.883715	-0.178347	insig
MW0052943	T3_positive	Fulvestrant	氟维司群	Benzene and substituted derivatives	苯及其衍生物	Benzene and substituted derivatives	苯及其衍生物	C32H47F5O3S	589.3246	606.3166	7.7963	[M+H-H2O]+	17.9478593824062	3	0.6419	rp	129453-61-8	104741	-	45325	-	3414.06	2665.01	3720.92	3368.61	2597.09	3268.25	5883.11	7197.66	4239.48	3142.65	3408.58	3466.03	4232.67	4176.91	4161.89	-	1.32432	0.094324	1.43625	0.522308	insig
MW0119331	T3_positive	3-(4-Morpholin-4-ylthieno[3,2-d]pyrimidin-2-yl)phenol	3-(4-吗啉-4-基噻吩并[3,2-d]嘧啶-2-基)苯酚	Heterocyclic compounds	杂环化合物	Heterocyclic compounds	杂环化合物	C16H15N3O2S	331.1202	313.0885	8.9029	[M+NH4]+	6.51377940258158	3	0.6415	rp	371943-05-4	9901372	-	-	-	2278.19	1742.64	1846.63	1488.52	1563.23	1133.87	1037.65	1339.96	1059.81	1131.58	424.56	861.72	1742.96	2198.39	2268.62	-	1.5449	0.00645414	0.582436	-0.779828	down
MEDP0461	T3_positive	2-Methylguanosine	2-甲基鸟苷	Nucleotide and Its metabolites	核苷酸及其代谢物	Nucleotide and Its metabolites	核苷酸及其代谢物	C11H15N5O5	382.0729	297.1073	1.9903	[M+K+HCOOH]+	7.625000000075491	3	0.6409999999999999	rp	2140-77-4	135501934	HMDB0005862	-	-	3431.2	3346.03	1057.93	4677.05	1514.68	2440.34	1128.39	6274.34	1746.5	4427.32	3574.14	9453.6	1862.42	1870.88	1839.44	-	0.60253	0.258927	1.61559	0.692061	insig
MW0103416	T3_positive	6-Methylthiopurine 5'-monophosphate ribonucleotide	6-甲硫基嘌呤5-单磷酸核糖核苷酸	Nucleotide and Its metabolites	核苷酸及其代谢物	Nucleotide and Its metabolites	核苷酸及其代谢物	C11H15N4O7PS	447.0416	378.0399	1.6711	[M+Na+HCOOH]+	15.658743193491098	3	0.6406	rp	7021-52-5	10091038	HMDB0060414	-	C16615	5636.48	6193.58	6151.83	8452.71	8976.49	7399.22	10079.13	16631.71	13578.97	15311.82	17261.0	7281.41	7575.75	7310.45	7346.85	ko00983	1.81804	0.010056	1.87207	0.904637	up
MW0152592	T3_positive	Leucomycin a7	亮霉素a7	Aldehyde,Ketones,Esters	醛、酮、酯类	Esters	酯类	C38H63NO14	740.4229	757.4249	3.5147	[M+H-H2O]+	4.85126726073058	3	0.6404	rp	18361-47-2	5282326	-	-	-	2328.92	583.86	619.19	4255.22	2484.21	1207.47	2114.5	5052.68	2704.9	6363.55	1373.46	3544.9	3909.37	4020.54	4011.63	-	1.17362	0.126091	1.84286	0.881949	insig
MW0116773	T3_positive	1-[1-(4-fluorophenyl)-2,5-dimethyl-1H-pyrrol-3-yl]-2-(pyrrolidin-1-yl)ethan-1-one	1-[1-(4-fluorophenyl)-2,5-dimethyl-1H-pyrrol-3-yl]-2-(pyrrolidin-1-yl)ethan-1-one	Aldehyde,Ketones,Esters	醛、酮、酯类	Ketones	酮类	C18H21FN2O	265.1419	300.1638	2.4421	[M+H-2H2O]+	21.2641298401195	3	0.6402	rp	314245-33-5	675434	-	64772	-	948.46	1894.71	2040.97	1434.6	683.85	1734.0	1269.73	1188.69	2269.13	2874.02	1174.42	1350.53	2378.14	2351.69	2341.55	-	0.578179	0.541679	1.15909	0.212996	insig
MW0114779	T3_positive	Maclurin 3-C-(2'',3'',6''-trigalloylglucoside)	Maclurin 3-C-(2'',3'',6''-三没食子酰葡糖苷)	Benzene and substituted derivatives	苯及其衍生物	Benzene and substituted derivatives	苯及其衍生物	C40H32O23	898.1694	880.1334	3.3254	[M+NH4]+	6.76313499791759	3	0.6401	rp	92631-86-2	131751270	HMDB0032643	-	-	11531.77	9496.13	8534.47	11516.76	8740.89	11346.41	6575.35	12817.88	14964.67	29028.59	18768.58	13309.59	12632.4	13037.29	13062.34	-	1.19059	0.123929	1.56074	0.642227	insig
MW0000420	T3_positive	Ranitidine	雷尼替丁	Heterocyclic compounds	杂环化合物	Heterocyclic compounds	杂环化合物	C13H22N4O3S	297.1405	314.1413	1.9373	[M+H-H2O]+	5.188406387617309	3	0.6388	rp	82530-72-1	3001055	HMDB0001930	-	-	109828.33	90995.53	99197.02	120308.17	61522.14	66206.08	81140.4	151032.64	90696.47	100827.62	128435.63	138964.09	58294.64	56946.31	58509.85	-	0.979769	0.144197	1.26099	0.334561	insig
MW0049063	T3_positive	Cryptotanshinone	隐丹参酮	Aldehyde,Ketones,Esters	醛、酮、酯类	Ketones	酮类	C19H20O3	297.1405	296.1412	2.3452	[M+H]+	19.5276664425137	3	0.6387	rp	35825-57-1 | 4733-35-1	160254	-	-	-	64862.21	43507.12	77738.53	53195.71	52731.4	36692.11	47377.63	55125.51	74888.2	46756.54	65388.95	55567.51	41320.92	40830.73	40877.08	-	0.341237	0.723667	1.04982	0.0701423	insig
MW0114363	T3_positive	Dronedarone	决奈达隆	Aldehyde,Ketones,Esters	醛、酮、酯类	Ketones	酮类	C31H44N2O5S	557.2907	556.2971	7.4655	[M+H]+	24.490554174668997	3	0.6387	rp	141626-36-0	208898	HMDB0251621	-	D02537	62551.38	66535.37	53006.51	63966.39	44095.54	58358.12	56219.56	89129.41	43382.97	78712.46	68594.22	49287.77	17885.6	17882.21	18014.39	-	0.492199	0.467631	1.10563	0.144867	insig
MW0142958	T3_positive	3-Hydroxy-5-oxohexanoic acid	3-羟基-5-氧代己酸	Organic acid and Its derivatives	有机酸及其衍生物	Organic acid and Its derivatives	有机酸及其衍生物	C6H10O4	147.0647	146.0579	9.2179	[M+H]+	2.20428678993301	3	0.6376	rp	109138-72-9	376	-	-	-	39366.28	38217.47	26693.81	8819.26	26065.02	8098.04	35076.82	26338.68	22971.03	26197.45	24043.96	25119.12	25817.14	26126.67	25791.72	-	0.576688	0.734028	1.0848	0.117425	insig
MW0015617	T3_positive	Alfacalcidol	阿法骨化醇	Alcohol and amines	醇、胺类	Alcohols	醇类	C27H44O2	383.3292	400.3341	6.3104	[M+H-H2O]+	2.09847936247343	3	0.6373	rp	41294-56-8	5282181	HMDB0015504	-	-	24880.46	36640.89	40434.69	37888.78	31021.46	37887.0	46419.7	89071.72	51046.9	53077.67	80239.78	46063.09	44523.13	44653.04	45322.11	-	1.8135	0.0172299	1.75288	0.809725	up
MW0126011	T3_positive	Oxyphencyclimine	苯环胺	Heterocyclic compounds	杂环化合物	Heterocyclic compounds	杂环化合物	C20H28N2O3	309.2035	344.21	3.4498	[M+H-2H2O]+	16.3163708648995	3	0.6372	rp	125-53-1	4642	HMDB0014527	-	C07851	3416.26	3021.54	2524.67	2624.03	3052.25	2933.02	3229.67	5769.78	5003.15	5726.98	6942.84	5351.65	6105.64	6098.93	6064.63	-	1.97748	0.00394721	1.82247	0.865897	up
MW0109757	T3_positive	{5-Chloro-1'-[(5-chloro-2-fluorophenyl)methyl]-2,2',5'-trioxospiro[indole-3,3'-pyrrolidin]-1(2H)-yl}acetic acid	{5-氯-1'-[(5-氯-2-氟苯基)甲基]-2,2',5'-三氧螺[吲哚-3,3'-吡咯烷]-1(2H)-基}乙酸	Organic acid and Its derivatives	有机酸及其衍生物	Organic acid and Its derivatives	有机酸及其衍生物	C20H13Cl2FN2O5	451.036	450.0186	1.6711	[M+H]+	21.0147125216654	3	0.637	rp	916047-16-0	15949395	-	45352	-	1981.88	1762.26	1327.01	2398.7	2210.65	2157.49	2970.88	6066.69	4291.15	4851.34	1995.07	1377.18	2892.47	2852.01	2881.42	-	1.33115	0.0780681	1.82061	0.864418	insig
MW0122850	T3_positive	Ampicillin	氨苄青霉素	Heterocyclic compounds	杂环化合物	Heterocyclic compounds	杂环化合物	C16H19N3O4S	367.1497	349.1096	1.9373	[M+NH4]+	14.353320992483999	3	0.637	rp	69-53-4	6249	HMDB0014559	-	C06574	321185.41	311838.58	340231.65	414810.19	320433.49	396795.35	307348.19	507082.1	393625.14	510868.13	396133.91	391852.56	362475.99	359854.21	363424.21	-	1.24491	0.105493	1.19076	0.251888	insig
MEDP1136	T3_positive	D-Fructose-6-phosphate	D-果糖-6-磷酸	Carbohydrates and Its metabolites	碳水化合物及其代谢物	Phosphate sugars	磷酸糖	C6H13O9P	260.0262	260.0297	0.7537	[M+]+	7.2634520374492695	3	0.6367	rp	643-13-0	69507	HMDB0000124	5159	C00085	28491.68	15059.17	15540.43	37601.97	14358.47	7143.13	16149.36	61798.27	43243.54	34071.22	26350.02	62774.52	26058.68	25844.15	26098.34	ko00052,ko00500,ko01100,ko01200,ko04152,ko04922,ko04931,ko05230,ko05415	1.34629	0.0467007	2.06766	1.048	up
MW0158342	T3_positive	Tylactone	泰内酯	Aldehyde,Ketones,Esters	醛、酮、酯类	Ketones	酮类	C23H38O5	439.2494	394.2719	5.9277	[M-H+2Na]+	14.069653710243001	3	0.6362	rp	74758-60-4	10250053	-	-	C12000	9225.6	5798.02	660.11	11122.58	5781.2	5814.99	5089.32	10115.21	2750.35	17582.77	4946.76	2296.79	6431.35	6407.51	6429.17	ko01100	0.193082	0.800199	1.11402	0.155777	insig
MW0126987	T3_positive	gamma-Undecalactone	桃醛	Aldehyde,Ketones,Esters	醛、酮、酯类	Ketones	酮类	C11H20O2	149.1316	184.1463	6.1538	[M+H-2H2O]+	6.37438573498628	3	0.6351	rp	104-67-6	7714	HMDB0038311	-	C08571	4768.08	40244.11	4674.33	11288.67	18314.91	14967.78	5540.91	15049.8	5375.52	5600.32	27013.74	6921.85	11425.41	11375.74	11362.38	-	0.557919	0.477499	0.694925	-0.525071	insig
MW0123891	T3_positive	Ethionamide	乙硫异烟胺	Heterocyclic compounds	杂环化合物	Heterocyclic compounds	杂环化合物	C8H10N2S	149.0442	166.0565	4.3052	[M+H-H2O]+	21.990542107488398	3	0.6348	rp	536-33-4	2761171	HMDB0014747	-	C07665	612140.06	673756.03	764732.05	681985.46	651931.31	658424.79	696040.71	753959.48	754938.42	755246.26	787566.58	882964.62	718097.03	714443.2	720256.23	-	1.59976	0.014005	1.14537	0.19582	up
MW0114016	T3_positive	Bromperidol	溴哌醇	Heterocyclic compounds	杂环化合物	Heterocyclic compounds	杂环化合物	C21H23BrFNO2	437.1327	421.0878	1.4954	[M+NH4]+	19.9905601306352	3	0.6342	rp	10457-90-6	2448	-	-	-	64577.3	108523.77	113013.13	45555.36	144296.83	202787.12	62191.6	28950.87	74534.32	43782.66	82148.47	26353.97	111936.61	110999.6	110677.53	-	1.38384	0.0486173	0.46845	-1.09403	down
MW0006999	T3_positive	Etaconazole	依康唑	Benzene and substituted derivatives	苯及其衍生物	Benzene and substituted derivatives	苯及其衍生物	C14H15Cl2N3O2	292.048	327.0541	0.934	[M+H-2H2O]+	18.062506547522602	3	0.6334	rp	60207-93-4	91673	-	-	-	4701.46	10722.01	3007.52	3693.23	14149.58	10011.33	3186.37	2942.05	8961.69	5512.61	7222.29	5250.53	11001.09	10714.38	11108.25	-	0.573732	0.32342	0.714604	-0.484784	insig
MW0116769	T3_positive	Adamantan-1-yl(1-((1-methylpiperidin-2-yl)methyl)-1H-indol-3-yl)methanone	金刚烷-1-基(1-((1-甲基哌啶-2-基)甲基)-1H-吲哚-3-基)甲酮	Aldehyde,Ketones,Esters	醛、酮、酯类	Ketones	酮类	C26H34N2O	355.2612	390.2671	6.0854	[M+H-2H2O]+	15.673644287517199	3	0.6331	rp	335160-66-2	10293794	-	85064	-	12037.42	147416.3	33176.65	43146.88	176552.75	94238.91	15033.44	21697.33	14162.24	24805.66	182309.42	13391.19	75554.05	75513.62	74969.9	-	0.988507	0.334239	0.53576	-0.900342	insig
MW0053602	T3_positive	Ginsenoside F1	人参皂甙F1	Steroids	甾体	Steroid	甾体	C36H62O9	661.4168	638.4394	6.725	[M+Na]+	21.5413883517969	3	0.633	rp	53963-43-2	9809542	HMDB0039555	-	C20780	12506.43	9144.89	8545.48	12998.19	11169.79	12364.48	11757.46	12618.02	10206.33	10306.46	8657.93	9460.02	9360.99	9358.18	9187.09	-	0.399342	0.537363	0.944207	-0.0828252	insig
MW0052334	T3_positive	Diethyl adipate	己二酸二乙酯	Aldehyde,Ketones,Esters	醛、酮、酯类	Esters	酯类	C10H18O4	241.0916	202.1205	0.6142	[M+K]+	19.2287051824991	3	0.6328	rp	141-28-6 | 68201-71-8	8844	-	-	-	12695.5	15939.45	18461.0	15174.15	16456.39	14683.38	15404.47	10847.93	18454.49	14749.77	15200.57	11409.04	15512.72	15240.18	15529.27	-	0.642967	0.403002	0.921383	-0.118127	insig
MW0009653	T3_positive	Rasagiline	雷沙吉兰	Benzene and substituted derivatives	苯及其衍生物	Benzene and substituted derivatives	苯及其衍生物	C12H13N	210.0758	171.1048	2.3978	[M+K]+	19.8207765349423	3	0.6322	rp	136236-51-6	3052776	HMDB0015454	-	-	1670.31	12775.74	5698.47	7176.84	9092.42	6640.85	5413.29	3734.71	4063.22	2912.19	14656.81	1199.74	5654.07	5570.55	5643.93	-	0.709722	0.471814	0.742776	-0.429	insig
MW0168858	T3_positive	Boldine	博尔丁	Heterocyclic compounds	杂环化合物	Heterocyclic compounds	杂环化合物	C19H21NO4	328.1536	327.1471	1.689	[M+H]+	13.1910121174883	3	0.6319	rp	476-70-0	10154	-	-	C09365	25317.9	22342.57	26590.3	22948.62	18112.23	21417.78	19922.99	23026.09	23943.13	18083.99	21385.95	23633.69	19598.56	19597.35	19610.47	-	0.495345	0.485478	0.950753	-0.072858	insig
MW0110905	T3_positive	Altretamine	奥曲他明	Alcohol and amines	醇、胺类	Amines	胺类	C9H18N6	228.1955	210.1593	5.9277	[M+NH4]+	4.78969528749928	3	0.6316	rp	645-05-6	2123	HMDB0014631	-	-	352682.51	349688.0	420150.72	339152.9	345584.78	342670.97	356611.62	320767.17	331021.91	345688.69	394133.91	401421.21	380981.36	379221.56	384397.3	-	0.0558432	0.997989	0.999867	-0.000191508	insig
MW0103040	T3_positive	Uralenolide	乌拉内酯	Amino acid and Its metabolites	氨基酸及其代谢物	polypeptide	多肽	C30H44O4	451.3228	468.324	5.2307	[M+H-H2O]+	17.058631453587502	3	0.631	rp	111150-27-7	3082612	HMDB0038797	-	-	73860.69	168514.63	102147.32	237749.66	286769.43	217676.67	220109.12	226531.03	16678.3	56134.77	172830.16	136361.62	201796.44	213864.12	199154.1	-	0.787779	0.396857	0.76252	-0.391152	insig
MW0000731	T3_positive	(4-Hydroxy-3-methoxyphenyl)ethanol	4-羟基-3-甲氧基苯乙醇	Benzene and substituted derivatives	苯及其衍生物	Phenolics	苯酚类	C9H12O3	133.0547	168.0786	4.4447	[M+H-2H2O]+	24.8933706149757	3	0.6299	rp	2380-78-1	16928	HMDB0038925	-	-	8121.66	13978.63	9835.06	6746.85	16418.74	14801.14	7927.3	6343.98	13067.87	4919.82	11487.55	7526.26	12784.14	12948.1	12930.93	-	1.02391	0.162941	0.733494	-0.447142	insig
MW0114263	T3_positive	Digalacturonate	二半乳糖醛酸	Organic acid and Its derivatives	有机酸及其衍生物	Organic acid and Its derivatives	有机酸及其衍生物	C12H18O13	335.0631	370.0747	1.2525	[M+H-2H2O]+	6.0215047899703205	3	0.6298	rp	5894-59-7	439694	HMDB0039721	63147	C02273	3815.85	6777.35	5344.97	2445.18	3564.17	9591.22	11206.15	24936.96	22933.83	10263.95	5108.9	8359.87	12260.6	12542.2	12284.29	ko00040,ko01100,ko02010	1.64286	0.049894	2.62565	1.39267	up
MW0005721	T3_positive	5-Nonadecyl-1,3-benzenediol	5-Nonadecyl-1,3-苯二醇	Benzene and substituted derivatives	苯及其衍生物	Phenolics	苯酚类	C25H44O2	376.3405	376.3341	7.0939	[M+]+	17.656505657441798	3	0.6291	rp	35176-46-6	161858	HMDB0030956	-	-	3591.63	1546.43	987.0	1412.02	1314.83	2058.46	2009.68	557.31	1559.41	556.19	484.06	1272.62	2047.97	1956.92	2034.83	-	1.24045	0.142363	0.590197	-0.760731	insig
MW0110201	T3_positive	Tyr-Gly-Gly	酪氨酸-甘氨酸-甘氨酸	Amino acid and Its metabolites	氨基酸及其代谢物	Small Peptide	小肽	C13H17N3O5	295.1166	295.1168	6.5217	[M+]+	1.7326160099173602	3	0.6287	rp	21778-69-8	123715	-	20763	-	99213.66	105519.02	79072.25	95504.79	71018.58	97762.64	137327.41	135803.03	105873.05	103229.42	80118.15	72000.87	69072.68	69418.65	69848.8	-	0.754101	0.281781	1.15738	0.210868	insig
MW0000044	T3_positive	(S)-2-Propylpiperidine	(S)-2-丙基哌啶	Benzene and substituted derivatives	苯及其衍生物	Benzene and substituted derivatives	苯及其衍生物	C8H17N	166.1055	127.1361	4.4882	[M+K]+	12.2107086649947	3	0.6287	rp	458-88-8	9985	HMDB0030285	-	C06523	725.36	520.77	1265.0	950.74	2266.15	1147.64	1152.19	1168.98	509.64	1163.12	365.95	1243.03	1777.64	1776.92	1758.59	-	0.426276	0.492902	0.81489	-0.295322	insig
MEDL01897	T3_positive	Isonicotinic acid	异烟酸	Organic acid and Its derivatives	有机酸及其衍生物	Organic acid and Its derivatives	有机酸及其衍生物	C6H5NO2	146.0262	123.03200000000001	1.4086	[M+Na]+	12.4995015949736	3	0.6274	rp	55-22-1	5922	HMDB0060665	-	C07446	6431.87	3183.99	1777.15	4088.91	5579.97	6327.27	3887.06	8148.95	4993.57	3952.17	8942.22	11642.69	4402.47	4338.25	4384.68	ko00983	0.930933	0.152248	1.51763	0.601822	insig
[truncated: 1,795 more rows]
